# Supplementary material for: MicroRNA and Degradome Profiling Uncover Defense Response of Fraxinus velutina Torr. to Salt Stress
Source: Front Plant Sci. 2022 Apr 1;13:847853. doi: 10.3389/fpls.2022.847853 (PMC9011107; doi:10.3389/fpls.2022.847853)
Supplement: Supplementary Table 1 — All primers used in this study. [file Table_1.XLSX]

## Sheet: Sheet1
Table S1 All primers used in this study
MicroRNA	Primer	Sequence (5' to 3')	Tissue
bna-MIR169c-p5_2ss12GC17TG	RT primer	GTCGTATCCAGTGCAGGGTCCGAGGTATTCGCACTGGATACGACTCCCTA	leaf
	Forward primer	CAGCGTGTAAAAGTTACTCTAGGG	leaf
	Reverse primer	AGCAGGGTCCGAGGTATTC	leaf
gma-miR169j-5p	RT primer	GTCGTATCCAGTGCAGGGTCCGAGGTATTCGCACTGGATACGACCCGGCA	leaf
	Forward primer	CGTGTAGCCAAGAATGACTTG	leaf
	Reverse primer	AGCAGGGTCCGAGGTATTC	leaf
gma-miR403a_R-1	RT primer	GTCGTATCCAGTGCAGGGTCCGAGGTATTCGCACTGGATACGACAAGTTT	leaf
	Forward primer	GTGGATTCACGCACAAACTC	leaf
	Reverse primer	AGCAGGGTCCGAGGTATTC	leaf
hbr-miR396a_R-1_2ss19TC20CT	RT primer	GTCGTATCCAGTGCAGGGTCCGAGGTATTCGCACTGGATACGACAGAAGT	leaf
	Forward primer	CGTGCACAGCTTTCTTGAACT	leaf
	Reverse primer	AGCAGGGTCCGAGGTATTC	leaf
mtr-miR164d	RT primer	GTCGTATCCAGTGCAGGGTCCGAGGTATTCGCACTGGATACGACAGCATG	leaf
	Forward primer	GTGGAGAAGCAGGGCACAT	leaf
	Reverse primer	AGCAGGGTCCGAGGTATTC	leaf
mtr-miR393a_L+1	RT primer	GTCGTATCCAGTGCAGGGTCCGAGGTATTCGCACTGGATACGACGATCAA	leaf/root
	Forward primer	TGTTCCAAAGGGATCGCAT	leaf/root
	Reverse primer	AGCAGGGTCCGAGGTATTC	leaf/root
PC-3p-46517_176	RT primer	GTCGTATCCAGTGCAGGGTCCGAGGTATTCGCACTGGATACGACACCTAC	leaf
	Forward primer	CGTGAGGGAATTGTCAAAAATT	leaf
	Reverse primer	AGCAGGGTCCGAGGTATTC	leaf
PC-3p-56802_134	RT primer	GTCGTATCCAGTGCAGGGTCCGAGGTATTCGCACTGGATACGACGGGTTA	leaf
	Forward primer	CGTGACACCTAGACTGTGTTTG	leaf
	Reverse primer	AGCAGGGTCCGAGGTATTC	leaf
ptc-miR160a	RT primer	GTCGTATCCAGTGCAGGGTCCGAGGTATTCGCACTGGATACGACTGGCAT	leaf
	Forward primer	TGTGCCTGGCTCCCTGTAT	leaf
	Reverse primer	AGCAGGGTCCGAGGTATTC	leaf
stu-MIR167d-p3_2ss6TC19CT	RT primer	GTCGTATCCAGTGCAGGGTCCGAGGTATTCGCACTGGATACGACGATGAA	leaf
	Forward primer	GTGGATCACGTGGTTGCTTC	leaf
	Reverse primer	AGCAGGGTCCGAGGTATTC	leaf
mtr-MIR2592bj-p3_2ss12TC19AT	RT primer	GTCGTATCCAGTGCAGGGTCCGAGGTATTCGCACTGGATACGACAGACAG	root
	Forward primer	GTGATTCCCACTGTCCCTGTC	root
	Reverse primer	AGCAGGGTCCGAGGTATTC	root
mtr-miR398a-3p_L+1R-1	RT primer	GTCGTATCCAGTGCAGGGTCCGAGGTATTCGCACTGGATACGACAGGGGT	root
	Forward primer	GTGTTGTGTTCTCAGGTCACC	root
	Reverse primer	AGCAGGGTCCGAGGTATTC	root
PC-5p-55954_137	RT primer	GTCGTATCCAGTGCAGGGTCCGAGGTATTCGCACTGGATACGACTGGGAG	root
	Forward primer	TGGACACCCGGCTCCC	root
	Reverse primer	AGCAGGGTCCGAGGTATTC	root
ptc-miR160g	RT primer	GTCGTATCCAGTGCAGGGTCCGAGGTATTCGCACTGGATACGACTGGCAT	root
	Forward primer	TGCCTGGCTCCCTGGAT	root
	Reverse primer	AGCAGGGTCCGAGGTATTC	root
stu-miR393-5p_R+1_2ss21CT22CT	RT primer	GTCGTATCCAGTGCAGGGTCCGAGGTATTCGCACTGGATACGACAAAATC	root
	Forward primer	GTGTCCAAAGGGATCGCAT	root
	Reverse primer	AGCAGGGTCCGAGGTATTC	root
5.8s rRNA	Forward primer	TCTCGGCAACGGATATCTTGG
	Reverse primer	TCTTCATCGATGCGAGAGCC
