# Supplementary material for: MicroRNA and Degradome Profiling Uncover Defense Response of Fraxinus velutina Torr. to Salt Stress
Source: Front Plant Sci. 2022 Apr 1;13:847853. doi: 10.3389/fpls.2022.847853 (PMC9011107; doi:10.3389/fpls.2022.847853)
Supplement: Supplementary Table 2 — Summary of the small RNA sequences from each sample. [file Table_2.XLSX]

## Sheet: Sheet1
Table S2 Summary of sRNAs (small RNA) sequences from each sample
Sample	R7SL_1	Percent (%)	R7SL_2	Percent (%)	R7SL_3	Percent (%)	R7SR_1	Percent (%)	R7SR_2	Percent (%)	R7SR_3	Percent (%)	S4SL_1	Percent (%)	S4SL_2	Percent (%)	S4SL_3	Percent (%)	S4SR_1	Percent (%)	S4SR_2	Percent (%)	S4SR_3	Percent (%)	R7CR_1	Percent (%)	R7CR_2	Percent (%)	R7CR_3	Percent (%)	S4CL_1	Percent (%)	S4CL_2	Percent (%)	S4CL_3	Percent (%)	R7CL_1	Percent (%)	R7CL_2	Percent (%)	R7CL_3	Percent (%)	S4CR_1	Percent (%)	S4CR_2	Percent (%)	S4CR_3	Percent (%)
Total raw reads	11103095	100	12116232	100	9256124	100	12477082	100	12523973	100	12031371	100	15460043	100	9937661	100	10435140	100	10615393	100	11245786	100	11142951	100	12583385	100	10133474	100	8738707	100	15570707	100	12272395	100	12037817	100	13196208	100	12263302	100	11852073	100	11593329	100	14214135	100	13377568	100
Unique raw reads	3371833	100	3811931	100	3267836	100	3484009	100	3590992	100	3442423	100	4391824	100	4160373	100	2610995	100	2178317	100	2017850	100	2588912	100	1730253	100	1639854	100	1406261	100	2867488	100	2736716	100	2493917	100	3947809	100	4217700	100	4170854	100	3473947	100	4668153	100	4203273	100
Clean reads	6631552	59.73	7631934	62.99	6601422	71.32	4947558	39.65	5347288	42.7	4708513	39.14	7497768	48.5	6283177	63.23	4489037	43.02	2694957	25.39	2307675	20.52	3829070	34.36	5578933	44.34	4127214	40.73	4111615	47.05	4057850	26.06	3858788	31.44	3289108	27.32	5146637	39	5862558	47.81	5456537	46.04	4441984	38.31	6373953	44.84	5785866	43.25
Unique clean reads	2556402	75.82	2985908	78.33	2654884	81.24	2075401	59.57	2232103	62.16	1994419	57.94	3518197	80.11	3420291	82.21	1878756	71.96	1134864	52.1	953296	47.24	1597466	61.7	967452	55.91	898404	54.79	837093	59.53	1919629	66.94	1890135	69.07	1626893	65.23	2278827	57.72	2700415	64.03	2652682	63.6	2236996	64.39	3239548	69.4	2921177	69.5
