# Supplementary material for: MicroRNA and Degradome Profiling Uncover Defense Response of Fraxinus velutina Torr. to Salt Stress
Source: Front Plant Sci. 2022 Apr 1;13:847853. doi: 10.3389/fpls.2022.847853 (PMC9011107; doi:10.3389/fpls.2022.847853)
Supplement: Supplementary Table 3 — Statistics of the small RNAs identified in each sample. [file Table_3.XLSX]

## Sheet: Sheet1
Table S3 Statistics of sRNAs identified in each sample
Sample	R7SL_1				R7SL_2				R7SL_3				R7SR_1				R7SR_2				R7SR_3				S4SL_1				S4SL_2				S4SL_3				S4SR_1				S4SR_2				S4SR_3				R7CR_1
	Total	Percent of Total (%)	Uniq	Percent of uniq (%)	Total	Percent of Total (%)	Uniq	Percent of uniq (%)	Total	Percent of Total (%)	Uniq	Percent of uniq (%)	Total	Percent of Total (%)	Uniq	Percent of uniq (%)	Total	Percent of Total (%)	Uniq	Percent of uniq (%)	Total	Percent of Total (%)	Uniq	Percent of uniq (%)	Total	Percent of Total (%)	Uniq	Percent of uniq (%)	Total	Percent of Total (%)	Uniq	Percent of uniq (%)	Total	Percent of Total (%)	Uniq	Percent of uniq (%)	Total	Percent of Total (%)	Uniq	Percent of uniq (%)	Total	Percent of Total (%)	Uniq	Percent of uniq (%)	Total	Percent of Total (%)	Uniq	Percent of uniq (%)	Total
Raw reads	11103095	100	3371833	100	12116232	100	3811931	100	9256124	100	3267836	100	12477082	100	3484009	100	12523973	100	3590992	100	12031371	100	3442423	100	15460043	100	4391824	100	9937661	100	4160373	100	10435140	100	2610995	100	10615393	100	2178317	100	11245786	100	2017850	100	11142951	100	2588912	100	12583385
valid reads	6631552	59.73	2556402	75.82	7631934	62.99	2985908	78.33	6601422	71.32	2654884	81.24	4947558	39.65	2075401	59.57	5347288	42.7	2232103	62.16	4708513	39.14	1994419	57.94	7497768	48.5	3518197	80.11	6283177	63.23	3420291	82.21	4489037	43.02	1878756	71.96	2694957	25.39	1134864	52.1	2307675	20.52	953296	47.24	3829070	34.36	1597466	61.7	5578933
rRNA	276596	2.49	5812	0.17	308406	2.55	6440	0.17	163787	1.77	4359	0.13	578826	4.64	10102	0.29	575773	4.6	10282	0.29	531508	4.42	9685	0.28	225217	1.46	4387	0.1	175486	1.77	4036	0.1	170304	1.63	3765	0.14	328466	3.09	7089	0.33	272109	2.42	7109	0.35	444600	3.99	8064	0.31	1040490
tRNA	74788	0.67	764	0.02	77636	0.64	818	0.02	49060	0.53	639	0.02	142860	1.14	2277	0.07	145096	1.16	2409	0.07	126947	1.06	2328	0.07	59208	0.38	764	0.02	49250	0.5	664	0.02	77760	0.75	731	0.03	212377	2	1409	0.06	238548	2.12	1324	0.07	317956	2.85	1929	0.07	746411
snoRNA	2055	0.02	175	0.01	1956	0.02	167	0	1979	0.02	156	0	4745	0.04	307	0.01	4925	0.04	316	0.01	6169	0.05	328	0.01	4190	0.03	265	0.01	4886	0.05	268	0.01	2096	0.02	164	0.01	3197	0.03	232	0.01	2859	0.03	184	0.01	7012	0.06	427	0.02	12190
snRNA	942	0.01	102	0	662	0.01	73	0	1005	0.01	105	0	2326	0.02	214	0.01	2306	0.02	215	0.01	2683	0.02	243	0.01	681	0	74	0	604	0.01	75	0	585	0.01	59	0	2957	0.03	227	0.01	2164	0.02	172	0.01	5250	0.05	341	0.01	21050
other Rfam RNA	12371	0.11	636	0.02	15422	0.13	744	0.02	7304	0.08	491	0.02	33744	0.27	976	0.03	33741	0.27	990	0.03	29772	0.25	916	0.03	13516	0.09	537	0.01	7399	0.07	459	0.01	9098	0.09	492	0.02	33151	0.31	782	0.04	25973	0.23	782	0.04	51274	0.46	862	0.03	71320
[truncated: 47 more columns]
