# Supplementary material for: MicroRNA and Degradome Profiling Uncover Defense Response of Fraxinus velutina Torr. to Salt Stress
Source: Front Plant Sci. 2022 Apr 1;13:847853. doi: 10.3389/fpls.2022.847853 (PMC9011107; doi:10.3389/fpls.2022.847853)
Supplement: Supplementary Table 4 — The details of all miRNAs identified in this study. [file Table_4.XLSX]

## Sheet: Sheet1
Table S4 The details of all miRNAs identified in this study
miR_name	miR_seq	len	genomeID	strand	start	end	pre-miRNA_seq	#mir/MIR	mirIDs,	rep_mirID	rep_mirSeq	rep_miRID	rep_miRSeq	type	hairpinLen	CG%	dG	MFEI	R7SL_1	R7SL_2	R7SL_3	R7SR_1	R7SR_2	R7SR_3	S4SL_1	S4SL_2	S4SL_3	S4SR_1	S4SR_2	S4SR_3	R7CR_1	R7CR_2	R7CR_3	S4CL_1	S4CL_2	S4CL_3	R7CL_1	R7CL_2	R7CL_3	S4CR_1	S4CR_2	S4CR_3
mtr-miR156b-5p	TGACAGAAGAGAGTGAGCAC	20	scaffold9465	-	6336	6431	ggaggTGACAGAAGAGAGTGAGCACacatggtgttttcttgcatcatatctccatgctcgaagctatgggtGCTCACTCTCTCTCTGTCACCccac	8	mtr-MIR156b,mtr-MIR156c,mdm-MIR156g,stu-MIR156g,stu-MIR156k,mes-MIR156g,mes-MIR156c,rco-MIR156c,	mtr-MIR156c	ggtggTGACAGAAGAGAGTGAGCACacatggtgttttcttgcacgattatgtttcctgcttgaagctatatgTGCTTACTCTCTATCTGTCACCccac	mtr-miR156b-5p	TGACAGAAGAGAGTGAGCAC	5'	94	51	-55.9	1.1	798.785	711.989	738.483	2508.06	2481.11	2274.48	257.193	335.337	722.994	4397.74	3359.32	3893.66	404.589	267.868	315.505	633.857	537.025	538.601	1563.68	1744	1232.28	1092.41	1023.71	1072.69
mtr-miR156b-3p_L-1	GCTCACTCTCTATCTGTCACC	21	scaffold9465	-	6336	6431	ggaggTGACAGAAGAGAGTGAGCACacatggtgttttcttgcatcatatctccatgctcgaagctatgggtGCTCACTCTCTCTCTGTCACCccac	8	mtr-MIR156b,mtr-MIR156c,mdm-MIR156g,stu-MIR156g,stu-MIR156k,mes-MIR156g,mes-MIR156c,rco-MIR156c,	mtr-MIR156b	ggaggTGACAGAAGAGAGTGAGCACacatggtactttcgtgtatgatgtttcattctcgaagctatgtgTGCTCACTCTCTATCTGTCACCccat	mtr-miR156b-3p	TGCTCACTCTCTATCTGTCACC	3'	94	51	-55.9	1.1	97.0937	92.2058	82.7168	414.93	394.52	395.127	31.4892	28.7175	62.7213	310.668	348.574	366.323	217.031	260.94	209.84	45.3545	41.5384	36.2288	110.452	112.438	128.556	65.1618	75.2415	59.4402
gma-miR156a	TGACAGAAGAGAGTGAGCAC	20	scaffold45584	-	906	1014	gggtaagggaggTGACAGAAGAGAGTGAGCACacatggtgttttcttgcatcgtctccatgcttgaagctatgtgtGCTCACTCTCTATCTGTCATCccaccactctct	12	gma-MIR156w,ptc-MIR156b,mdm-MIR156m,mdm-MIR156o,mdm-MIR156b,mdm-MIR156i,stu-MIR156e,ppe-MIR156d,mes-MIR156d,nta-MIR156e,nta-MIR156a,cpa-MIR156c,	gma-MIR156w	ctaagggagaTGACAGAAGAGAGTGAGCACacatggtattttcttgcacgatgacgattcatgcttgaagctatgtgtgcttactctctatctgtcatcccatcac	gma-miR156a	TGACAGAAGAGAGTGAGCAC	5'	106	49.5	-62.5	1.2	798.785	711.989	738.483	2508.06	2481.11	2274.48	257.193	335.337	722.994	4397.74	3359.32	3893.66	404.589	267.868	315.505	633.857	537.025	538.601	1563.68	1744	1232.28	1092.41	1023.71	1072.69
ptc-MIR156b-p3	GCTCACTCTCTATCTGTCACC	21	scaffold45584	-	906	1014	gggtaagggaggTGACAGAAGAGAGTGAGCACacatggtgttttcttgcatcgtctccatgcttgaagctatgtgtGCTCACTCTCTATCTGTCATCccaccactctct	12	gma-MIR156w,ptc-MIR156b,mdm-MIR156m,mdm-MIR156o,mdm-MIR156b,mdm-MIR156i,stu-MIR156e,ppe-MIR156d,mes-MIR156d,nta-MIR156e,nta-MIR156a,cpa-MIR156c,	ptc-MIR156b	gtaagggaggTGACAGAAGAGAGTGAGCACacagggtactttcttgcatgacatccatgcttgaaactttgcgtgctcactctctatctgtcaccccacca	ptc-MIR156b-p3	gctcactctctatctgtcacc	3'	106	49.5	-62.5	1.2	97.0937	92.2058	82.7168	414.93	394.52	395.127	31.4892	28.7175	62.7213	310.668	348.574	366.323	217.031	260.94	209.84	45.3545	41.5384	36.2288	110.452	112.438	128.556	65.1618	75.2415	59.4402
ptc-miR156g	TTGACAGAAGATAGAGAGCAC	21	scaffold32095	-	3635	3735	ggtgatgagTTGACAGAAGATAGAGAGCACagatgatgagaatacaataagtctgcatgtatctcactctttgtGCTCTCTATTCTTCTGTCATCaccttc	1	ptc-MIR156g,	ptc-MIR156g	ggtgatgttgTTGACAGAAGATAGAGAGCACagatgatgaaatgcatggagcttaattgcatctcactcctttgtgctctctagtcttctgtcatcaccttca	ptc-miR156g	TTGACAGAAGATAGAGAGCAC	5'	98	40.6	-49.9	1.2	60.5342	67.5139	49.1667	882.222	818.15	668.41	37.8193	38.5891	47.4934	386.671	333.467	363.804	73.492	40.9059	31.8906	67.9528	56.0879	58.1731	178.473	230.805	179.795	103.126	114.2	111.153
ptc-MIR156g-p3	GCTCTCTAGTCTTCTGTCATC	21	scaffold32095	-	3635	3735	ggtgatgagTTGACAGAAGATAGAGAGCACagatgatgagaatacaataagtctgcatgtatctcactctttgtGCTCTCTATTCTTCTGTCATCaccttc	1	ptc-MIR156g,	ptc-MIR156g	ggtgatgttgTTGACAGAAGATAGAGAGCACagatgatgaaatgcatggagcttaattgcatctcactcctttgtgctctctagtcttctgtcatcaccttca	ptc-MIR156g-p3	gctctctagtcttctgtcatc	3'	98	40.6	-49.9	1.2	2.36574	4.35257	0	84.3926	74.0267	64.2513	8.67366	4.93582	2.78075	90.288	165.801	100.038	0	0	0	0	0	0	7.43638	8.15611	6.98041	11.3325	10.3854	8.31008
vvi-miR156f	TTGACAGAAGATAGAGAGCAC	21	scaffold46410	-	804	907	gtgatgttgTTGACAGAAGATAGAGAGCACagatgatgaagtgcatgaagcctgcatctcgctcgtttgtGCTCTCTATTCTTCTGTCAGCaccctcaggcccc	2	vvi-MIR156i,vvi-MIR156g,	vvi-MIR156g	ggtgatgttgTTGACAGAAGATAGAGAGCACagatgatgatgtgcatggagtttgcatctcactcctttgtgctctctagacttctgtcatcacctcagcccc	vvi-miR156f	TTGACAGAAGATAGAGAGCAC	5'	97	50	-55.1	1.1	60.5342	67.5139	49.1667	882.222	818.15	668.41	37.8193	38.5891	47.4934	386.671	333.467	363.804	73.492	40.9059	31.8906	67.9528	56.0879	58.1731	178.473	230.805	179.795	103.126	114.2	111.153
vvi-MIR156i-p3	GCTCTCTATTCTTCTGTCATC	21	scaffold46410	-	804	907	gtgatgttgTTGACAGAAGATAGAGAGCACagatgatgaagtgcatgaagcctgcatctcgctcgtttgtGCTCTCTATTCTTCTGTCAGCaccctcaggcccc	2	vvi-MIR156i,vvi-MIR156g,	vvi-MIR156i	ggtgacgttgTTGACAGAAGATAGAGAGCACagatgatgaaatgcaaggagccagcatctcactcctttgtgctctctattcttctgtcatcaccttaaggcc	vvi-MIR156i-p3	gctctctattcttctgtcatc	3'	97	50	-55.1	1.1	8.28008	6.41431	13.624	816.622	640.522	715.476	0	0	4.32561	48.5419	36.5545	31.2256	72.3436	55.4209	0	0	0	0	24.9337	37.8677	26.0602	7.93275	6.78233	7.84841
mdm-miR156aa_L+1	TTGACAGAAGATAGAGAGCAC	21	scaffold14651	-	9071	9161	gttgTTGACAGAAGATAGAGAGCACagatgatgaagtgcatgacgtaggcctgcatctcgctcctttgtGGTCTCTATTCTTCTGTCatca	6	mdm-MIR156aa,mdm-MIR156q,mdm-MIR156s,mdm-MIR156y,gra-MIR157b,stu-MIR156a,	mdm-MIR156aa	tgcTGACAGAAGATAGAGAGCACagatgaggaaatgcaagaacaaggcagcatctccatcctttgtgctctctattcttctgtcaaca	mdm-miR156aa	TGACAGAAGATAGAGAGCAC	5'	89	46.2	-40.2	1	60.5342	67.5139	49.1667	882.222	818.15	668.41	37.8193	38.5891	47.4934	386.671	333.467	363.804	73.492	40.9059	31.8906	67.9528	56.0879	58.1731	178.473	230.805	179.795	103.126	114.2	111.153
mdm-MIR156aa-p3	GCTCTCTATTCTTCTGTC	18	scaffold14651	-	9071	9161	gttgTTGACAGAAGATAGAGAGCACagatgatgaagtgcatgacgtaggcctgcatctcgctcctttgtGGTCTCTATTCTTCTGTCatca	6	mdm-MIR156aa,mdm-MIR156q,mdm-MIR156s,mdm-MIR156y,gra-MIR157b,stu-MIR156a,	mdm-MIR156aa	tgcTGACAGAAGATAGAGAGCACagatgaggaaatgcaagaacaaggcagcatctccatcctttgtgctctctattcttctgtcaaca	mdm-MIR156aa-p3	gctctctattcttctgtc	3'	89	46.2	-40.2	1	0	0	0	3.30951	2.4328	3.99302	0	0	0	0	0	0	0	0	0	0	0	0	0	1.35935	0	0	0	0
cas-miR156f-3p_1ss15CT	GCTCACTCTCTATCTGTCACC	21	scaffold15809	-	6436	6535	taagggaggTGACAGAAGAGAGTGAGCACaaatggtgttttcttgcatgatataatccatgcttgaagctataggtGCTCACTCTCTATCTGTCACCccc	4	gma-MIR156v,gma-MIR156y,nta-MIR156d,cas-MIR156f,	cas-MIR156f	gatggTGACAGAAGAGAGTGAGCACaaatggtgactttcttgcataaggtttcatgctgggagctatgtgtGCTCACTCTCTATCCGTCACCtc	cas-miR156f-3p	GCTCACTCTCTATCCGTCACC	3'	97	45	-59.6	1.3	97.0937	92.2058	82.7168	414.93	394.52	395.127	31.4892	28.7175	62.7213	310.668	348.574	366.323	217.031	260.94	209.84	45.3545	41.5384	36.2288	110.452	112.438	128.556	65.1618	75.2415	59.4402
mes-miR156a	TGACAGAAGAGAGTGAGCAC	20	scaffold2691	-	10672	10753	TGACAGAAGAGAGTGAGCACacagaggcaaattgtataggtctataccatttcttctgcgTGCTCACTACTCTTTCTGTCAg	2	mes-MIR156f,mes-MIR156e,	mes-MIR156e	gaaatTGACAGAAGAGAGTGAGCACacagaggcatttgtataaatctatacccttgcttttgcgtgctcacttctctttctgtcagcttc	mes-miR156a	TGACAGAAGAGAGTGAGCAC	5'	81	43.9	-46.1	1.3	798.785	711.989	738.483	2508.06	2481.11	2274.48	257.193	335.337	722.994	4397.74	3359.32	3893.66	404.589	267.868	315.505	633.857	537.025	538.601	1563.68	1744	1232.28	1092.41	1023.71	1072.69
mes-MIR156f-p3_1ss9TA	TGCTCACTACTCTTTCTGTCA	21	scaffold2691	-	10672	10753	TGACAGAAGAGAGTGAGCACacagaggcaaattgtataggtctataccatttcttctgcgTGCTCACTACTCTTTCTGTCAg	2	mes-MIR156f,mes-MIR156e,	mes-MIR156f	gaactTGACAGAAGAGAGTGAGCACacagaggcatttgtataaatctataccctttcttttgcgtgctcacttctctttctgtcagcttc	mes-MIR156f-p3	tgctcacttctctttctgtca	3'	81	43.9	-46.1	1.3	8.67437	5.49798	12.2616	6.61903	3.82298	4.71902	3.77116	2.24355	3.70766	5.82503	6.52759	4.62602	0	0	0	7.74346	6.76922	0	6.34279	9.32127	7.91113	3.96637	5.93454	6.92507
cpa-miR156a	TGACAGAAGAGAGTGAGCAC	20	scaffold274	-	10742	10826	TGACAGAAGAGAGTGAGCACacgcagacaattgtataaaaagtatacctttgtggatgcgcgtGCTCACTACTCTTTCTGTCAGC	2	cpa-MIR156b,ssl-MIR156,	cpa-MIR156b	TGACAGAAGAGAGTGAGCACacgcaggcaattgtatgaaggcatacctttgcgggtgcgtgctcacttctctttctgtcagc	cpa-miR156a	TGACAGAAGAGAGTGAGCAC	5'	83	44.7	-43.7	1.1	798.785	711.989	738.483	2508.06	2481.11	2274.48	257.193	335.337	722.994	4397.74	3359.32	3893.66	404.589	267.868	315.505	633.857	537.025	538.601	1563.68	1744	1232.28	1092.41	1023.71	1072.69
cpa-MIR156b-p3	GCTCACTTCTCTTTCTGTCAGC	22	scaffold274	-	10742	10826	TGACAGAAGAGAGTGAGCACacgcagacaattgtataaaaagtatacctttgtggatgcgcgtGCTCACTACTCTTTCTGTCAGC	2	cpa-MIR156b,ssl-MIR156,	cpa-MIR156b	TGACAGAAGAGAGTGAGCACacgcaggcaattgtatgaaggcatacctttgcgggtgcgtgctcacttctctttctgtcagc	cpa-MIR156b-p3	gctcacttctctttctgtcagc	3'	83	44.7	-43.7	1.1	26.0231	27.9481	34.0599	16.5476	18.4198	14.1571	7.54231	7.62808	12.3589	5.82503	6.52759	20.8171	64.3055	83.1313	133.941	27.6552	31.3846	11.5932	36.0883	38.8386	37.6942	22.0984	33.4878	30.4703
mdm-miR156t	TTGACAGAAGAGAGAGAGCAC	21	scaffold11022	-	1587	1672	tgTTGACAGAAGAGAGAGAGCACaacccggcatcggcaaagggtctttgtttatggtgggagtgtGCTTTCTCTTCTTCTGTCATC	5	mdm-MIR156u,mdm-MIR156v,mdm-MIR156w,mes-MIR156k,rco-MIR156e,	mdm-MIR156w	tgTTGACAGAAGAGAGAGAGCACaacccrccatcggctaaagagagtcttttccgttgttgggagtgtgctctcttttcttctgtcatca	mdm-miR156t	TTGACAGAAGAGAGAGAGCAC	5'	81	48.8	-46.6	1.1	12.223	22.9083	3.89256	0	10.4263	5.80803	0	0	4.32561	0	0	32.3821	0	0	0	0	0	0	4.81177	11.6516	6.98041	0	5.93454	4.61671
mdm-MIR156u-p3_1ss9TG	GCTTTCTCGTCTTCTGTCATC	21	scaffold11022	-	1587	1672	tgTTGACAGAAGAGAGAGAGCACaacccggcatcggcaaagggtctttgtttatggtgggagtgtGCTTTCTCTTCTTCTGTCATC	5	mdm-MIR156u,mdm-MIR156v,mdm-MIR156w,mes-MIR156k,rco-MIR156e,	mdm-MIR156u	atgTTGACAGAAGAGAGAGAGCACaacccgccatcggctaaggagagtctttacgttgctgggagtgtgctttctcttcttctgtcatcat	mdm-MIR156u-p3	gctttctcttcttctgtcatc	3'	81	48.8	-46.6	1.1	34.6975	36.6532	10.5099	0	0	0	0	0	0	0	0	0	0	0	0	0	0	0	6.12407	5.04902	2.3268	0	0	0
mtr-miR156e	TTGACAGAAGATAGAGAGCAC	21	scaffold16378	+	4303	4393	tgTTGACAGAAGATAGAGAGCACagatgatgaaatgcatgcagattgtatctcactcctttgtGCTCTCTATGCTTCTGTCATCaccttca	5	mtr-MIR156h,ptc-MIR156j,ptc-MIR156i,mes-MIR156h,aqc-MIR156b,	mtr-MIR156h	tgctgTTGACAGAAGATAGAGAGCACagatgatgaaatgcatggaaggcaatggcatctcattcctttgtGCTCTTTATTCTTCTGTCATCacc	mtr-miR156e	TTGACAGAAGATAGAGAGCAC	5'	85	41.8	-44.5	1.2	60.5342	67.5139	49.1667	882.222	818.15	668.41	37.8193	38.5891	47.4934	386.671	333.467	363.804	73.492	40.9059	31.8906	67.9528	56.0879	58.1731	178.473	230.805	179.795	103.126	114.2	111.153
mtr-miR156h-3p_2ss6TC10TG	GCTCTCTATGCTTCTGTCATC	21	scaffold16378	+	4303	4393	tgTTGACAGAAGATAGAGAGCACagatgatgaaatgcatgcagattgtatctcactcctttgtGCTCTCTATGCTTCTGTCATCaccttca	5	mtr-MIR156h,ptc-MIR156j,ptc-MIR156i,mes-MIR156h,aqc-MIR156b,	mtr-MIR156h	tgctgTTGACAGAAGATAGAGAGCACagatgatgaaatgcatggaaggcaatggcatctcattcctttgtGCTCTTTATTCTTCTGTCATCacc	mtr-miR156h-3p	GCTCTTTATTCTTCTGTCATC	3'	85	41.8	-44.5	1.2	9.66009	9.85056	7.0066	55.848	56.302	54.0872	17.3473	15.7049	18.5383	49.5128	37.86	48.5732	28.1336	27.7104	35.7175	4.97794	7.99999	12.3178	13.0501	12.04	13.4179	7.93275	12.9288	9.92593
rco-miR156f	TTGACAGAAGATAGAGAGCAC	21	scaffold32095	-	2171	2264	tgttgTTGACAGAAGATAGAGAGCACagatggtgaagtgcatgaattaggcctgcatctcactcctttgtGCTCTCTATGCTTCTGTCATCacc	1	rco-MIR156h,	rco-MIR156h	tgttgTTGACAGAAGATAGAGAGCACagatgatgatgtgcaatgactttttctgcatctcactcctttgtgctctctatgcttctgtcatcaccttc	rco-miR156f	TTGACAGAAGATAGAGAGCAC	5'	89	45.7	-47.6	1.1	60.5342	67.5139	49.1667	882.222	818.15	668.41	37.8193	38.5891	47.4934	386.671	333.467	363.804	73.492	40.9059	31.8906	67.9528	56.0879	58.1731	178.473	230.805	179.795	103.126	114.2	111.153
rco-MIR156h-p3	GCTCTCTATGCTTCTGTCATC	21	scaffold32095	-	2171	2264	tgttgTTGACAGAAGATAGAGAGCACagatggtgaagtgcatgaattaggcctgcatctcactcctttgtGCTCTCTATGCTTCTGTCATCacc	1	rco-MIR156h,	rco-MIR156h	tgttgTTGACAGAAGATAGAGAGCACagatgatgatgtgcaatgactttttctgcatctcactcctttgtgctctctatgcttctgtcatcaccttc	rco-MIR156h-p3	gctctctatgcttctgtcatc	3'	89	45.7	-47.6	1.1	9.66009	9.85056	7.0066	55.848	56.302	54.0872	17.3473	15.7049	18.5383	49.5128	37.86	48.5732	28.1336	27.7104	35.7175	4.97794	7.99999	12.3178	13.0501	12.04	13.4179	7.93275	12.9288	9.92593
rco-MIR156g-p3	GCTCTCTAGTCTTCTGTCATC	21	scaffold52993	-	1676	1763	tgttgTTGACAGAAGATAGAGAGCACtgatgatgaagtgcatgaagcctgcatctcactcgtttgtGCTCTCTATTCTTCTGTCATCa	1	rco-MIR156g,	rco-MIR156g	tgttgTTGACAGAAGATAGAGAGCACtgacgatgaaatgcatgatgggactctgcatctcactcctttgtgctctctagtcttctgtcatcatcacc	rco-MIR156g-p3	gctctctagtcttctgtcatc	3'	85	43.2	-45.5	1.2	2.36574	4.35257	0	84.3926	74.0267	64.2513	8.67366	4.93582	2.78075	90.288	165.801	100.038	0	0	0	0	0	0	7.43638	8.15611	6.98041	11.3325	10.3854	8.31008
stu-miR156e	TGACAGAAGAGAGTGAGCAC	20	scaffold9839	+	2128	2245	ttaagggaggTGACAGAAGAGAGTGAGCACacatggtgtgttcttgcatgttatcatccatgcttgaagccatgggtGCTCACTCTCTATCTGTCACCcaccactctctttctctctc	8	stu-MIR156h,stu-MIR156j,nta-MIR156b,nta-MIR156f,cme-MIR156a,bra-MIR156d,ghr-MIR156b,ghr-MIR156a,	stu-MIR156j	TGACAGAAGAGAGTGAGCACacatggtgttttctggcatgatgtttatatttatgcttgaaactatgtgtGCTCACTGCTCTATCTGTCACC	stu-miR156e	TGACAGAAGAGAGTGAGCAC	5'	98	48.3	-63.5	1.1	798.785	711.989	738.483	2508.06	2481.11	2274.48	257.193	335.337	722.994	4397.74	3359.32	3893.66	404.589	267.868	315.505	633.857	537.025	538.601	1563.68	1744	1232.28	1092.41	1023.71	1072.69
stu-miR156h-3p_1ss8G-	GCTCACTCTCTATCTGTCACC	21	scaffold9839	+	2128	2245	ttaagggaggTGACAGAAGAGAGTGAGCACacatggtgtgttcttgcatgttatcatccatgcttgaagccatgggtGCTCACTCTCTATCTGTCACCcaccactctctttctctctc	8	stu-MIR156h,stu-MIR156j,nta-MIR156b,nta-MIR156f,cme-MIR156a,bra-MIR156d,ghr-MIR156b,ghr-MIR156a,	stu-MIR156j	TGACAGAAGAGAGTGAGCACacatggtgttttctggcatgatgtttatatttatgcttgaaactatgtgtGCTCACTGCTCTATCTGTCACC	stu-miR156h-3p	GCTCACTGCTCTATCTGTCACC	3'	98	48.3	-63.5	1.1	97.0937	92.2058	82.7168	414.93	394.52	395.127	31.4892	28.7175	62.7213	310.668	348.574	366.323	217.031	260.94	209.84	45.3545	41.5384	36.2288	110.452	112.438	128.556	65.1618	75.2415	59.4402
ppe-miR156f_L+1	TTGACAGAAGATAGAGAGCAC	21	scaffold32194	-	3762	3842	TTGACAGAAGATAGAGAGCACagatgatgaaatgcacgcagtttgtatctcactcCTTTGTGCTCTCTATGCTTCTGtcat	3	ppe-MIR156g,mes-MIR156j,aqc-MIR156a,	ppe-MIR156g	tTGACAGAAGATAGAGAGCACagatggatgatttgcaatcaatatgcatctcactcctttgtgctctctatgcttctgtcat	ppe-miR156f	TGACAGAAGATAGAGAGCAC	5'	79	42	-42.8	1.3	60.5342	67.5139	49.1667	882.222	818.15	668.41	37.8193	38.5891	47.4934	386.671	333.467	363.804	73.492	40.9059	31.8906	67.9528	56.0879	58.1731	178.473	230.805	179.795	103.126	114.2	111.153
ppe-MIR156g-p3	CTTTGTGCTCTCTATGCTTCTG	22	scaffold32194	-	3762	3842	TTGACAGAAGATAGAGAGCACagatgatgaaatgcacgcagtttgtatctcactcCTTTGTGCTCTCTATGCTTCTGtcat	3	ppe-MIR156g,mes-MIR156j,aqc-MIR156a,	ppe-MIR156g	tTGACAGAAGATAGAGAGCACagatggatgatttgcaatcaatatgcatctcactcctttgtgctctctatgcttctgtcat	ppe-MIR156g-p3	ctttgtgctctctatgcttctg	3'	79	42	-42.8	1.3	0	0	0	0	0	0	0	0	0	0	0	0	0	0	0	0	0	0	1.02068	0.776772	1.08584	0	0	0
ptc-miR160a	TGCCTGGCTCCCTGTATGCCA	21	scaffold51819	-	2462	2553	ataTGCCTGGCTCCCTGTATGCCAtttgcagagtccaccggaaaatcgatggccctccgtggatgGCGTATGAGGAGCCAAGCATAttcaca	8	ptc-MIR160c,mdm-MIR160e,mdm-MIR160c,stu-MIR160a,mes-MIR160d,mes-MIR160h,cpa-MIR160c,cpa-MIR160f,	ptc-MIR160c	atattatatgTGCCTGGCTCCCTGTATGCCAtttgcagagcccaccggttcttcgatggcctccgtggatgGCGTATGAGGAGCCATGCATAttcaca	ptc-miR160a	TGCCTGGCTCCCTGTATGCCA	5'	87	53.3	-48.7	1	142.141	104.233	181.004	752.914	752.431	685.347	516.648	517.364	462.531	803.854	934.752	773.124	44.21	115.46	62.5057	218.476	237.538	252.152	652.651	589.959	570.998	505.996	520.332	486.602
ptc-miR160b-3p_1ss16TA	GCGTATGAGGAGCCAAGCATA	21	scaffold51819	-	2462	2553	ataTGCCTGGCTCCCTGTATGCCAtttgcagagtccaccggaaaatcgatggccctccgtggatgGCGTATGAGGAGCCAAGCATAttcaca	8	ptc-MIR160c,mdm-MIR160e,mdm-MIR160c,stu-MIR160a,mes-MIR160d,mes-MIR160h,cpa-MIR160c,cpa-MIR160f,	ptc-MIR160c	atattatatgTGCCTGGCTCCCTGTATGCCAtttgcagagcccaccggttcttcgatggcctccgtggatgGCGTATGAGGAGCCATGCATAttcaca	ptc-miR160b-3p	GCGTATGAGGAGCCATGCATA	3'	87	53.3	-48.7	1	7.09721	8.24698	4.28181	11.5833	20.1575	10.89	9.05078	61.9221	14.2127	29.1252	13.0552	12.7216	64.3055	0	62.5057	19.9118	25.8461	18.839	37.6193	46.218	26.0602	27.198	26.7054	32.7787
ath-miR160a-5p	TGCCTGGCTCCCTGTATGCCA	21	scaffold18067	+	3928	4012	aTGCCTGGCTCCCTGTATGCCActtgcagagcccatcggcatatcgatggccctccgtggatggcgtatgaggagccaagcatat	2	ath-MIR160a,cas-MIR160a,	ath-MIR160a	gtaTGCCTGGCTCCCTGTATGCCAtatgctgagcccatcgagtatcgatgacctccgtggatgGCGTATGAGGAGCCATGCATAt	ath-miR160a-5p	TGCCTGGCTCCCTGTATGCCA	5'	83	57.6	-44.2	0.9	142.141	104.233	181.004	752.914	752.431	685.347	516.648	517.364	462.531	803.854	934.752	773.124	44.21	115.46	62.5057	218.476	237.538	252.152	652.651	589.959	570.998	505.996	520.332	486.602
ptc-MIR171c-p5	CGATGTTGGTGAGGTTCAATC	21	scaffold16072	+	3117	3221	aaagaaagCGATGTTGGTGAGGTTCAATCcgaagacgtatttacaatggtagaatatatatggtaaacgacgatctcagaTTGAGCCGCGCCAATATCACTttct	2	ptc-MIR171c,ptc-MIR171d,	ptc-MIR171c	aaaagaaagcgatgttggtgaggttcaatccgaagacggatttacacgtgaaagtaattgtaaaatacgatctcAGATTGAGCCGCGCCAATATCactttctca	ptc-MIR171c-p5	cgatgttggtgaggttcaatc	5'	103	40	-45	1.1	3.02288	2.29083	7.65536	7.7222	19.4624	10.648	21.1185	11.3673	8.03327	11.0028	17.4069	16.1911	0	0	0	5.16231	2.46154	8.69491	5.97826	5.17848	4.80873	6.98837	9.6083	3.07781
ptc-MIR171c-p3	TTGAGCCGCGCCAATATCACT	21	scaffold16072	+	3117	3221	aaagaaagCGATGTTGGTGAGGTTCAATCcgaagacgtatttacaatggtagaatatatatggtaaacgacgatctcagaTTGAGCCGCGCCAATATCACTttct	2	ptc-MIR171c,ptc-MIR171d,	ptc-MIR171c	aaaagaaagcgatgttggtgaggttcaatccgaagacggatttacacgtgaaagtaattgtaaaatacgatctcAGATTGAGCCGCGCCAATATCactttctca	ptc-MIR171c-p3	TTGAGCCGCGCCAATATCact	3'	103	40	-45	1.1	9.06865	6.26159	12.7157	86.3231	69.277	56.3862	43.1923	49.2385	23.8938	60.192	87.9049	74.0163	45.5497	43.1051	0	35.3987	36.923	34.2966	55.9915	54.7625	50.4141	41.9302	42.3896	39.2421
gma-miR171k-5p	CGATGTTGGTGAGGTTCAATC	21	scaffold48388	-	1494	1585	aaagCGATATTGGTGAGGTTCAATCtgaagacggatttacaagtgtatttggtaaaggacgatctcAGATTGAGCCGCGCCAATATCacttt	7	gma-MIR171k,gma-MIR171l,mes-MIR171e,mes-MIR171f,cme-MIR171a,rco-MIR171g,ssl-MIR171b,	gma-MIR171k	gagaaagCGATGTTGGTGAGGTTCAATCcgaagacggatttacatgtagaagcagtaaaatacgatctcagaTTGAGCCGCGCCAATATCACTttatc	gma-miR171k-5p	CGATGTTGGTGAGGTTCAATC	5'	92	41.3	-42.9	1.1	3.02288	2.29083	7.65536	7.7222	19.4624	10.648	21.1185	11.3673	8.03327	11.0028	17.4069	16.1911	0	0	0	5.16231	2.46154	8.69491	5.97826	5.17848	4.80873	6.98837	9.6083	3.07781
cme-miR171a	TGATTGAGCCGCGCCAATATC	21	scaffold48388	-	1494	1585	aaagCGATATTGGTGAGGTTCAATCtgaagacggatttacaagtgtatttggtaaaggacgatctcAGATTGAGCCGCGCCAATATCacttt	7	gma-MIR171k,gma-MIR171l,mes-MIR171e,mes-MIR171f,cme-MIR171a,rco-MIR171g,ssl-MIR171b,	cme-MIR171a	aagcgatattggtgaggttcaatctgaagatggattttacaacgattgtgaagtacgatctcTGATTGAGCCGCGCCAATATCacttttgta	cme-miR171a	TGATTGAGCCGCGCCAATATC	3'	92	41.3	-42.9	1.1	162.447	155.623	162.968	86.3231	69.277	56.3862	494.977	171.288	271.071	60.192	87.9049	74.0163	254.542	301.736	250.023	440.271	386.461	319.779	157.039	186.425	162.566	179.62	216.187	211.907
mtr-miR171e-5p	CGATGTTGGTGAGGTTCAATC	21	scaffold11435	-	3885	3983	aaagCGATGTTGGTGAGGTTCAATCcgaagacggatttacaatggtacagtatttttggtaaacgacgatctcagaTTGAGCCGCGCCAATATCACTtt	1	mtr-MIR171e,	mtr-MIR171e	aaagCGATGTTGGTGAGGTTCAATCcgaagacggatttacatgtatagagttgtaaaatacgatctcAGATTGAGCCGCGCCAATATCacttt	mtr-miR171e-5p	CGATGTTGGTGAGGTTCAATC	5'	99	42.4	-37.2	0.9	3.02288	2.29083	7.65536	7.7222	19.4624	10.648	21.1185	11.3673	8.03327	11.0028	17.4069	16.1911	0	0	0	5.16231	2.46154	8.69491	5.97826	5.17848	4.80873	6.98837	9.6083	3.07781
mtr-MIR171e-p3	TTGAGCCGCGCCAATATCACT	21	scaffold11435	-	3885	3983	aaagCGATGTTGGTGAGGTTCAATCcgaagacggatttacaatggtacagtatttttggtaaacgacgatctcagaTTGAGCCGCGCCAATATCACTtt	1	mtr-MIR171e,	mtr-MIR171e	aaagCGATGTTGGTGAGGTTCAATCcgaagacggatttacatgtatagagttgtaaaatacgatctcAGATTGAGCCGCGCCAATATCacttt	mtr-MIR171e-p3	TTGAGCCGCGCCAATATCact	3'	99	42.4	-37.2	0.9	9.06865	6.26159	12.7157	86.3231	69.277	56.3862	43.1923	49.2385	23.8938	60.192	87.9049	74.0163	45.5497	43.1051	0	35.3987	36.923	34.2966	55.9915	54.7625	50.4141	41.9302	42.3896	39.2421
cas-miR171c-5p_2ss8GA21CT	AGATATTAGTGCGGTTCAATT	21	scaffold43557	+	1316	1404	aatacgAGATATTAGTGCGGTTCAATTagaaagccgtgctctttatatttagagctcagttattTGATTGAGCCGTGCCAATATCacgt	5	mes-MIR171c,cas-MIR171c,rco-MIR171b,aqc-MIR171f,ssl-MIR171a,	cas-MIR171c	aatacgAGATATTGGTGCGGTTCAATCagaaaactgtactctctttttttttccagagatcggcttgtttgaTTGAGCCGTGCCAATATCACGtgtt	cas-miR171c-5p	AGATATTGGTGCGGTTCAATC	5'	86	38.2	-39.3	1.2	4.33718	0	0	0	0	0	60.3385	45.7685	24.0998	0	0	0	0	0	0	0	0	0	0	2.7187	0	2.83312	2.96727	0
aqc-miR171f_1ss2AG	TGATTGAGCCGTGCCAATATC	21	scaffold43557	+	1316	1404	aatacgAGATATTAGTGCGGTTCAATTagaaagccgtgctctttatatttagagctcagttattTGATTGAGCCGTGCCAATATCacgt	5	mes-MIR171c,cas-MIR171c,rco-MIR171b,aqc-MIR171f,ssl-MIR171a,	aqc-MIR171f	acgagatattagtgcggttcaattagaaaacagttgctcataagttttgagctttgttattTAATTGAGCCGTGCCAATATCacgttg	aqc-miR171f	TAATTGAGCCGTGCCAATATC	3'	86	38.2	-39.3	1.2	35.6832	33.4461	51.1871	382.249	347.196	201.466	129.803	123.575	84.9673	354.356	304.186	396.103	44.21	69.2761	35.7175	94.0277	87.9999	74.6313	255.024	250.121	249.666	150.156	187.15	180.744
mes-MIR171b-p3	TGATTGAGCCGTGCCAATATC	21	scaffold33077	+	1680	1770	aatacgggatattagtgcggttcaattagaaagctgtgctctttacagttagagcttagttattTGATTGAGCCGTGCCAATATCacgtat	1	mes-MIR171b,	mes-MIR171b	aatacgagatattggtgcggttcaatctgatagcagtgctctatgcatagagctttgttgtttgaTTGAGCCGTGCCAATATCACGtatt	mes-MIR171b-p3	tgaTTGAGCCGTGCCAATATC	3'	90	38.5	-43.7	1.2	35.6832	33.4461	51.1871	382.249	347.196	201.466	129.803	123.575	84.9673	354.356	304.186	396.103	44.21	69.2761	35.7175	94.0277	87.9999	74.6313	255.024	250.121	249.666	150.156	187.15	180.744
sly-miR319c-5p	AGAGCTTCCTTCAGCCCACTC	21	scaffold9207	-	5597	5779	atggtctaagAGAGCTTCCTTCAGTCCACTCatggatgagatcaggggttgaattagctgccgactcattcatttaaccactcagtagatgcgagaaattttatgctactgtgattgagtgaatgatgcgggagatagttcctgtccttctttttctgtgcTTGGACTGAAGGGAGCTCCTtt	1	sly-MIR319c,	sly-MIR319c	ggaatggtccaagAGAGCTTCCTTCAGCCCACTCacggaggagaaatggggttgaattagctgccgactcattcatccaaccactcagtagaaaggataggttttgtgctactgtgattgagtgaatgatgcgggagatagttttctatccctctctttccttgCTTGGACTGAAGGGAGCTCCttttccccatt	sly-miR319c-5p	AGAGCTTCCTTCAGCCCACTC	5'	175	44.3	-81.9	1	1.97145	2.29083	2.33553	0	0	0	0	15.2562	3.08972	0	0	0	0	0	0	0	7.38461	0	0	0	0	0	0	0
sly-miR319a_L-1R+1	TTGGACTGAAGGGAGCTCCT	20	scaffold9207	-	5597	5779	atggtctaagAGAGCTTCCTTCAGTCCACTCatggatgagatcaggggttgaattagctgccgactcattcatttaaccactcagtagatgcgagaaattttatgctactgtgattgagtgaatgatgcgggagatagttcctgtccttctttttctgtgcTTGGACTGAAGGGAGCTCCTtt	1	sly-MIR319c,	sly-MIR319c	ggaatggtccaagAGAGCTTCCTTCAGCCCACTCacggaggagaaatggggttgaattagctgccgactcattcatccaaccactcagtagaaaggataggttttgtgctactgtgattgagtgaatgatgcgggagatagttttctatccctctctttccttgCTTGGACTGAAGGGAGCTCCttttccccatt	sly-miR319a	CTTGGACTGAAGGGAGCTCC	3'	175	44.3	-81.9	1	454.813	629.977	220.124	1000.3	894.577	809.857	942.789	2626.3	1429.61	1044.62	804.2	1079.02	598.845	341.762	388.428	865.055	896.615	929.63	783.007	681.618	633.123	758.994	798.195	782.764
vvi-MIR319f-p5	AGAGCTTCCTTCAGTCCACTC	21	scaffold12925	-	4154	4338	gtttaaaAGAGCTTCCTTCAGTCCACTCatgggtaggtgaagggttcgaactatctgccgactcattcattcaaatgcagtagaagggatgtggctttttactactgtaaccgtgtgaatgatgcgggagataaatttcatcctatacttctctgtgcTTGGACTGAAGGGAGCTCCCttttact	1	vvi-MIR319f,	vvi-MIR319f	agtggtttaagagagcttccttcagtccactcatggatgggttaggggtttggattagctgccgactcattcattcaaacacagtagaatggaaatggagtttactactgtgaatgtgtgaatgatgcgggaggtaaatttcatccttttcttgtctgtgcTTGGACTGAAGGGAGCTCCCTtctactgtttt	vvi-MIR319f-p5	agagcttccttcagtccactc	5'	184	43.8	-80	1	2.76003	10.5378	1.94628	0	3.47543	0	30.1693	38.5891	33.369	0	0	0	0	0	0	26.549	9.84614	26.0847	2.6246	2.33032	5.11897	8.49937	5.93454	14.3118
vvi-miR319b_R-1	TTGGACTGAAGGGAGCTCCC	20	scaffold12925	-	4154	4338	gtttaaaAGAGCTTCCTTCAGTCCACTCatgggtaggtgaagggttcgaactatctgccgactcattcattcaaatgcagtagaagggatgtggctttttactactgtaaccgtgtgaatgatgcgggagataaatttcatcctatacttctctgtgcTTGGACTGAAGGGAGCTCCCttttact	1	vvi-MIR319f,	vvi-MIR319f	agtggtttaagagagcttccttcagtccactcatggatgggttaggggtttggattagctgccgactcattcattcaaacacagtagaatggaaatggagtttactactgtgaatgtgtgaatgatgcgggaggtaaatttcatccttttcttgtctgtgcTTGGACTGAAGGGAGCTCCCTtctactgtttt	vvi-miR319b	TTGGACTGAAGGGAGCTCCCT	3'	184	43.8	-80	1	462.304	596.073	262.553	6408.05	6510.88	6364.51	779.875	4549.48	1276.36	6988.1	6571.98	6138.73	413.966	277.104	415.216	696.911	652.922	720.953	3572.96	3055.05	2688.62	1624.8	1628.61	1430.49
peu-MIR2916-p5_1ss5AG	TACCGTCCTAGTCTCAACCATA	22	scaffold6254	-	6304	6394	tgggggctcgaagacgatcagaTACCGTCCTAGTCTCAACCATAaacgaTGCCGACCAGGGATCGGCGGAtgttgcttataggactccgcc	1	peu-MIR2916,	peu-MIR2916	TGGGGACTCGAAGACGATCATATaccatcctagtctcaaccataaacgatgccgaccagggattggcggatgttgcttctaggagtccgcca	peu-MIR2916-p5	Taccatcctagtctcaaccata	5'	35	56	-25.9	0.5	272.06	300.098	185.675	2196.69	2047.73	1827.35	402.005	345.507	255.211	6269.68	8357.93	5112.91	43406.2	33206.3	36806.9	2485.65	2769.23	2876.57	443.12	396.542	404.864	443.667	500.197	488.91
peu-MIR2916-p3_1ss15TC	TGCCGACCAGGGATCGGCGGA	21	scaffold6254	-	6304	6394	tgggggctcgaagacgatcagaTACCGTCCTAGTCTCAACCATAaacgaTGCCGACCAGGGATCGGCGGAtgttgcttataggactccgcc	1	peu-MIR2916,	peu-MIR2916	TGGGGACTCGAAGACGATCATATaccatcctagtctcaaccataaacgatgccgaccagggattggcggatgttgcttctaggagtccgcca	peu-MIR2916-p3	tgccgaccagggattggcgga	3'	35	56	-25.9	0.5	1449.01	2313.28	740.364	6494.09	5331.32	4415.55	2570.42	1506.77	1682.04	20090.5	21859.6	15922.8	257736	230403	224467	7400.53	7195.07	7283.43	1748.86	1453.73	1436.57	1619.98	1625.64	1662.48
mtr-miR156j_L+1_1ss13GA	CTGACAGAAGAGAGTGAGCAC	21	scaffold1408	-	13806	13894	aaaCTGACAGAAGAGAGTGAGCACtcagaggcagattgtataagtgtataccatttcttttgcgtGCTCACCACTCTTTCTGTCAGAtt	38	mtr-MIR156j,gma-MIR156a,gma-MIR156u,gma-MIR156n,ptc-MIR156a,ptc-MIR156f,ptc-MIR156c,ptc-MIR156e,ath-MIR156a,ath-MIR156c,bra-MIR156c,ath-MIR156b,stu-MIR156f,aly-MIR156a,aly-MIR156c,aly-MIR156b,ppe-MIR156c,mes-MIR156b,vvi-MIR156b,vvi-MIR156d,vvi-MIR156e,nta-MIR156c,csi-MIR156a,lus-MIR156g,lus-MIR156a,cme-MIR156i,bra-MIR156g,bra-MIR156f,bra-MIR156e,bna-MIR156e,bna-MIR156d,cas-MIR156a,cas-MIR156c,cas…	mtr-MIR156j	acatagaaatTGACAGAAGAGGGTGAGCACaaaaaaagtctttagtatataatgtttataccattatttttgtgtgctcatactcttctgacaattttcaatg	mtr-miR156j	TGACAGAAGAGGGTGAGCAC	5'	83	41.6	-42.4	1.1	3.35146	4.12349	0.973139	4.13689	5.56069	1.81501	1.88558	2.24355	4.94355	9.70839	7.83311	8.67379	0	0	0	3.87173	3.07692	0	8.96739	6.40837	6.98041	3.68306	5.08675	2.53919
ath-miR156b-3p_L-1_2ss9TA23TA	GCTCACCACTCTTTCTGTCAGA	22	scaffold1408	-	13806	13894	aaaCTGACAGAAGAGAGTGAGCACtcagaggcagattgtataagtgtataccatttcttttgcgtGCTCACCACTCTTTCTGTCAGAtt	38	mtr-MIR156j,gma-MIR156a,gma-MIR156u,gma-MIR156n,ptc-MIR156a,ptc-MIR156f,ptc-MIR156c,ptc-MIR156e,ath-MIR156a,ath-MIR156c,bra-MIR156c,ath-MIR156b,stu-MIR156f,aly-MIR156a,aly-MIR156c,aly-MIR156b,ppe-MIR156c,mes-MIR156b,vvi-MIR156b,vvi-MIR156d,vvi-MIR156e,nta-MIR156c,csi-MIR156a,lus-MIR156g,lus-MIR156a,cme-MIR156i,bra-MIR156g,bra-MIR156f,bra-MIR156e,bna-MIR156e,bna-MIR156d,cas-MIR156a,cas-MIR156c,cas…	ath-MIR156b	gctagaagagggagagatggtgattgaggaatgcaacagagaaaacTGACAGAAGAGAGTGAGCACatgcaggcactgttatgtgtctataactttgcgtgtgcgTGCTCACCTCTCTTTCTGTCAGTtgcctatctctgcctgcttgacctctctctctctctctctctctcaaatttggct	ath-miR156b-3p	TGCTCACCTCTCTTTCTGTCAGT	3'	83	41.6	-42.4	1.1	3.35146	2.97807	2.14091	23.1666	19.1149	17.4241	3.39404	0	0	24.271	20.8883	20.8171	0	0	0	0	0	0	3.71819	3.30128	2.09412	1.41656	0	2.07752
gma-miR156a_L+1	CTGACAGAAGAGAGTGAGCAC	21	scaffold25359	-	3727	3908	ctatgagttttgtgtcaatttatcaggaggacacgatcgatagagtaCTGACAGAAGAGAGTGAGCACacgcagacaattgtataaaaagtatacctttgtggatgcgcgtGCTCACTACTCTTGCTGTCAGCtgacttctcgatttgccttttctggtttaatatatggcatttatcacca	37	gma-MIR156u,gma-MIR156a,ptc-MIR156a,ptc-MIR156f,ptc-MIR156c,ptc-MIR156e,ath-MIR156a,ath-MIR156b,ath-MIR156c,bra-MIR156c,ath-MIR156g,aly-MIR156a,aly-MIR156b,aly-MIR156c,aly-MIR156g,ppe-MIR156c,mes-MIR156b,vvi-MIR156d,vvi-MIR156b,nta-MIR156c,csi-MIR156a,lus-MIR156a,lus-MIR156g,cme-MIR156i,bra-MIR156e,bna-MIR156e,bra-MIR156f,bra-MIR156g,bna-MIR156d,cas-MIR156a,cas-MIR156c,cas-MIR156b,cas-MIR156g,rco…	gma-MIR156a	cacaccagattgagagaggcTGACAGAAGAGAGTGAGCACatgctagtggtatttgtatgagggcatacaattgcgggtgcgtgctcacttctctatctgtcagcttcccattcttttttac	gma-miR156a	TGACAGAAGAGAGTGAGCAC	5'	176	41.2	-68.7	0.9	3.35146	4.12349	0.973139	4.13689	5.56069	1.81501	1.88558	2.24355	4.94355	9.70839	7.83311	8.67379	0	0	0	3.87173	3.07692	0	8.96739	6.40837	6.98041	3.68306	5.08675	2.53919
cca-MIR156b-p3_1ss8TA	GCTCACTACTCTTGCTGTCAGC	22	scaffold25359	-	3727	3908	ctatgagttttgtgtcaatttatcaggaggacacgatcgatagagtaCTGACAGAAGAGAGTGAGCACacgcagacaattgtataaaaagtatacctttgtggatgcgcgtGCTCACTACTCTTGCTGTCAGCtgacttctcgatttgccttttctggtttaatatatggcatttatcacca	37	gma-MIR156u,gma-MIR156a,ptc-MIR156a,ptc-MIR156f,ptc-MIR156c,ptc-MIR156e,ath-MIR156a,ath-MIR156b,ath-MIR156c,bra-MIR156c,ath-MIR156g,aly-MIR156a,aly-MIR156b,aly-MIR156c,aly-MIR156g,ppe-MIR156c,mes-MIR156b,vvi-MIR156d,vvi-MIR156b,nta-MIR156c,csi-MIR156a,lus-MIR156a,lus-MIR156g,cme-MIR156i,bra-MIR156e,bna-MIR156e,bra-MIR156f,bra-MIR156g,bna-MIR156d,cas-MIR156a,cas-MIR156c,cas-MIR156b,cas-MIR156g,rco…	cca-MIR156b	aagaaagcTGACAGAAGAGAGTGAGCATAtgcaaagcaattgtatagagaactatacacttgttggacttatgcgtgtgctcacttctcttgctgtcagcta	cca-MIR156b-p3	gctcacttctcttgctgtcagc	3'	176	41.2	-68.7	0.9	0.985723	1.83266	2.53016	2.48214	0	0	5.65674	5.83324	3.70766	5.82503	0	2.89126	0	0	0	4.42483	0	0	2.18717	0	1.39608	6.51618	6.78233	6.00173
gma-miR156a_L+2	TCTGACAGAAGAGAGTGAGCAC	22	scaffold2691	-	10606	10694	aaACTGACAGAAGAGAGTGAGCACacagaggcaaattgtataggtctataccatttcttctgcgtGCTCACTACTCTTTCTGTCAGAtt	40	gma-MIR156u,gma-MIR156a,gma-MIR156o,gma-MIR156n,ptc-MIR156a,ptc-MIR156f,ptc-MIR156c,ptc-MIR156e,ath-MIR156c,bra-MIR156c,ath-MIR156a,ath-MIR156b,aly-MIR156c,aly-MIR156a,aly-MIR156b,ppe-MIR156c,mes-MIR156a,vvi-MIR156b,vvi-MIR156d,nta-MIR156c,csi-MIR156a,lus-MIR156a,lus-MIR156g,cme-MIR156i,cme-MIR156d,cme-MIR156j,bra-MIR156g,bra-MIR156f,bra-MIR156e,bna-MIR156e,bna-MIR156d,bna-MIR156f,cas-MIR156c,cas…	gma-MIR156n	aaatTGACAGAAGAGAGTGAGCACaaagaggcacttgatataattctatatcactgcttttgtgtgctcaccactctttctgtcggttt	gma-miR156a	TGACAGAAGAGAGTGAGCAC	5'	83	41.6	-49	1.3	0	0	0	0	3.47543	2.17801	0	0	0	0	0	0	0	0	0	0	0	0	0	0	0	0	0	0
ath-miR156c-3p_2ss8GA13AT	GCTCACTACTCTTTCTGTCAGA	22	scaffold2691	-	10606	10694	aaACTGACAGAAGAGAGTGAGCACacagaggcaaattgtataggtctataccatttcttctgcgtGCTCACTACTCTTTCTGTCAGAtt	40	gma-MIR156u,gma-MIR156a,gma-MIR156o,gma-MIR156n,ptc-MIR156a,ptc-MIR156f,ptc-MIR156c,ptc-MIR156e,ath-MIR156c,bra-MIR156c,ath-MIR156a,ath-MIR156b,aly-MIR156c,aly-MIR156a,aly-MIR156b,ppe-MIR156c,mes-MIR156a,vvi-MIR156b,vvi-MIR156d,nta-MIR156c,csi-MIR156a,lus-MIR156a,lus-MIR156g,cme-MIR156i,cme-MIR156d,cme-MIR156j,bra-MIR156g,bra-MIR156f,bra-MIR156e,bna-MIR156e,bna-MIR156d,bna-MIR156f,cas-MIR156c,cas…	ath-MIR156c	cgcatagaaacTGACAGAAGAGAGTGAGCACacaaaggcactttgcatgttcgatgcatttgcttctcttgcgtGCTCACTGCTCTATCTGTCAGAttccggct	ath-miR156c-3p	GCTCACTGCTCTATCTGTCAGA	3'	83	41.6	-49	1.3	360.775	369.739	352.471	158.443	133.804	90.3874	96.9187	132.37	209.174	105.821	103.136	115.072	293.394	258.631	321.458	75.7753	83.6922	74.6313	164.256	171.667	188.937	110.492	116.995	110.801
gma-miR156a_1ss1TC	CGACAGAAGAGAGTGAGCAC	20	scaffold274	-	10663	10778	cgatcgataagagtacTGACAGAAGAGAGTGAGCACacgcagacaattgtataaaaagtatacctttgtggatgcgcgtGCTCACTACTCTTTCTGTCAGCcttccttctcgattt	43	gma-MIR156u,gma-MIR156a,gma-MIR156o,ptc-MIR156a,ptc-MIR156f,ptc-MIR156c,ptc-MIR156e,ath-MIR156b,ath-MIR156c,bra-MIR156c,ath-MIR156a,ath-MIR156g,aly-MIR156b,aly-MIR156c,aly-MIR156a,aly-MIR156g,ppe-MIR156c,mes-MIR156a,vvi-MIR156d,vvi-MIR156b,nta-MIR156c,csi-MIR156a,lus-MIR156a,lus-MIR156g,cme-MIR156i,cme-MIR156d,cme-MIR156j,bra-MIR156e,bna-MIR156e,bra-MIR156g,bra-MIR156f,bna-MIR156d,bna-MIR156f,cas…	gma-MIR156o	aaatTGACAGAAGAGAGTGAGCACaaagaggcacttgatataaatctatatcactgcttttgtgtgctcactactctttctgtcggtttt	gma-miR156a	TGACAGAAGAGAGTGAGCAC	5'	114	44	-54.1	1.1	1.18287	0	0	0	3.47543	2.17801	0	0	0	5.82503	6.52759	2.89126	0	0	0	0	0	0	0	1.16516	0	0	2.54337	1.38501
gma-miR156a_1ss20CT	TGACAGAAGAGAGTGAGCAT	20	scaffold36855	+	2574	2719	gtgagagagagagagagagagagagtcagacTGACAGAAGAGAGTGAGCATaagcaggcaattgtatggagcgtatacctttgtggatgcgtgtgCTCACTTCTCTTTCTGTCAGCTtaattccctctcttcctttctcgtctatg	38	gma-MIR156a,gma-MIR156u,ptc-MIR156a,ptc-MIR156f,ptc-MIR156c,ptc-MIR156e,ath-MIR156a,ath-MIR156b,ath-MIR156c,bra-MIR156c,stu-MIR156f,aly-MIR156a,aly-MIR156c,aly-MIR156b,ppe-MIR156c,mes-MIR156f,mes-MIR156e,mes-MIR156b,vvi-MIR156b,vvi-MIR156d,nta-MIR156c,csi-MIR156a,lus-MIR156g,lus-MIR156a,cme-MIR156c,cme-MIR156i,bra-MIR156e,bna-MIR156e,bra-MIR156g,bra-MIR156f,bna-MIR156d,cas-MIR156a,cas-MIR156c,cas…	gma-MIR156u	gagagaggcTGACAGAAGAGAGTGAGCACatactagtggagattgtatgagggcatacaattgcgggtgcgtgctcacttctctatctgtcagcttccca	gma-miR156a	TGACAGAAGAGAGTGAGCAC	5'	140	46.6	-70	1	215.479	192.659	202.997	40.1279	35.4494	35.5742	66.3724	56.9863	253.357	155.334	110.969	106.398	64.3055	36.9472	93.7585	183.631	160.615	165.203	136.917	133.605	140.772	184.72	167.227	165.74
mes-MIR156f-p3	CTCACTTCTCTTTCTGTCAGCT	22	scaffold36855	+	2574	2719	gtgagagagagagagagagagagagtcagacTGACAGAAGAGAGTGAGCATaagcaggcaattgtatggagcgtatacctttgtggatgcgtgtgCTCACTTCTCTTTCTGTCAGCTtaattccctctcttcctttctcgtctatg	38	gma-MIR156a,gma-MIR156u,ptc-MIR156a,ptc-MIR156f,ptc-MIR156c,ptc-MIR156e,ath-MIR156a,ath-MIR156b,ath-MIR156c,bra-MIR156c,stu-MIR156f,aly-MIR156a,aly-MIR156c,aly-MIR156b,ppe-MIR156c,mes-MIR156f,mes-MIR156e,mes-MIR156b,vvi-MIR156b,vvi-MIR156d,nta-MIR156c,csi-MIR156a,lus-MIR156g,lus-MIR156a,cme-MIR156c,cme-MIR156i,bra-MIR156e,bna-MIR156e,bra-MIR156g,bra-MIR156f,bna-MIR156d,cas-MIR156a,cas-MIR156c,cas…	mes-MIR156f	gaactTGACAGAAGAGAGTGAGCACacagaggcatttgtataaatctataccctttcttttgcgtgctcacttctctttctgtcagcttc	mes-MIR156f-p3	ctcacttctctttctgtcagct	3'	140	46.6	-70	1	14.5887	11.4541	17.5165	9.10116	0	0	6.78808	9.87164	9.8871	0	0	0	0	0	0	15.4869	14.7692	13.0424	9.18611	8.5445	13.0301	13.599	8.90181	6.00173
mtr-miR156j	TGACAGAAGAGGGTGAGCAC	20	scaffold11080	-	7411	7504	gaggTGACAGAAGAGAGTGAGCACacatggtgtgttcttgcatgttatcatccatgcttgaagccatgggtgctcactctctatctgtcacaaa	2	mtr-MIR156j,vvi-MIR156e,	mtr-MIR156j	acatagaaatTGACAGAAGAGGGTGAGCACaaaaaaagtctttagtatataatgtttataccattatttttgtgtgctcatactcttctgacaattttcaatg	mtr-miR156j	TGACAGAAGAGGGTGAGCAC	5'	88	46.8	-56.2	1.3	0	0	0	0	2.08526	1.81501	0	0	0	0	0	0	0	0	0	0	0	0	1.3123	1.35935	0	0	0	0
mes-MIR156a-p3_2ss12AT19GA	GCTCACCCTCTTTCTGTCACC	21	scaffold17685	-	11338	11438	aaaggaggtgacagaagagagtgagcactcatagtgttttcttgtatgatgttctccatgcttgaagctatgggtGCTCACCCTCTTTCTGTCACCccacc	7	aly-MIR156d,mes-MIR156a,cas-MIR156d,ghr-MIR156b,ghr-MIR156a,ghr-MIR156c,rco-MIR156a,	mes-MIR156a	aggagggTGACAGAAGAGAGTGAGCACgcatggctttcgtgcatggctgttcatgcttgaagctatgagtgctcaccctctatctgtcgcccacct	mes-MIR156a-p3	gctcaccctctatctgtcgcc	3'	95	47.5	-58	1.2	0	0	0	1229.48	1120.48	1045.44	0	0	0	1003.85	942.585	1194.67	0	0	0	0	0	0	184.597	169.725	203.828	89.5267	78.8446	79.8691
stu-miR156f-5p_L-1R+1	TGACAGAAGAGAGTGAGCAT	20	scaffold45584	-	935	1115	ctggccctgtaagatatgggaaagtattgttctgatgggtaagggaggTGACAGAAGAGAGTGAGCACacatggtgttttcttgcatcgtctccatgcttgaagctatgtgtgctcactctctatctgtcatcccaccactctctctctacatatacatatacatatgatatagatgcaca	8	ptc-MIR156k,stu-MIR156f,mes-MIR156a,vvi-MIR156a,cme-MIR156h,cme-MIR156g,cca-MIR156b,dpr-MIR156a,	stu-MIR156f	CTGACAGAAGAGAGTGAGCAtacacatataattatataaatatttttacttaattttcttgatatatattgtatatataattttgcgagtgCTCACTTCTCTTTCTGTCAATC	stu-miR156f-5p	CTGACAGAAGAGAGTGAGCA	5'	175	43.6	-76.7	1	215.479	192.659	202.997	40.1279	35.4494	35.5742	66.3724	56.9863	253.357	155.334	110.969	106.398	64.3055	36.9472	93.7585	183.631	160.615	165.203	136.917	133.605	140.772	184.72	167.227	165.74
gma-miR156c_R+2	TTGACAGAAGATAGAGAGCACCA	23	scaffold52595	+	1341	1473	ggagagagttgaaattaagttgTTGACAGAAGATAGAGAGCACAActgaacatatccatggttgttttgtatatgagcagcttttgtgctccctaatcttctgtcaattaatttttattttgcagctgtcgtc	19	gma-MIR156c,ath-MIR157c,stu-MIR156b,stu-MIR156c,stu-MIR156d,aly-MIR157c,ppe-MIR156i,vvi-MIR156f,nta-MIR156j,sly-MIR156a,sly-MIR156c,sly-MIR156b,bra-MIR157a,bna-MIR156b,bna-MIR156c,cas-MIR157b,rco-MIR156f,ahy-MIR156b,bol-MIR157a,	gma-MIR156c	acttgaccactaggcttatctctttccgtttctgagcatgcatactcattcacagcatcaaaatgcacagatcctgatggagattgcacagggcaggtgatgctagattgcaccatactcaactctggactttgtgattgaagtgTTGACAGAAGATAGAGAGCACaacctgagtcaaaggatcc	gma-miR156c	TTGACAGAAGATAGAGAGCAC	5'	127	36.8	-48.5	1	0	2.74899	2.72479	9.10116	18.0723	10.164	0	0	0	0	0	5.78253	0	0	0	0	0	0	0	1.94193	0	0	2.11948	0
stu-miR156f-5p_L-1R+2	TGACAGAAGAGAGTGAGCACG	21	scaffold9465	-	6391	6506	catgggtaagggaggTGACAGAAGAGAGTGAGCACAcatggtgttttcttgcatcatatctccatgctcgaagctatgggtgctcactctctctctgtcaccccacctctctctct	3	stu-MIR156f,mes-MIR156a,cca-MIR156b,	stu-MIR156f	CTGACAGAAGAGAGTGAGCAtacacatataattatataaatatttttacttaattttcttgatatatattgtatatataattttgcgagtgCTCACTTCTCTTTCTGTCAATC	stu-miR156f-5p	CTGACAGAAGAGAGTGAGCA	5'	110	50.9	-59.7	1	2.56288	1.14541	2.14091	0	1.73772	2.90401	0	0	4.32561	0	0	0	0	0	0	0	0	0	0	1.94193	1.39608	3.11644	0	1.38501
mtr-MIR159a-p5_2ss17CT19CT	TTTGGATTGAAGGGAGTTTT	20	scaffold49383	-	669	766	tatggtTTTGGATTGAAGAGAGTTTTattgtgaaattcagttaaattaggtgactaatttattcccatttattttattttttttaatccaaaatctca	32	mtr-MIR159a,gma-MIR159e,gma-MIR159a,ptc-MIR159b,ptc-MIR159a,ath-MIR159a,ath-MIR159b,mdm-MIR159d,mdm-MIR159f,mdm-MIR159e,aly-MIR159a,aly-MIR159b,ppe-MIR159,mes-MIR159b,mes-MIR159a,vvi-MIR159c,nta-MIR159,csi-MIR159a,lus-MIR159c,lus-MIR159b,cme-MIR159a,sly-MIR159,bra-MIR159a,bna-MIR159,cas-MIR159b,cas-MIR159c,cpa-MIR159a,rco-MIR159,hbr-MIR159a,ahy-MIR159,htu-MIR159a,pvu-MIR159a,	mtr-MIR159a	ggggtggagcttcctttagtccaaatatggatcttgctatgttgatagagctgcttagctatgggtccctcaactctacccatcttgttctttgtggtagttttgtggcttccatatctagggagccttatcacctttagtttaatctttcTTTGGATTGAAGGGAGCTCTAcatcttgctct	mtr-MIR159a-p5	TTTGGATTGAAGGGAGCTCT	5'	92	23.5	-30.6	1.3	1.97145	0	0	0	0	0	4.52539	0	3.08972	0	0	0	0	0	0	0	0	0	2.18717	0	0	0	0	0
ptc-miR160a_L-2R+2	CCTGGCTCCCTGTATGCCACA	21	scaffold107450	-	1073	1209	atgaaaggaaaggtgcgttaggatgtgCCTGGCTCCCTGTATGCCACAtgatgacactattccaacggtgggattagttgtaacaagtgGCGTACAAGGAGCCAAGCATAtcaaaatccatcactattctctttatt	26	ptc-MIR160d,ptc-MIR160a,ath-MIR160b,ath-MIR160c,mdm-MIR160b,mdm-MIR160d,mdm-MIR160a,stu-MIR160b,aly-MIR160b,aly-MIR160c,ppe-MIR160a,mes-MIR160b,mes-MIR160a,mes-MIR160c,vvi-MIR160c,nta-MIR160c,csi-MIR160b,lus-MIR160i,lus-MIR160h,bna-MIR160d,bna-MIR160c,bna-MIR160b,cas-MIR160b,cpa-MIR160b,cpa-MIR160e,rco-MIR160b,	ptc-MIR160a	acatgggttaTGCCTGGCTCCCTGTATGCCAcaagcaaagaccaatcttttgttttagattggctgttgccggtggcgtgcgaggagccaagcatactctct	ptc-miR160a	TGCCTGGCTCCCTGTATGCCA	5'	136	43.8	-59.9	1	1.38001	0	0	5.79165	2.08526	2.90401	0	0	0	11.6501	6.52759	0	0	0	0	0	0	0	14.2166	10.4864	10.936	6.23287	5.2987	1.38501
csi-miR160b-3p_1ss7GA	GCGTACAAGGAGCCAAGCATA	21	scaffold107450	-	1073	1209	atgaaaggaaaggtgcgttaggatgtgCCTGGCTCCCTGTATGCCACAtgatgacactattccaacggtgggattagttgtaacaagtgGCGTACAAGGAGCCAAGCATAtcaaaatccatcactattctctttatt	26	ptc-MIR160d,ptc-MIR160a,ath-MIR160b,ath-MIR160c,mdm-MIR160b,mdm-MIR160d,mdm-MIR160a,stu-MIR160b,aly-MIR160b,aly-MIR160c,ppe-MIR160a,mes-MIR160b,mes-MIR160a,mes-MIR160c,vvi-MIR160c,nta-MIR160c,csi-MIR160b,lus-MIR160i,lus-MIR160h,bna-MIR160d,bna-MIR160c,bna-MIR160b,cas-MIR160b,cpa-MIR160b,cpa-MIR160e,rco-MIR160b,	csi-MIR160b	gtttctaaagaaggtgaaattaatgggttaTGCCTGGCTCCCTGTATGCCGcaagcagacgacaatctgccggagattggccgttgctggtgGCGTACGAGGAGCCAAGCATActattcttccttccctttctctttatatgc	csi-miR160b-3p	GCGTACGAGGAGCCAAGCATA	3'	136	43.8	-59.9	1	16.9544	16.494	17.1273	22.3392	31.2789	23.9581	12.0677	9.87164	11.123	124.267	190.606	115.651	0	0	0	11.0621	7.38461	0	36.307	46.218	26.5256	43.6301	42.3896	40.1654
ptc-miR160g	TGCCTGGCTCCCTGGATGCCA	21	scaffold77	-	8099	8242	tatttgtcgtgtttattgacattgaaatcTGCCTGGCTCCCTGGATGCCAcctaagaagctttatcgaaattcaagtttgatgacttcctatttgGCGTCAAGGGAGTCAAGCAGAtctattacagtgtcaaacacgacagcat	6	mtr-MIR160f,ptc-MIR160g,lus-MIR160c,lus-MIR160g,cca-MIR160a,aqc-MIR160a,	ptc-MIR160g	gggatcaatcTGCCTGGCTCCCTGGATGCCAactaagaaatttgtcgagtggtcttgactcttcatagttggcatcagaggagtcatgcaggtccaac	ptc-miR160g	TGCCTGGCTCCCTGGATGCCA	5'	138	41.7	-67.4	1.1	0	0	0	10.3422	16.6821	9.07504	0	0	0	15.5334	18.2773	20.2388	0	0	0	0	0	0	6.12407	6.79676	3.72289	1.98319	2.75532	1.61585
mtr-miR160f_2ss5GC21GA	GCGTCAAGGGAGTCAAGCAGA	21	scaffold77	-	8099	8242	tatttgtcgtgtttattgacattgaaatcTGCCTGGCTCCCTGGATGCCAcctaagaagctttatcgaaattcaagtttgatgacttcctatttgGCGTCAAGGGAGTCAAGCAGAtctattacagtgtcaaacacgacagcat	6	mtr-MIR160f,ptc-MIR160g,lus-MIR160c,lus-MIR160g,cca-MIR160a,aqc-MIR160a,	mtr-MIR160f	aatgttgtgtttgcctggctccctgcatgccatataagaggcttctcaaaatggttgacgacccttttacttgGCGTGAAGGGAGTCAAGCAGGcagcctaatc	mtr-miR160f	GCGTGAAGGGAGTCAAGCAGG	3'	138	41.7	-67.4	1.1	0	0	0	9.92854	17.3772	4.35602	0	0	0	27.1835	23.4993	52.0427	0	0	0	0	0	0	0	3.88386	0	2.83312	3.39117	0
ptc-miR160a_L+2R-1	CATGCCTGGCTCCCTGTATGCC	22	scaffold18067	+	3925	4013	taCATGCCTGGCTCCCTGTATGCCacttgcagagcccatcggcatatcgatggccctccgtggatggcgtatgaggagccaagcatatt	26	ptc-MIR160a,ptc-MIR160d,ath-MIR160c,ath-MIR160b,mdm-MIR160b,mdm-MIR160d,mdm-MIR160a,stu-MIR160b,aly-MIR160c,aly-MIR160b,ppe-MIR160a,mes-MIR160b,mes-MIR160a,vvi-MIR160d,vvi-MIR160c,nta-MIR160c,lus-MIR160h,lus-MIR160i,bna-MIR160b,bna-MIR160c,bna-MIR160d,cas-MIR160b,cpa-MIR160b,cpa-MIR160e,rco-MIR160b,htu-MIR160a,	ptc-MIR160d	aaatgggttaTGCCTGGCTCCCTGTATGCCAcagcaaagaccaatctcttctgtcttagattggctgctgccggtggcgtgcgaggagccaagcatactctct	ptc-miR160a	TGCCTGGCTCCCTGTATGCCA	5'	83	56.2	-44.3	0.9	2.36574	0	2.33553	0	0	0	0	0	0	0	0	0	0	0	0	0	0	7.24576	3.49947	1.94193	0	5.66625	2.96727	5.07838
dpr-miR160	TGCCTGGCTCCTTGTATGCCA	21	scaffold228250	-	276	362	tccaTGCCTGGCGCCTTGTATGCCAttggcagtttcgatcatatggtggtcgtaactgcgtatggcgtgccaggagctatgcataac	1	dpr-MIR160,	dpr-MIR160	caTGCCTGGCTCCTTGTATGCCAttcagcaagtacatcaatagcaggtggcctttgtggatggcgtgccaggagccaggcata	dpr-miR160	TGCCTGGCTCCTTGTATGCCA	5'	81	52.9	-45.6	1	0.985723	1.83266	1.3624	0	0	0	2.26269	2.69226	2.1628	0	0	0	0	0	0	0	4.30769	0	1.53102	2.52451	3.02485	2.83312	3.17922	2.07752
ath-MIR160c-p3_2ss7AC21GA	GCGTACCAGGAGTCAAGCATA	21	scaffold23511	+	4132	4289	agaggttggaggatgaaggaaaggtgagttaggatatgcctggctccctgtatgccccacgatgaaatcactcacgatgatggagtggctgagtcgggtgGCGTACCAGGAGTCAAGCATAccaaaatccatccacacttccgtctccttcgactatt	2	ath-MIR160c,bna-MIR160b,	ath-MIR160c	gttaTGCCTGGCTCCCTGTATGCCAcgagtggataccgattttggttttaaaatcggctgccggtggCGTACAAGGAGTCAAGCATGAc	ath-MIR160c-p3	gCGTACAAGGAGTCAAGCATG	3'	152	51.3	-69.2	0.9	0	0	0	0	0	0	3.77116	0	0	0	0	0	0	0	0	0	0	0	0	0	0	0	2.11948	4.61671
ptc-miR160a_1ss21AT	TGCCTGGCTCCCTGTATGCCT	21	scaffold31654	-	248	378	gaaggaaaggtgagttaggataTGCCTGGCTCCCTGTATGCCCcacgacgaaatcactcacgatgatggagtggctgagtcgggtggcataccaggagtcaagcataccaaaatccatccaccattccatc	22	ptc-MIR160a,ptc-MIR160d,ath-MIR160b,mdm-MIR160b,mdm-MIR160d,mdm-MIR160a,stu-MIR160b,aly-MIR160b,ppe-MIR160a,mes-MIR160a,vvi-MIR160c,nta-MIR160c,csi-MIR160c,lus-MIR160h,bna-MIR160b,bna-MIR160c,bna-MIR160d,cas-MIR160b,cpa-MIR160b,cpa-MIR160e,rco-MIR160b,htu-MIR160a,	ptc-MIR160d	aaatgggttaTGCCTGGCTCCCTGTATGCCAcagcaaagaccaatctcttctgtcttagattggctgctgccggtggcgtgcgaggagccaagcatactctct	ptc-miR160a	TGCCTGGCTCCCTGTATGCCA	5'	125	51.9	-58.2	0.9	5.32291	0	2.33553	9.92854	5.56069	8.71204	12.0677	10.7691	10.814	11.6501	6.52759	6.93903	0	0	0	5.53104	0	0	18.1535	16.7006	29.3177	9.91593	23.3143	20.7752
mes-miR160c	TGCCTGGCTCCCTGTATGCCG	21	scaffold51819	-	2513	2634	atacatatatacgtataTGCCTGGCTCCCTGTATGCCAtttgcagagtccaccggaaaatcgatggccctccgtggatggcgtatgaggagccaagcatattcacaaatcgtatatatgaat	3	mes-MIR160c,csi-MIR160b,csi-MIR160c,	mes-MIR160c	ggctaTGCCTGGCTCCCTGTATGCCGcaagctagagttcaatccccactgtggattggctgttgccggtggcgtgcgaggagccaagcataccc	mes-miR160c	TGCCTGGCTCCCTGTATGCCG	5'	116	45.1	-58	1.1	0	0	0	0	0	0	0	0	2.78075	0	0	0	0	0	0	0	0	0	2.6246	5.04902	2.09412	1.41656	1.48363	0
mtr-miR164a_1ss21AT	TGGAGAAGCAGGGCACGTGCT	21	scaffold10933	-	7842	7964	aatgagcgagtagctcgtgtTGGAGAAGCAGGGCACGTGCAaattctcgacctgagagtcgagacctagtctgtatggagtttgCACGTGCTCCCCTTCTCCAACttgggttcctcactcctt	77	mtr-MIR164c,mtr-MIR164a,mtr-MIR164b,gma-MIR164e,gma-MIR164j,gma-MIR164f,gma-MIR164h,gma-MIR164c,gma-MIR164i,gma-MIR164g,gma-MIR164d,gma-MIR164a,gma-MIR164b,gma-MIR164k,ptc-MIR164e,ptc-MIR164b,ptc-MIR164c,ptc-MIR164a,ptc-MIR164d,ath-MIR164a,ath-MIR164b,ath-MIR164c,mdm-MIR164c,mdm-MIR164b,mdm-MIR164e,mdm-MIR164f,mdm-MIR164d,mdm-MIR164a,aly-MIR164b,aly-MIR164a,aly-MIR164c,ppe-MIR164c,ppe-MIR164a,ppe…	mtr-MIR164b	caagaTGGAGAAGCAGGGCACGTGCAatactaactcatgaacatacacacatgatggaagtgaatacaaagagaatctacattctcttatgtttcatttttttaattgagttagttcttcatgtgcccctcttccccatcatga	mtr-miR164a	TGGAGAAGCAGGGCACGTGCA	5'	117	52.8	-62.8	1	155.547	155.547	117.944	155.547	155.352	159.721	78.4401	59.2298	127.605	100.967	104.442	75.7511	554.635	263.249	321.458	134.404	104.615	94.9194	199.032	217.69	245.478	200.868	240.349	198.057
aly-miR164a-3p_1ss6AG	CACGTGCTCCCCTTCTCCAAC	21	scaffold10933	-	7842	7964	aatgagcgagtagctcgtgtTGGAGAAGCAGGGCACGTGCAaattctcgacctgagagtcgagacctagtctgtatggagtttgCACGTGCTCCCCTTCTCCAACttgggttcctcactcctt	77	mtr-MIR164c,mtr-MIR164a,mtr-MIR164b,gma-MIR164e,gma-MIR164j,gma-MIR164f,gma-MIR164h,gma-MIR164c,gma-MIR164i,gma-MIR164g,gma-MIR164d,gma-MIR164a,gma-MIR164b,gma-MIR164k,ptc-MIR164e,ptc-MIR164b,ptc-MIR164c,ptc-MIR164a,ptc-MIR164d,ath-MIR164a,ath-MIR164b,ath-MIR164c,mdm-MIR164c,mdm-MIR164b,mdm-MIR164e,mdm-MIR164f,mdm-MIR164d,mdm-MIR164a,aly-MIR164b,aly-MIR164a,aly-MIR164c,ppe-MIR164c,ppe-MIR164a,ppe…	aly-MIR164a	gtTGGAGAAGCAGGGCACGTGCAaaccaacaaacacgaaatccgtctcatgtgttttgCACGTACTCCCCTTCTCCAAC	aly-miR164a-3p	CACGTACTCCCCTTCTCCAAC	3'	117	52.8	-62.8	1	42.9775	36.8823	41.845	18.616	16.6821	10.164	18.4787	47.1146	44.183	0	0	0	76.3627	78.5129	40.1822	22.6773	19.0769	23.1864	33.6824	28.9348	29.7831	18.132	15.8961	15.2352
mtr-miR164a_R-2	TGGAGAAGCAGGGCACGTG	19	scaffold33166	+	2441	2566	tatgggcgagtaactcgtgtTGGAGAAGCAGGGCACGTGcaaatatcgacccttgagagtcgagacctagtcgatgcatgaagtttgCACGTGCTCCCCTTCTCCAACttgggtttctcactcctt	75	mtr-MIR164a,mtr-MIR164c,mtr-MIR164b,gma-MIR164g,gma-MIR164d,gma-MIR164a,gma-MIR164e,gma-MIR164b,gma-MIR164k,gma-MIR164i,gma-MIR164j,gma-MIR164f,gma-MIR164h,gma-MIR164c,ptc-MIR164c,ptc-MIR164e,ptc-MIR164a,ptc-MIR164b,ptc-MIR164d,ath-MIR164b,ath-MIR164a,ath-MIR164c,mdm-MIR164d,mdm-MIR164f,mdm-MIR164c,mdm-MIR164b,mdm-MIR164e,aly-MIR164c,aly-MIR164b,aly-MIR164a,ppe-MIR164c,ppe-MIR164b,ppe-MIR164a,mes…	mtr-MIR164b	caagaTGGAGAAGCAGGGCACGTGCAatactaactcatgaacatacacacatgatggaagtgaatacaaagagaatctacattctcttatgtttcatttttttaattgagttagttcttcatgtgcccctcttccccatcatga	mtr-miR164a	TGGAGAAGCAGGGCACGTGCA	5'	120	51.6	-60.1	0.9	41.5975	31.3843	25.8855	40.5415	36.4921	39.2042	15.0846	8.07679	21.937	43.6877	41.7766	26.0214	506.406	235.539	290.205	29.3145	17.2308	41.3008	28.8706	20.9729	20.9412	25.7814	31.3683	33.702
mtr-miR164a_1ss12GC	TGGAGAAGCAGCGCACGTGCA	21	scaffold5021	+	8275	8420	ggcttcggaaggtgagtgttaagcaagaTGGAGAAGCAGCGCACGTGCAttactaactcatgcacggcttgtctatgaagctcgctaaaggagttagtctttCATGTGCCTGTCTTCCCCATCtcgaccactcgaccttagaaaac	76	mtr-MIR164c,mtr-MIR164a,mtr-MIR164b,gma-MIR164i,gma-MIR164g,gma-MIR164d,gma-MIR164a,gma-MIR164e,gma-MIR164j,gma-MIR164f,gma-MIR164b,gma-MIR164k,gma-MIR164h,gma-MIR164c,ptc-MIR164e,ptc-MIR164a,ptc-MIR164b,ptc-MIR164c,ptc-MIR164d,ath-MIR164b,ath-MIR164a,ath-MIR164c,mdm-MIR164f,mdm-MIR164d,mdm-MIR164c,mdm-MIR164b,mdm-MIR164e,mdm-MIR164a,aly-MIR164b,aly-MIR164a,aly-MIR164c,ppe-MIR164c,ppe-MIR164a,ppe…	mtr-MIR164b	caagaTGGAGAAGCAGGGCACGTGCAatactaactcatgaacatacacacatgatggaagtgaatacaaagagaatctacattctcttatgtttcatttttttaattgagttagttcttcatgtgcccctcttccccatcatga	mtr-miR164a	TGGAGAAGCAGGGCACGTGCA	5'	140	49.3	-57.4	0.8	5707.34	4104.93	3763.71	172.922	183.155	114.709	410.302	475.633	1000.76	91.2588	33.9435	70.5468	2652.6	2295.35	2410.93	1723.47	1699.69	1808.54	6680.93	4418.09	4315.06	1957.12	2085.57	2193.4
csi-miR164a-3p_2ss9CT10TG	CATGTGCCTGTCTTCCCCATC	21	scaffold5021	+	8275	8420	ggcttcggaaggtgagtgttaagcaagaTGGAGAAGCAGCGCACGTGCAttactaactcatgcacggcttgtctatgaagctcgctaaaggagttagtctttCATGTGCCTGTCTTCCCCATCtcgaccactcgaccttagaaaac	76	mtr-MIR164c,mtr-MIR164a,mtr-MIR164b,gma-MIR164i,gma-MIR164g,gma-MIR164d,gma-MIR164a,gma-MIR164e,gma-MIR164j,gma-MIR164f,gma-MIR164b,gma-MIR164k,gma-MIR164h,gma-MIR164c,ptc-MIR164e,ptc-MIR164a,ptc-MIR164b,ptc-MIR164c,ptc-MIR164d,ath-MIR164b,ath-MIR164a,ath-MIR164c,mdm-MIR164f,mdm-MIR164d,mdm-MIR164c,mdm-MIR164b,mdm-MIR164e,mdm-MIR164a,aly-MIR164b,aly-MIR164a,aly-MIR164c,ppe-MIR164c,ppe-MIR164a,ppe…	csi-MIR164a	gtgtagagcaagaTGGAGAAGCAGGGCACGTGCAttactaactcaaccgcacatacatctactaacaaaaattaattaatccacacattttgaagaaaccaaatcaagaagcagcatgctctttctgttgttatagctcagtcatgagttgagttatttcttCATGTGCCCTTCTTCCCCATCatgaccgcggcaccttgtgtgtgtgtgtgtatcatcagggatcagctcaagatctg	csi-miR164a-3p	CATGTGCCCTTCTTCCCCATC	3'	140	49.3	-57.4	0.8	49.6805	21.0756	52.5495	0	4.17052	0	0	0	17.9204	9.70839	0	0	225.069	120.079	160.729	48.6732	44.3076	31.8813	70.8643	66.0256	53.9819	36.8306	33.9117	33.702
mtr-miR164a	TGGAGAAGCAGGGCACGTGCA	21	scaffold6267	+	15639	15775	tagaaggtgagtgttgagcaagaTGGAGAAGCAGGGCACGTGCAttactaactcatgcaagtcatgtccagttcacttgatcgatgagttagtccttCATGTGCCCTTCTTCCCCATCatgaccactcgaccttatg	75	mtr-MIR164c,mtr-MIR164a,mtr-MIR164b,gma-MIR164e,gma-MIR164j,gma-MIR164f,gma-MIR164h,gma-MIR164c,gma-MIR164i,gma-MIR164g,gma-MIR164d,gma-MIR164a,gma-MIR164b,gma-MIR164k,ptc-MIR164e,ptc-MIR164b,ptc-MIR164c,ptc-MIR164a,ptc-MIR164d,ath-MIR164a,ath-MIR164b,ath-MIR164c,mdm-MIR164c,mdm-MIR164b,mdm-MIR164e,mdm-MIR164f,mdm-MIR164d,aly-MIR164b,aly-MIR164a,aly-MIR164c,ppe-MIR164c,ppe-MIR164a,ppe-MIR164b,mes…	mtr-MIR164b	caagaTGGAGAAGCAGGGCACGTGCAatactaactcatgaacatacacacatgatggaagtgaatacaaagagaatctacattctcttatgtttcatttttttaattgagttagttcttcatgtgcccctcttccccatcatga	mtr-miR164a	TGGAGAAGCAGGGCACGTGCA	5'	131	47.4	-59	0.9	4709.79	4884.73	3063.64	9715.9	9237.36	9053.99	3303.53	2668.03	3999.02	7212.36	8266.55	5664.56	1897.01	1916.64	1781.41	5606.26	5747.69	8047.14	11271.8	7186.31	6968.31	8029.64	11179.4	7788.86
ath-miR164b-3p_2ss10AG16AC	CATGTGCCCGTCTTCCCCATC	21	scaffold6267	+	15639	15775	tagaaggtgagtgttgagcaagaTGGAGAAGCAGGGCACGTGCAttactaactcatgcaagtcatgtccagttcacttgatcgatgagttagtccttCATGTGCCCTTCTTCCCCATCatgaccactcgaccttatg	75	mtr-MIR164c,mtr-MIR164a,mtr-MIR164b,gma-MIR164e,gma-MIR164j,gma-MIR164f,gma-MIR164h,gma-MIR164c,gma-MIR164i,gma-MIR164g,gma-MIR164d,gma-MIR164a,gma-MIR164b,gma-MIR164k,ptc-MIR164e,ptc-MIR164b,ptc-MIR164c,ptc-MIR164a,ptc-MIR164d,ath-MIR164a,ath-MIR164b,ath-MIR164c,mdm-MIR164c,mdm-MIR164b,mdm-MIR164e,mdm-MIR164f,mdm-MIR164d,aly-MIR164b,aly-MIR164a,aly-MIR164c,ppe-MIR164c,ppe-MIR164a,ppe-MIR164b,mes…	ath-MIR164b	gaTGGAGAAGCAGGGCACGTGCAttactagctcatatatacactctcaccacaaatgcgtgtatatatgcggaattttgtgatatagatgtgtgtgtgtgttgagtgtgatgatatggatgagttagttcttCATGTGCCCATCTTCACCATC	ath-miR164b-3p	CATGTGCCCATCTTCACCATC	3'	131	47.4	-59	0.9	327.654	313.843	244.842	1655.58	1399.21	1060.69	71.652	74.486	302.175	621.337	616.205	536.618	442.1	397.183	491.116	407.085	400	376.779	411.625	378.677	351.347	334.875	306.477	321.785
mtr-miR164d	TGGAGAAGCAGGGCACATGCT	21	scaffold16111	-	495	622	tcaaccttgggggtgactgaagcTGGAGAAGCAGGGCACATGCTagctagattgcttggaatacatatttgatctgagaattcagcgtgtgcccggcctctccatcttcagcccacttctatggtaat	77	mtr-MIR164d,mtr-MIR164c,mtr-MIR164a,mtr-MIR164b,gma-MIR164e,gma-MIR164j,gma-MIR164f,gma-MIR164h,gma-MIR164c,gma-MIR164i,gma-MIR164g,gma-MIR164d,gma-MIR164a,gma-MIR164b,gma-MIR164k,ptc-MIR164f,ptc-MIR164e,ptc-MIR164b,ptc-MIR164c,ptc-MIR164a,ptc-MIR164d,ath-MIR164a,ath-MIR164b,mdm-MIR164a,mdm-MIR164c,mdm-MIR164b,mdm-MIR164e,mdm-MIR164f,mdm-MIR164d,lja-MIR164,gra-MIR164a,stu-MIR164,aly-MIR164b,aly-M…	mtr-MIR164d	cacgtTGGAGAAGCAGGGCACATGCTtgattttatcaaagttctgagcatgtgctcttgctctccatcatgg	mtr-miR164d	TGGAGAAGCAGGGCACATGCT	5'	122	49.2	-61.3	1	0	0	0	22.3392	32.6691	31.2181	3.77116	3.14098	10.505	34.9502	40.4711	30.6474	0	0	0	31.5269	33.8461	24.6356	57.0851	72.6282	54.9126	48.4464	41.1179	51.4764
mtr-miR164d_1ss13GA	TGGAGAAGCAGGACACATGCT	21	scaffold509	+	5824	5945	gaagggatgggggtaactgaagcTGGAGAAGCAGGACACATGCTagcacattgcttggagtatatttctgatctgagaattcagcgtgtgcccggcctctccatcttcagccctctcctatt	10	mtr-MIR164d,ptc-MIR164f,lja-MIR164,gra-MIR164a,stu-MIR164,ppe-MIR164d,mes-MIR164d,vvi-MIR164b,nta-MIR164c,rco-MIR164d,	mtr-MIR164d	cacgtTGGAGAAGCAGGGCACATGCTtgattttatcaaagttctgagcatgtgctcttgctctccatcatgg	mtr-miR164d	TGGAGAAGCAGGGCACATGCT	5'	116	50.8	-52.5	0.8	0	0	0	0	0	0	3.77116	3.14098	2.47178	7.76671	14.3607	6.36078	0	0	0	4.97794	9.23076	11.5932	7.21766	4.66063	5.11897	9.34931	9.3257	12.696
rgl-MIR164-p3	CACGTGCCCTGCTTCTCCATC	21	scaffold74620	+	2350	2486	gctaaggtcgagtggtcgagatggggaagacgggcacatgaaaggctaactcctttagcgagcttcataaataagctgtgcatgagttagtaatgCACGTGCCCTGCTTCTCCATCttgctcaactctcaccttccg	1	rgl-MIR164,	rgl-MIR164	gtggtcatgaTGGGGAAGAAGAGCACATGAAtaactaactcatatctcaagtgcagataaaaaaaatgaaaatttgagaatggtgtacatgagttagtaatgcacgtgccctgcttctccatcaagctcaacactcatcttctcaatccaca	rgl-MIR164-p3	cacgtgccctgcttctccatc	3'	131	50.4	-62.7	0.9	2.16859	4.58165	5.06032	0	0	0	0	0	2.1628	0	0	0	0	0	0	0	0	0	5.90536	2.52451	3.49021	1.41656	1.27169	1.61585
ptc-MIR166l-p5_2ss10TC18AG	TGAATGTTGCCTGGTTCGAG	20	scaffold10547	-	2110	2204	attgttgaggTGAATGTTGCCTGGTTCGAGaccattctacgacaatcagacatcctgcgagtgatcTCGGACCAGGCTTCATTCCCCccaactcc	174	mtr-MIR166c,mtr-MIR166e,mtr-MIR166g,mtr-MIR166b,mtr-MIR166a,mtr-MIR166f,gma-MIR166t,gma-MIR166b,gma-MIR166a,gma-MIR166d,gma-MIR166c,gma-MIR166g,gma-MIR166e,gma-MIR166i,gma-MIR166p,gma-MIR166u,gma-MIR166s,gma-MIR166n,gma-MIR166j,gma-MIR166f,gma-MIR166k,gma-MIR166h,gma-MIR166o,gma-MIR166q,gma-MIR166r,gma-MIR166m,gma-MIR166l,ptc-MIR166d,ptc-MIR166a,ptc-MIR166i,ptc-MIR166f,ptc-MIR166l,ptc-MIR166b,ptc…	ptc-MIR166l	taacttttgtggtgaatgttgtctggttcaaggcatggccaccacatctcttggtgaatatatgtccTCGGACCAGGCTTCATTCCCCtcaattaat	ptc-MIR166l-p5	tgaatgttgtctggttcaag	5'	89	51.6	-43.3	0.9	2.36574	0	3.11405	0	0	0	0	0	1.54486	0	0	0	0	0	0	0	0	0	0	0	0	0	0	1.15418
mtr-miR166c_2ss1TA20TC	ACGGACCAGGCTTCATTCCCC	21	scaffold10547	-	2110	2204	attgttgaggTGAATGTTGCCTGGTTCGAGaccattctacgacaatcagacatcctgcgagtgatcTCGGACCAGGCTTCATTCCCCccaactcc	174	mtr-MIR166c,mtr-MIR166e,mtr-MIR166g,mtr-MIR166b,mtr-MIR166a,mtr-MIR166f,gma-MIR166t,gma-MIR166b,gma-MIR166a,gma-MIR166d,gma-MIR166c,gma-MIR166g,gma-MIR166e,gma-MIR166i,gma-MIR166p,gma-MIR166u,gma-MIR166s,gma-MIR166n,gma-MIR166j,gma-MIR166f,gma-MIR166k,gma-MIR166h,gma-MIR166o,gma-MIR166q,gma-MIR166r,gma-MIR166m,gma-MIR166l,ptc-MIR166d,ptc-MIR166a,ptc-MIR166i,ptc-MIR166f,ptc-MIR166l,ptc-MIR166b,ptc…	mtr-MIR166f	tgtttggaatgaggtttgttccaagatcatcacacatcatgtttcttcttccctttcaataattcttgattaatttatgttcatacatctatatatatatctatatatattatcaagtcattacatgcatgggatgagatattgagagtgatcTCGGACCAGGCTTCATTCCTCacacc	mtr-miR166c	TCGGACCAGGCTTCATTCCTC	3'	89	51.6	-43.3	0.9	767.681	621.959	799.142	791.801	754.169	801.508	725.571	831.91	551.206	408.723	386.434	496.719	92.4391	69.2761	26.7881	95.687	79.3845	85.4999	439.621	439.653	449.771	294.362	215.975	237.761
mtr-miR166g-5p	GGAATGTTGTCTGGCTCGAGG	21	scaffold12034	+	8842	8980	gaagctttctttttgaggGGAATGTTGTCTGGCTCGAGGccaccaacaagatcatcagatcaacagatcactgatcttttgtgattgatcttatgtaagtgtcgTCGGACCAGGCTTCATTCCCcccaattcttgcttt	170	mtr-MIR166g,mtr-MIR166e,mtr-MIR166a,mtr-MIR166b,mtr-MIR166c,mtr-MIR166f,gma-MIR166b,gma-MIR166a,gma-MIR166c,gma-MIR166l,gma-MIR166u,gma-MIR166n,gma-MIR166m,gma-MIR166o,gma-MIR166q,gma-MIR166t,gma-MIR166d,gma-MIR166r,gma-MIR166g,gma-MIR166e,gma-MIR166i,gma-MIR166p,gma-MIR166s,gma-MIR166j,gma-MIR166f,gma-MIR166h,gma-MIR166k,ptc-MIR166a,ptc-MIR166j,ptc-MIR166k,ptc-MIR166q,ptc-MIR166c,ptc-MIR166d,ptc…	mtr-MIR166g	tttgaggGGAATGTTGTCTGGCTCGAGGacgctttcttctcgatctaatgcaaatttgtggtcatggattgtaaagtattcTCGGACCAGGCTTCATTCCCCccaat	mtr-miR166g-5p	GGAATGTTGTCTGGCTCGAGG	5'	139	44.6	-53.7	0.9	561.665	490.237	527.442	733.471	713.854	631.623	515.894	949.023	485.395	754.342	738.924	692.168	405.928	387.946	352.71	225.113	258.461	218.822	684.584	588.017	576.815	635.47	636.479	606.636
mtr-miR166a_R-1	TCGGACCAGGCTTCATTCCC	20	scaffold12034	+	8842	8980	gaagctttctttttgaggGGAATGTTGTCTGGCTCGAGGccaccaacaagatcatcagatcaacagatcactgatcttttgtgattgatcttatgtaagtgtcgTCGGACCAGGCTTCATTCCCcccaattcttgcttt	170	mtr-MIR166g,mtr-MIR166e,mtr-MIR166a,mtr-MIR166b,mtr-MIR166c,mtr-MIR166f,gma-MIR166b,gma-MIR166a,gma-MIR166c,gma-MIR166l,gma-MIR166u,gma-MIR166n,gma-MIR166m,gma-MIR166o,gma-MIR166q,gma-MIR166t,gma-MIR166d,gma-MIR166r,gma-MIR166g,gma-MIR166e,gma-MIR166i,gma-MIR166p,gma-MIR166s,gma-MIR166j,gma-MIR166f,gma-MIR166h,gma-MIR166k,ptc-MIR166a,ptc-MIR166j,ptc-MIR166k,ptc-MIR166q,ptc-MIR166c,ptc-MIR166d,ptc…	mtr-MIR166a	cagacatacgaaggagttcaggggaatggtgtctgattcgagaccattcgtcacaagtaaacagtagccttgagaatgatcTCGGACCAGGCTTCATTCCCCctagctcatagtatcatgc	mtr-miR166a	TCGGACCAGGCTTCATTCCCC	3'	139	44.6	-53.7	0.9	763.541	741.082	887.308	837.307	723.933	887.539	1452.65	1369.91	942.673	884.434	1018.3	667.304	912.334	392.564	683.098	460.736	377.846	425.326	668.18	527.234	557.735	551.326	435.765	395.422
mtr-miR166e-5p_2ss10GT21GT	GGAATGTTGTCTGGCTCGAGT	21	scaffold16317	-	6440	6608	ttagatgaaaaatcaagaaaatgaagctgctttgttgaggGGAATGTTGTCTGGCTCGAGAactcttttgtttgatcaattcataaaaaaaattagatctgttgcaagtgttgTCGGACCAGGCTTCATTCCCCccagttactgcttctacttgactttgattatcgat	182	mtr-MIR166e,mtr-MIR166g,mtr-MIR166a,mtr-MIR166b,mtr-MIR166c,mtr-MIR166f,mtr-MIR166d,gma-MIR166t,gma-MIR166b,gma-MIR166a,gma-MIR166d,gma-MIR166c,gma-MIR166g,gma-MIR166e,gma-MIR166i,gma-MIR166p,gma-MIR166u,gma-MIR166s,gma-MIR166n,gma-MIR166f,gma-MIR166o,gma-MIR166q,gma-MIR166r,gma-MIR166l,gma-MIR166m,gma-MIR166j,gma-MIR166k,gma-MIR166h,ptc-MIR166d,ptc-MIR166a,ptc-MIR166i,ptc-MIR166f,ptc-MIR166l,ptc…	mtr-MIR166e	tttgaggGGAATGTTGGCTGGCTCGAGGcttttcagtttcacaaaggaagttcagtcttaattgtatgaactataaggctTCGGACCAGGCTTCATTCCCCtcaaa	mtr-miR166e-5p	GGAATGTTGGCTGGCTCGAGG	5'	163	37.9	-55	0.9	267.328	297.807	278.707	172.508	181.765	173.152	494.399	486.851	315.46	147.567	79.6367	224.362	526.501	369.472	616.127	249.45	233.231	230.415	399.596	495.192	463.965	407.686	423.26	408.81
mtr-miR166a_1ss9GT	TCGGACCATGCTTCATTCCCC	21	scaffold16317	-	6440	6608	ttagatgaaaaatcaagaaaatgaagctgctttgttgaggGGAATGTTGTCTGGCTCGAGAactcttttgtttgatcaattcataaaaaaaattagatctgttgcaagtgttgTCGGACCAGGCTTCATTCCCCccagttactgcttctacttgactttgattatcgat	182	mtr-MIR166e,mtr-MIR166g,mtr-MIR166a,mtr-MIR166b,mtr-MIR166c,mtr-MIR166f,mtr-MIR166d,gma-MIR166t,gma-MIR166b,gma-MIR166a,gma-MIR166d,gma-MIR166c,gma-MIR166g,gma-MIR166e,gma-MIR166i,gma-MIR166p,gma-MIR166u,gma-MIR166s,gma-MIR166n,gma-MIR166f,gma-MIR166o,gma-MIR166q,gma-MIR166r,gma-MIR166l,gma-MIR166m,gma-MIR166j,gma-MIR166k,gma-MIR166h,ptc-MIR166d,ptc-MIR166a,ptc-MIR166i,ptc-MIR166f,ptc-MIR166l,ptc…	mtr-MIR166a	cagacatacgaaggagttcaggggaatggtgtctgattcgagaccattcgtcacaagtaaacagtagccttgagaatgatcTCGGACCAGGCTTCATTCCCCctagctcatagtatcatgc	mtr-miR166a	TCGGACCAGGCTTCATTCCCC	3'	163	37.9	-55	0.9	910.217	963.522	943.167	1053.25	1014.13	1058.15	1259.57	997.933	803.636	571.824	503.93	691.59	377.795	2202.98	2714.53	859.524	767.384	809.351	2852.94	2621.61	2732.83	1670.69	1114.63	1292.68
gma-MIR166i-p5_2ss16TG20GA	GGAATGTCGTCTGGTGCGAAA	21	scaffold3320	+	6661	6759	tacgttgaggGGAATGTCGTCTGGTGCGAAAtctttcatatgcaagctgcatggtgtaatctggatgattTCGGACCAGGCTTCATTCCCCccaaccaa	148	mtr-MIR166e,mtr-MIR166g,mtr-MIR166a,gma-MIR166t,gma-MIR166b,gma-MIR166a,gma-MIR166d,gma-MIR166c,gma-MIR166g,gma-MIR166e,gma-MIR166i,gma-MIR166p,gma-MIR166u,gma-MIR166s,gma-MIR166n,gma-MIR166f,gma-MIR166o,gma-MIR166q,gma-MIR166r,gma-MIR166j,gma-MIR166m,gma-MIR166h,ptc-MIR166d,ptc-MIR166a,ptc-MIR166i,ptc-MIR166f,ptc-MIR166l,ptc-MIR166b,ptc-MIR166h,ptc-MIR166m,ptc-MIR166j,ptc-MIR166k,ptc-MIR166g,ptc…	gma-MIR166i	gttgaggGGAATGTCGTCTGGTTCGAGaccattcatgcaagtagtctcagacatgactcttctgagtgattTCGGACCAGGCTTCATTCCCCtcagc	gma-MIR166i-p5	GGAATGTCGTCTGGTTCGAGa	5'	93	48.5	-48.7	1	22.4745	14.2031	15.181	6.61903	4.86561	0	3.77116	9.87164	31.5151	34.9502	46.9987	60.1383	0	0	0	7.74346	8.61538	14.4915	25.3712	13.5935	17.6837	38.5305	31.3683	36.0104
mtr-miR166a	TCGGACCAGGCTTCATTCCCC	21	scaffold3320	+	6661	6759	tacgttgaggGGAATGTCGTCTGGTGCGAAAtctttcatatgcaagctgcatggtgtaatctggatgattTCGGACCAGGCTTCATTCCCCccaaccaa	148	mtr-MIR166e,mtr-MIR166g,mtr-MIR166a,gma-MIR166t,gma-MIR166b,gma-MIR166a,gma-MIR166d,gma-MIR166c,gma-MIR166g,gma-MIR166e,gma-MIR166i,gma-MIR166p,gma-MIR166u,gma-MIR166s,gma-MIR166n,gma-MIR166f,gma-MIR166o,gma-MIR166q,gma-MIR166r,gma-MIR166j,gma-MIR166m,gma-MIR166h,ptc-MIR166d,ptc-MIR166a,ptc-MIR166i,ptc-MIR166f,ptc-MIR166l,ptc-MIR166b,ptc-MIR166h,ptc-MIR166m,ptc-MIR166j,ptc-MIR166k,ptc-MIR166g,ptc…	mtr-MIR166a	cagacatacgaaggagttcaggggaatggtgtctgattcgagaccattcgtcacaagtaaacagtagccttgagaatgatcTCGGACCAGGCTTCATTCCCCctagctcatagtatcatgc	mtr-miR166a	TCGGACCAGGCTTCATTCCCC	3'	93	48.5	-48.7	1	87778.7	87177.2	86933.5	122589	119945	119165	68297.2	80611.3	58181.3	54744.6	45481.7	60532.6	33575.5	29927.3	30507.2	22469.9	20245.5	19207	86390.1	70508	70862.4	44284.3	31293.7	30717.1
mtr-miR166e-5p_2ss10GT21GA	GGAATGTTGTCTGGCTCGAGA	21	scaffold50760	+	2165	2368	ctggtggtattgaggggaatgttggctggctcgaggctgcttcagagtgaggttctgaataggataaagtctctgaataatgctTCGGACCAGGCTTCATTCCCCtcaaaacacaattttatatatgggaaagaattgttttttatgttatacatgattctcgtgagtgtcgtgttgagaGGAATGTTGTCTGGCTCGAGAtca	183	mtr-MIR166e,mtr-MIR166g,mtr-MIR166a,mtr-MIR166b,mtr-MIR166c,mtr-MIR166f,mtr-MIR166d,gma-MIR166t,gma-MIR166b,gma-MIR166a,gma-MIR166d,gma-MIR166c,gma-MIR166g,gma-MIR166e,gma-MIR166i,gma-MIR166p,gma-MIR166u,gma-MIR166s,gma-MIR166n,gma-MIR166f,gma-MIR166o,gma-MIR166q,gma-MIR166r,gma-MIR166l,gma-MIR166m,gma-MIR166k,gma-MIR166j,gma-MIR166h,ptc-MIR166d,ptc-MIR166a,ptc-MIR166i,ptc-MIR166f,ptc-MIR166l,ptc…	mtr-MIR166e	tttgaggGGAATGTTGGCTGGCTCGAGGcttttcagtttcacaaaggaagttcagtcttaattgtatgaactataaggctTCGGACCAGGCTTCATTCCCCtcaaa	mtr-miR166e-5p	GGAATGTTGGCTGGCTCGAGG	3'	111	42.6	-70.1	0.8	7503.92	8899.63	6830.85	2441.59	2450.88	2119.57	9420.35	9527.03	7917.72	3859.08	2835.59	4267.5	19982.9	16635.5	18921.4	8837.5	7072.61	7002.3	8080.06	6871.13	6583.69	8583.23	8014.59	7620.12
ptc-MIR166d-p5_1ss3AG	GGGATGTTGGCTGGCTCGAAG	21	scaffold53633	+	1487	1663	cattggagaagtagacatggaagaagattaagaagaagaagtgtttgaggGGGATGTTGGCTGGCTCGAAGcaatcacagtttgctgttaacagtgagaatgtgaaggcaTCGGACCAGGCTTCATTCCTCtcaaaacatttactcatcgtatacaaatccatctgcttctccgtta	168	mtr-MIR166c,mtr-MIR166f,mtr-MIR166e,mtr-MIR166g,mtr-MIR166b,mtr-MIR166a,gma-MIR166k,gma-MIR166t,gma-MIR166b,gma-MIR166a,gma-MIR166d,gma-MIR166c,gma-MIR166r,gma-MIR166g,gma-MIR166e,gma-MIR166i,gma-MIR166p,gma-MIR166u,gma-MIR166s,gma-MIR166n,gma-MIR166j,gma-MIR166f,gma-MIR166h,gma-MIR166o,gma-MIR166q,ptc-MIR166d,ptc-MIR166f,ptc-MIR166a,ptc-MIR166i,ptc-MIR166l,ptc-MIR166b,ptc-MIR166h,ptc-MIR166m,ptc…	ptc-MIR166d	cgtgagttgaggggaatgttggctggctcgaagcttaagcaaagagttttctctcaagaaacaactgttaaggctTCGGACCAGGCTTCATTCCCCtcaaccaat	ptc-MIR166d-p5	ggaatgttggctggctcgaag	5'	171	42.9	-76.2	1	22.0802	17.4103	27.4425	845.581	849.744	703.86	205.528	500.761	148.307	888.317	697.147	785.267	48.2291	36.9472	107.153	30.4207	38.7692	30.4322	94.0483	84.474	83.2996	102.842	101.947	99.2593
mtr-miR166c	TCGGACCAGGCTTCATTCCTC	21	scaffold53633	+	1487	1663	cattggagaagtagacatggaagaagattaagaagaagaagtgtttgaggGGGATGTTGGCTGGCTCGAAGcaatcacagtttgctgttaacagtgagaatgtgaaggcaTCGGACCAGGCTTCATTCCTCtcaaaacatttactcatcgtatacaaatccatctgcttctccgtta	168	mtr-MIR166c,mtr-MIR166f,mtr-MIR166e,mtr-MIR166g,mtr-MIR166b,mtr-MIR166a,gma-MIR166k,gma-MIR166t,gma-MIR166b,gma-MIR166a,gma-MIR166d,gma-MIR166c,gma-MIR166r,gma-MIR166g,gma-MIR166e,gma-MIR166i,gma-MIR166p,gma-MIR166u,gma-MIR166s,gma-MIR166n,gma-MIR166j,gma-MIR166f,gma-MIR166h,gma-MIR166o,gma-MIR166q,ptc-MIR166d,ptc-MIR166f,ptc-MIR166a,ptc-MIR166i,ptc-MIR166l,ptc-MIR166b,ptc-MIR166h,ptc-MIR166m,ptc…	mtr-MIR166f	tgtttggaatgaggtttgttccaagatcatcacacatcatgtttcttcttccctttcaataattcttgattaatttatgttcatacatctatatatatatctatatatattatcaagtcattacatgcatgggatgagatattgagagtgatcTCGGACCAGGCTTCATTCCTCacacc	mtr-miR166c	TCGGACCAGGCTTCATTCCTC	3'	171	42.9	-76.2	1	25243.4	23248.2	29166.7	170190	157303	136389	64517.7	53895.1	47019.7	79963.1	58256.2	87181.4	9155.49	7223.19	8215.03	11158.3	10014.1	9462.23	41662.3	36138.9	36645.5	28310	21164.3	21178.9
mtr-miR166c_1ss2CN	TNGGACCAGGCTTCATTCCTC	21	scaffold6068	-	5812	5941	atagaagaagaaatgtttgaggGGGATGTTGGCTGGCTCGAAGcaatcacagtttgctgtttaacttttcagtgagaatgtgaaggctTCGGACCAGGCTTCATTCCTCtcaaagcatttactcatcata	182	mtr-MIR166c,mtr-MIR166f,mtr-MIR166b,mtr-MIR166e,mtr-MIR166g,mtr-MIR166a,gma-MIR166k,gma-MIR166t,gma-MIR166b,gma-MIR166a,gma-MIR166d,gma-MIR166c,gma-MIR166r,gma-MIR166g,gma-MIR166e,gma-MIR166i,gma-MIR166p,gma-MIR166u,gma-MIR166s,gma-MIR166n,gma-MIR166j,gma-MIR166f,gma-MIR166h,gma-MIR166o,gma-MIR166q,gma-MIR166l,ptc-MIR166q,ptc-MIR166n,ptc-MIR166o,ptc-MIR166d,ptc-MIR166a,ptc-MIR166i,ptc-MIR166f,ptc…	mtr-MIR166f	tgtttggaatgaggtttgttccaagatcatcacacatcatgtttcttcttccctttcaataattcttgattaatttatgttcatacatctatatatatatctatatatattatcaagtcattacatgcatgggatgagatattgagagtgatcTCGGACCAGGCTTCATTCCTCacacc	mtr-miR166c	TCGGACCAGGCTTCATTCCTC	3'	124	42.3	-56.7	1	377.926	379.59	459.906	2193.38	1986.21	1836.43	1238.07	961.587	698.586	1032.97	749.368	1230.52	20.0955	0	0	85.178	84.923	73.9067	354.321	432.856	420.919	257.531	217.458	223.218
nta-MIR166c-p5_1ss3AG	GGGATGCTGTCTGGTTCGAAA	21	scaffold537	-	16218	16323	atgttgaggGGGATGCTGTCTGGTTCGAAAccattctttgatgatcatatacgcagtagtgatcagtactgaatgatcTCGGACCAGGCTTCATTCCCCccaaatc	182	mtr-MIR166e,mtr-MIR166g,mtr-MIR166b,mtr-MIR166a,mtr-MIR166c,mtr-MIR166f,mtr-MIR166d,gma-MIR166t,gma-MIR166b,gma-MIR166a,gma-MIR166d,gma-MIR166c,gma-MIR166r,gma-MIR166g,gma-MIR166e,gma-MIR166i,gma-MIR166p,gma-MIR166u,gma-MIR166s,gma-MIR166n,gma-MIR166j,gma-MIR166f,gma-MIR166k,gma-MIR166h,gma-MIR166o,gma-MIR166q,gma-MIR166m,gma-MIR166l,ptc-MIR166d,ptc-MIR166a,ptc-MIR166i,ptc-MIR166f,ptc-MIR166l,ptc…	nta-MIR166c	tctgttgaggggaatgctgtctggttcgaaaccattcaccaaagtatgatcaagagtttgattatttgaatgattTCGGACCAGGCTTCATTCCCCccaactcta	nta-MIR166c-p5	ggaatgctgtctggttcgaaa	5'	100	46.2	-48.4	1	2.36574	0	0	15.7202	11.1214	14.5201	0	0	0	15.5334	26.1104	6.93903	0	0	0	0	0	0	0	3.10709	0	0	0	0
mtr-miR166a_1ss21CA	TCGGACCAGGCTTCATTCCCA	21	scaffold537	-	16218	16323	atgttgaggGGGATGCTGTCTGGTTCGAAAccattctttgatgatcatatacgcagtagtgatcagtactgaatgatcTCGGACCAGGCTTCATTCCCCccaaatc	182	mtr-MIR166e,mtr-MIR166g,mtr-MIR166b,mtr-MIR166a,mtr-MIR166c,mtr-MIR166f,mtr-MIR166d,gma-MIR166t,gma-MIR166b,gma-MIR166a,gma-MIR166d,gma-MIR166c,gma-MIR166r,gma-MIR166g,gma-MIR166e,gma-MIR166i,gma-MIR166p,gma-MIR166u,gma-MIR166s,gma-MIR166n,gma-MIR166j,gma-MIR166f,gma-MIR166k,gma-MIR166h,gma-MIR166o,gma-MIR166q,gma-MIR166m,gma-MIR166l,ptc-MIR166d,ptc-MIR166a,ptc-MIR166i,ptc-MIR166f,ptc-MIR166l,ptc…	mtr-MIR166a	cagacatacgaaggagttcaggggaatggtgtctgattcgagaccattcgtcacaagtaaacagtagccttgagaatgatcTCGGACCAGGCTTCATTCCCCctagctcatagtatcatgc	mtr-miR166a	TCGGACCAGGCTTCATTCCCC	3'	100	46.2	-48.4	1	898.783	814.847	1032.89	992.027	991.889	962.68	939.018	999.728	767.486	565.028	386.434	619.309	241.145	175.499	281.275	180.865	219.077	162.305	533.888	1342.26	1454.02	338.842	501.045	625.334
gra-miR166d_L+2R+1_2ss6TG18TC	GTTGAGGGGAATGTTGTCTGGCTC	24	scaffold95858	-	1323	1440	cacatgaattGTTGAGGGGAATGTTGTCTGGTTCgagaccatttgatgatattcagaaatcctgcgagtgatcTCGGACCAGGCTTCATTCCCCccaactcctccaaaaattcataga	182	mtr-MIR166e,mtr-MIR166g,mtr-MIR166b,mtr-MIR166a,mtr-MIR166c,mtr-MIR166f,mtr-MIR166d,gma-MIR166t,gma-MIR166b,gma-MIR166a,gma-MIR166d,gma-MIR166c,gma-MIR166g,gma-MIR166e,gma-MIR166i,gma-MIR166p,gma-MIR166u,gma-MIR166s,gma-MIR166n,gma-MIR166j,gma-MIR166f,gma-MIR166k,gma-MIR166h,gma-MIR166o,gma-MIR166q,gma-MIR166m,gma-MIR166r,gma-MIR166l,ptc-MIR166d,ptc-MIR166a,ptc-MIR166i,ptc-MIR166f,ptc-MIR166l,ptc…	gra-MIR166d	gcgaaagggtTGATGGGAATGTTGTTTGGCTcgaggtcatttagggttcgtctaatatctacatgtgcatacatacatagccctatatgatgtcggaccaggcttcattcccatcaaccaaacact	gra-miR166d	TGATGGGAATGTTGTTTGGCT	5'	112	44.9	-52.9	1	36.2746	27.719	30.7512	3.30951	3.47543	4.35602	47.8937	49.8069	33.9869	0	6.52759	8.09554	0	0	0	16.04	18.4615	17.3898	14.8728	14.3703	17.6837	32.5809	32.428	30.7011
mdm-MIR166c-p5_2ss13TA17GA	ATGTTGTCTGGTACGAAATCT	21	scaffold69218	-	700	794	cgttgaggggaATGTTGTCTGGTACGAAATCTttcatatgcaaacagcacggtgaactctggatgattTCGGACCAGGCTTCATTCCCCTcaacc	177	mtr-MIR166e,mtr-MIR166g,mtr-MIR166a,mtr-MIR166b,mtr-MIR166c,mtr-MIR166f,gma-MIR166t,gma-MIR166g,gma-MIR166e,gma-MIR166i,gma-MIR166p,gma-MIR166s,gma-MIR166b,gma-MIR166a,gma-MIR166d,gma-MIR166c,gma-MIR166u,gma-MIR166n,gma-MIR166f,gma-MIR166o,gma-MIR166q,gma-MIR166r,gma-MIR166j,gma-MIR166m,gma-MIR166k,gma-MIR166h,ptc-MIR166d,ptc-MIR166i,ptc-MIR166f,ptc-MIR166l,ptc-MIR166m,ptc-MIR166a,ptc-MIR166b,ptc…	mdm-MIR166c	agttgtggggaatgttgtctggttcgagatctttcaataaaacttgaagatcgttatcatctgaatgatcTCGGACCAGGCTTCATTCCCCtcaact	mdm-MIR166c-p5	atgttgtctggttcgagatct	5'	93	48.4	-49.8	1.1	11.0401	10.996	10.5099	4.96427	4.86561	4.35602	5.27962	55.6401	48.1996	21.3585	18.2773	16.1911	0	0	0	26.549	41.8461	30.4322	2.6246	8.5445	3.72289	32.2976	27.5532	22.6219
mtr-miR166a_R+1	TCGGACCAGGCTTCATTCCCCT	22	scaffold69218	-	700	794	cgttgaggggaATGTTGTCTGGTACGAAATCTttcatatgcaaacagcacggtgaactctggatgattTCGGACCAGGCTTCATTCCCCTcaacc	177	mtr-MIR166e,mtr-MIR166g,mtr-MIR166a,mtr-MIR166b,mtr-MIR166c,mtr-MIR166f,gma-MIR166t,gma-MIR166g,gma-MIR166e,gma-MIR166i,gma-MIR166p,gma-MIR166s,gma-MIR166b,gma-MIR166a,gma-MIR166d,gma-MIR166c,gma-MIR166u,gma-MIR166n,gma-MIR166f,gma-MIR166o,gma-MIR166q,gma-MIR166r,gma-MIR166j,gma-MIR166m,gma-MIR166k,gma-MIR166h,ptc-MIR166d,ptc-MIR166i,ptc-MIR166f,ptc-MIR166l,ptc-MIR166m,ptc-MIR166a,ptc-MIR166b,ptc…	mtr-MIR166a	cagacatacgaaggagttcaggggaatggtgtctgattcgagaccattcgtcacaagtaaacagtagccttgagaatgatcTCGGACCAGGCTTCATTCCCCctagctcatagtatcatgc	mtr-miR166a	TCGGACCAGGCTTCATTCCCC	3'	93	48.4	-49.8	1.1	1320.28	1353.65	1613.46	969.687	918.21	927.469	1554.85	1706	878.407	483.478	381.212	549.918	434.062	387.946	316.993	297.017	266.461	257.949	749.105	1011.75	1185.04	585.607	562.086	580.552
mtr-miR166b_L+2R-2	TCTCGGACCAGGCTTCATTCC	21	scaffold288	+	6352	6471	gaaggaaagggggcgtttggaatgaagactgtccctagatttattcattgattccatgcatggagtgatgatgatatataTCTCGGACCAGGCTTCATTCCtcacgcccttctttccata	81	mtr-MIR166b,mtr-MIR166a,mtr-MIR166c,mtr-MIR166f,mtr-MIR166g,gma-MIR166t,gma-MIR166b,gma-MIR166n,gma-MIR166j,gma-MIR166d,gma-MIR166f,gma-MIR166k,gma-MIR166h,gma-MIR166o,gma-MIR166u,gma-MIR166q,gma-MIR166s,gma-MIR166r,ptc-MIR166m,ptc-MIR166h,ptc-MIR166q,ptc-MIR166n,ptc-MIR166g,ptc-MIR166o,ptc-MIR166i,ptc-MIR166l,ath-MIR166d,ath-MIR166c,ath-MIR166g,mdm-MIR166c,mdm-MIR166b,mdm-MIR166j,mdm-MIR166d,gra…	mtr-MIR166b	gttgatgggaatgttgtttggctcgaggtaataactaactcaatttctttgtctttgaaagcttttctttgtttcactctttttgattcttagaaagttgaaactaagtgagctttaaaggtttgattttgatgtgtgattatcTCGGACCAGGCTTCATTCCTAccaac	mtr-miR166b	TCGGACCAGGCTTCATTCCTA	3'	114	44.2	-56.6	1.1	6566.49	6460.13	7077.84	18360.4	17032.4	16338.7	29160.8	29228.1	29760.8	14017	12632.2	15506.4	4268.28	3546.94	2955.62	8208.07	8243.68	8087.71	8620.95	8150.28	8625.46	11734.8	11510.9	10859.9
mtr-miR167a_1ss14AG	TGAAGCTGCCAGCGTGATCTA	21	scaffold3184	+	10510	10620	tcatcgtgcacatgtatcaatTGAAGCTGCCAGCGTGATCTAaacctttcttgtttgttaaggaaagatcaGATCATATGGCAGCTTCATCtgatgcctgtgacacggaaa	120	mtr-MIR167a,mtr-MIR167b,gma-MIR167b,gma-MIR167a,gma-MIR167d,gma-MIR167l,gma-MIR167k,gma-MIR167c,gma-MIR167e,gma-MIR167g,gma-MIR167j,gma-MIR167f,ptc-MIR167c,ptc-MIR167b,ptc-MIR167d,ptc-MIR167a,ptc-MIR167f,ptc-MIR167g,ptc-MIR167e,ath-MIR167b,ath-MIR167a,ath-MIR167d,ath-MIR167c,mdm-MIR167e,mdm-MIR167b,mdm-MIR167c,mdm-MIR167g,mdm-MIR167f,mdm-MIR167d,mdm-MIR167a,mdm-MIR167h,mdm-MIR167i,mdm-MIR167j,lja…	mtr-MIR167a	aaaagTGAAGCTGCCAGCATGATCTAggtttggttatacaatagtagtattgagaaggaactatatacgttttttttttactataccacaaaaaaagattactctctttcacaaaataggtattaaagtgccatgatttttgcattactaatgggaaaataaattttggacaccgaatttctcactttttttttatatagataggaaataggttttggtggtatttttttgtggtacagtaaaaaatagccgctatatccatacaagtagtactgctagcataaccctgactaggtcatgctgtgctagcctcactcctt	mtr-miR167a	TGAAGCTGCCAGCATGATCTA	5'	105	42.3	-55.7	1.2	5472.34	5797.17	4042.03	249.868	232.159	213.445	1163.78	1440.36	2673.23	363.094	323.769	292.596	4903.29	3925.64	3839.63	6672.65	6318.76	6238.6	4004.71	3698.21	3669.84	3580.5	4354.26	3356.81
lja-MIR167-p3_1ss19CT	GATCATATGGCAGCTTCATC	20	scaffold3184	+	10510	10620	tcatcgtgcacatgtatcaatTGAAGCTGCCAGCGTGATCTAaacctttcttgtttgttaaggaaagatcaGATCATATGGCAGCTTCATCtgatgcctgtgacacggaaa	120	mtr-MIR167a,mtr-MIR167b,gma-MIR167b,gma-MIR167a,gma-MIR167d,gma-MIR167l,gma-MIR167k,gma-MIR167c,gma-MIR167e,gma-MIR167g,gma-MIR167j,gma-MIR167f,ptc-MIR167c,ptc-MIR167b,ptc-MIR167d,ptc-MIR167a,ptc-MIR167f,ptc-MIR167g,ptc-MIR167e,ath-MIR167b,ath-MIR167a,ath-MIR167d,ath-MIR167c,mdm-MIR167e,mdm-MIR167b,mdm-MIR167c,mdm-MIR167g,mdm-MIR167f,mdm-MIR167d,mdm-MIR167a,mdm-MIR167h,mdm-MIR167i,mdm-MIR167j,lja…	lja-MIR167	gttcgtgcacctgcaatagtTGAAGCTGCCAGCATGATCTGagcttaccttcttgtaataatggtaagaacagatcatatggcagcttcacctgttgaatggaagcat	lja-MIR167-p3	gatcatatggcagcttcacc	3'	105	42.3	-55.7	1.2	67.4235	72.8483	75.9049	0	0	0	18.8558	4.48711	30.2793	0	0	0	466.215	397.183	258.952	78.5408	57.8461	52.1694	53.8044	52.4321	43.2786	38.5305	39.4223	38.7804
mtr-miR167b-5p_1ss21GT	TGAAGCTGCCAGCATGATCTT	21	scaffold4656	+	10079	10188	aaatcgtgcaccattatcagtTGAAGCTGCCAGCATGATCTTaactttctacctcgccgtaggaagATCAGATCATGTGGTTGCTTCACCcgttgatgggatcacggaaa	117	mtr-MIR167b,mtr-MIR167a,gma-MIR167e,gma-MIR167f,gma-MIR167k,gma-MIR167b,gma-MIR167a,gma-MIR167c,gma-MIR167d,gma-MIR167g,gma-MIR167j,gma-MIR167l,ptc-MIR167f,ptc-MIR167g,ptc-MIR167c,ptc-MIR167b,ptc-MIR167d,ptc-MIR167e,ptc-MIR167a,ath-MIR167b,ath-MIR167c,ath-MIR167d,ath-MIR167a,mdm-MIR167a,mdm-MIR167h,mdm-MIR167i,mdm-MIR167j,mdm-MIR167e,mdm-MIR167b,mdm-MIR167c,mdm-MIR167g,mdm-MIR167f,mdm-MIR167d,lja…	mtr-MIR167b	caatgacagtTGAAGCTGCCAGCATGATCTGtgctttccttcctgtgtatatactttaatttccagctgaatttaaatataaccaaaaaaataaatatgtttggtctaaattttgatcaaacttatatatatttttgcttatgtttaagtctggggtgagtttatttgtggtaagaacaGATCATGTTGGAGCTTCACCtgttaaat	mtr-miR167b-5p	TGAAGCTGCCAGCATGATCTG	5'	104	46.4	-46.1	0.9	873.745	709.927	1403.66	1071.46	1012.74	739.434	3239.8	1204.79	2939.56	490.274	425.599	457.398	1044.96	835.931	848.291	4402.16	3988.92	3840.98	1260.68	1322.07	1157.59	2309	2398.19	2273.5
stu-miR167d-3p_L+4	ATCAGATCATGTGGTTGCTTCACC	24	scaffold4656	+	10079	10188	aaatcgtgcaccattatcagtTGAAGCTGCCAGCATGATCTTaactttctacctcgccgtaggaagATCAGATCATGTGGTTGCTTCACCcgttgatgggatcacggaaa	117	mtr-MIR167b,mtr-MIR167a,gma-MIR167e,gma-MIR167f,gma-MIR167k,gma-MIR167b,gma-MIR167a,gma-MIR167c,gma-MIR167d,gma-MIR167g,gma-MIR167j,gma-MIR167l,ptc-MIR167f,ptc-MIR167g,ptc-MIR167c,ptc-MIR167b,ptc-MIR167d,ptc-MIR167e,ptc-MIR167a,ath-MIR167b,ath-MIR167c,ath-MIR167d,ath-MIR167a,mdm-MIR167a,mdm-MIR167h,mdm-MIR167i,mdm-MIR167j,mdm-MIR167e,mdm-MIR167b,mdm-MIR167c,mdm-MIR167g,mdm-MIR167f,mdm-MIR167d,lja…	stu-MIR167d	TGAAGCTGCCAGCATGATCTAaacttacctacaaatttatattgaggcaagatcaGATCATGTGGTTGCTTCACC	stu-miR167d-3p	GATCATGTGGTTGCTTCACC	3'	104	46.4	-46.1	0.9	2.76003	3.66532	3.11405	0	0	0	221.744	99.6138	65.5021	0	0	5.78253	0	0	0	15.4869	25.8461	11.5932	3.9369	0	0	10.7659	19.4992	16.6202
mtr-miR167b-5p_2ss9CT21GT	TGAAGCTGTCAGCATGATCTT	21	scaffold53778	-	3446	3564	atatcgtgacctactagcagaTGAAGCTGTCAGCATGATCTTaacttgcctttgatcaacttcgactcggggagagatcaGATCATGTGGCAGCTTCACCtgttatcggatcacgaaaa	114	mtr-MIR167b,mtr-MIR167a,gma-MIR167e,gma-MIR167f,gma-MIR167b,gma-MIR167c,gma-MIR167a,gma-MIR167d,gma-MIR167g,gma-MIR167j,gma-MIR167l,ptc-MIR167f,ptc-MIR167g,ptc-MIR167c,ptc-MIR167e,ptc-MIR167a,ptc-MIR167b,ptc-MIR167d,ptc-MIR167h,ath-MIR167b,ath-MIR167d,ath-MIR167a,mdm-MIR167j,mdm-MIR167a,mdm-MIR167h,mdm-MIR167i,mdm-MIR167b,mdm-MIR167f,mdm-MIR167e,mdm-MIR167c,mdm-MIR167g,mdm-MIR167d,lja-MIR167b,lja…	mtr-MIR167b	caatgacagtTGAAGCTGCCAGCATGATCTGtgctttccttcctgtgtatatactttaatttccagctgaatttaaatataaccaaaaaaataaatatgtttggtctaaattttgatcaaacttatatatatttttgcttatgtttaagtctggggtgagtttatttgtggtaagaacaGATCATGTTGGAGCTTCACCtgttaaat	mtr-miR167b-5p	TGAAGCTGCCAGCATGATCTG	5'	113	45.4	-52.5	1	61.1148	47.6492	103.737	454.231	439.642	348.119	71.652	41.2814	64.8841	142.713	152.746	127.794	20.0955	27.7104	0	67.4787	63.3846	60.8644	136.698	140.596	125.647	77.6276	81.5999	79.6383
stu-miR167d-3p_2ss11TC12TA	GATCATGTGGCAGCTTCACC	20	scaffold53778	-	3446	3564	atatcgtgacctactagcagaTGAAGCTGTCAGCATGATCTTaacttgcctttgatcaacttcgactcggggagagatcaGATCATGTGGCAGCTTCACCtgttatcggatcacgaaaa	114	mtr-MIR167b,mtr-MIR167a,gma-MIR167e,gma-MIR167f,gma-MIR167b,gma-MIR167c,gma-MIR167a,gma-MIR167d,gma-MIR167g,gma-MIR167j,gma-MIR167l,ptc-MIR167f,ptc-MIR167g,ptc-MIR167c,ptc-MIR167e,ptc-MIR167a,ptc-MIR167b,ptc-MIR167d,ptc-MIR167h,ath-MIR167b,ath-MIR167d,ath-MIR167a,mdm-MIR167j,mdm-MIR167a,mdm-MIR167h,mdm-MIR167i,mdm-MIR167b,mdm-MIR167f,mdm-MIR167e,mdm-MIR167c,mdm-MIR167g,mdm-MIR167d,lja-MIR167b,lja…	stu-MIR167d	TGAAGCTGCCAGCATGATCTAaacttacctacaaatttatattgaggcaagatcaGATCATGTGGTTGCTTCACC	stu-miR167d-3p	GATCATGTGGTTGCTTCACC	3'	113	45.4	-52.5	1	4.33718	4.12349	6.42272	22.7529	27.1084	25.4101	8.29654	6.73066	14.8307	19.4168	39.1656	23.7084	0	0	0	0	3.07692	0	3.06204	1.74774	4.42093	5.94956	8.68986	5.54006
gma-miR167k	TGAAGCTGCCAGCCTGATCTTA	22	scaffold6952	-	1644	1762	atatcgtgcaccactatcagaTGAAGCTGCCAGCCTGATCTTAacttgcctttgatcggcatcgactcggggaggggccaGATCATGTGGCAGTTTCACCtgttatcggatcacgaaaa	40	gma-MIR167k,gma-MIR167e,gma-MIR167f,gma-MIR167g,gma-MIR167j,ptc-MIR167h,ptc-MIR167f,ptc-MIR167g,mdm-MIR167j,mdm-MIR167a,mdm-MIR167h,mdm-MIR167i,mdm-MIR167c,mdm-MIR167g,mdm-MIR167d,lja-MIR167b,lja-MIR167,gra-MIR167c,stu-MIR167b,stu-MIR167a,ppe-MIR167d,ppe-MIR167b,mes-MIR167h,mes-MIR167g,mes-MIR167b,mes-MIR167f,vvi-MIR167b,vvi-MIR167e,nta-MIR167d,csi-MIR167b,csi-MIR167d,lus-MIR167b,lus-MIR167i,cme-…	gma-MIR167k	ctggtTGAAGCTGCCAGCCTGATCTTAacttttctcttttattaggaaaagatcagatcatgtggtagccttcacctagt	gma-miR167k	TGAAGCTGCCAGCCTGATCTTA	5'	113	50.4	-44.6	0.7	93.2494	92.3203	94.1999	501.805	451.459	353.927	220.236	92.4344	136.566	131.063	121.413	102.351	0	27.7104	0	144.36	139.692	110.135	103.453	126.614	109.592	103.692	110.425	91.6418
csi-miR167d-3p_L-4_1ss15TC	GATCATGTGGCAGCTTCACC	20	scaffold6952	-	1644	1762	atatcgtgcaccactatcagaTGAAGCTGCCAGCCTGATCTTAacttgcctttgatcggcatcgactcggggaggggccaGATCATGTGGCAGTTTCACCtgttatcggatcacgaaaa	40	gma-MIR167k,gma-MIR167e,gma-MIR167f,gma-MIR167g,gma-MIR167j,ptc-MIR167h,ptc-MIR167f,ptc-MIR167g,mdm-MIR167j,mdm-MIR167a,mdm-MIR167h,mdm-MIR167i,mdm-MIR167c,mdm-MIR167g,mdm-MIR167d,lja-MIR167b,lja-MIR167,gra-MIR167c,stu-MIR167b,stu-MIR167a,ppe-MIR167d,ppe-MIR167b,mes-MIR167h,mes-MIR167g,mes-MIR167b,mes-MIR167f,vvi-MIR167b,vvi-MIR167e,nta-MIR167d,csi-MIR167b,csi-MIR167d,lus-MIR167b,lus-MIR167i,cme-…	csi-MIR167d	cagcagcagtTGAAGCTGCCAGCATGATCTAaacttccttcactgtcaaggatagATCGGATCATGTGGTAGCTTCACCtgttgatc	csi-miR167d-3p	ATCGGATCATGTGGTAGCTTCACC	3'	113	50.4	-44.6	0.7	4.33718	4.12349	6.42272	22.7529	27.1084	25.4101	8.29654	6.73066	14.8307	19.4168	39.1656	23.7084	0	0	0	0	3.07692	0	3.06204	1.74774	4.42093	5.94956	8.68986	5.54006
mtr-miR167b-5p_R-1	TGAAGCTGCCAGCATGATCT	20	scaffold92453	-	1286	1395	caccgtgcactagtatcggcTGAAGCTGCCAGCATGATCTaaacccttctcacttctttgaggagagatcaGATCATGTGGTAGCTTCATCcgatggcagtatcacgaaa	115	mtr-MIR167b,mtr-MIR167a,gma-MIR167b,gma-MIR167c,gma-MIR167e,gma-MIR167f,gma-MIR167a,gma-MIR167d,gma-MIR167g,gma-MIR167j,gma-MIR167l,gma-MIR167k,ptc-MIR167f,ptc-MIR167c,ptc-MIR167g,ptc-MIR167e,ptc-MIR167a,ptc-MIR167b,ptc-MIR167d,ath-MIR167b,ath-MIR167d,ath-MIR167a,mdm-MIR167b,mdm-MIR167j,mdm-MIR167f,mdm-MIR167e,mdm-MIR167a,mdm-MIR167h,mdm-MIR167i,mdm-MIR167c,mdm-MIR167g,mdm-MIR167d,lja-MIR167c,lja…	mtr-MIR167b	caatgacagtTGAAGCTGCCAGCATGATCTGtgctttccttcctgtgtatatactttaatttccagctgaatttaaatataaccaaaaaaataaatatgtttggtctaaattttgatcaaacttatatatatttttgcttatgtttaagtctggggtgagtttatttgtggtaagaacaGATCATGTTGGAGCTTCACCtgttaaat	mtr-miR167b-5p	TGAAGCTGCCAGCATGATCTG	5'	104	48.2	-53.2	1	53.8205	45.5875	50.7979	76.1188	69.8562	62.4363	73.9147	36.7943	82.8045	36.8919	57.4428	30.0691	108.515	60.0393	22.3234	153.763	204.307	179.695	50.961	58.6463	55.6106	56.6625	68.6711	48.7063
stu-miR167d-3p_2ss12TA19CT	GATCATGTGGTAGCTTCATC	20	scaffold92453	-	1286	1395	caccgtgcactagtatcggcTGAAGCTGCCAGCATGATCTaaacccttctcacttctttgaggagagatcaGATCATGTGGTAGCTTCATCcgatggcagtatcacgaaa	115	mtr-MIR167b,mtr-MIR167a,gma-MIR167b,gma-MIR167c,gma-MIR167e,gma-MIR167f,gma-MIR167a,gma-MIR167d,gma-MIR167g,gma-MIR167j,gma-MIR167l,gma-MIR167k,ptc-MIR167f,ptc-MIR167c,ptc-MIR167g,ptc-MIR167e,ptc-MIR167a,ptc-MIR167b,ptc-MIR167d,ath-MIR167b,ath-MIR167d,ath-MIR167a,mdm-MIR167b,mdm-MIR167j,mdm-MIR167f,mdm-MIR167e,mdm-MIR167a,mdm-MIR167h,mdm-MIR167i,mdm-MIR167c,mdm-MIR167g,mdm-MIR167d,lja-MIR167c,lja…	stu-MIR167d	TGAAGCTGCCAGCATGATCTAaacttacctacaaatttatattgaggcaagatcaGATCATGTGGTTGCTTCACC	stu-miR167d-3p	GATCATGTGGTTGCTTCACC	3'	104	48.2	-53.2	1	8.67437	17.4103	10.5099	0	0	0	0	0	25.3357	0	0	0	0	0	0	0	0	0	2.6246	4.27225	5.58433	0	0	0
mtr-miR167b-5p_R-2	TGAAGCTGCCAGCATGATC	19	scaffold961	-	1337	1483	ttactctagagaaggaataagTGAAGCTGCCAGCATGATCtaacctggattagacttgaatttaaaagttcaaaagtaaacgatgagagaatactaaccctagttaGGTCATGCTCGGACAGCCTCACTctttcctctacagggatt	113	mtr-MIR167b,mtr-MIR167a,gma-MIR167b,gma-MIR167c,gma-MIR167e,gma-MIR167f,gma-MIR167a,gma-MIR167d,gma-MIR167g,gma-MIR167j,gma-MIR167l,ptc-MIR167f,ptc-MIR167c,ptc-MIR167g,ptc-MIR167e,ptc-MIR167a,ptc-MIR167b,ptc-MIR167d,ath-MIR167b,ath-MIR167d,ath-MIR167a,mdm-MIR167b,mdm-MIR167j,mdm-MIR167f,mdm-MIR167e,mdm-MIR167a,mdm-MIR167h,mdm-MIR167i,mdm-MIR167c,mdm-MIR167g,mdm-MIR167d,lja-MIR167c,lja-MIR167a,lja…	mtr-MIR167b	caatgacagtTGAAGCTGCCAGCATGATCTGtgctttccttcctgtgtatatactttaatttccagctgaatttaaatataaccaaaaaaataaatatgtttggtctaaattttgatcaaacttatatatatttttgcttatgtttaagtctggggtgagtttatttgtggtaagaacaGATCATGTTGGAGCTTCACCtgttaaat	mtr-miR167b-5p	TGAAGCTGCCAGCATGATCTG	5'	141	40.1	-56.3	1	91.0808	66.434	94.9784	69.4998	49.0036	36.6632	164.8	107.242	192.798	88.3463	91.3863	64.186	52.2482	27.7104	107.153	537.617	489.23	500.682	82.8937	85.8333	79.5767	155.822	148.787	140.81
stu-miR167c-3p	GGTCATGCTCGGACAGCCTCACT	23	scaffold961	-	1337	1483	ttactctagagaaggaataagTGAAGCTGCCAGCATGATCtaacctggattagacttgaatttaaaagttcaaaagtaaacgatgagagaatactaaccctagttaGGTCATGCTCGGACAGCCTCACTctttcctctacagggatt	113	mtr-MIR167b,mtr-MIR167a,gma-MIR167b,gma-MIR167c,gma-MIR167e,gma-MIR167f,gma-MIR167a,gma-MIR167d,gma-MIR167g,gma-MIR167j,gma-MIR167l,ptc-MIR167f,ptc-MIR167c,ptc-MIR167g,ptc-MIR167e,ptc-MIR167a,ptc-MIR167b,ptc-MIR167d,ath-MIR167b,ath-MIR167d,ath-MIR167a,mdm-MIR167b,mdm-MIR167j,mdm-MIR167f,mdm-MIR167e,mdm-MIR167a,mdm-MIR167h,mdm-MIR167i,mdm-MIR167c,mdm-MIR167g,mdm-MIR167d,lja-MIR167c,lja-MIR167a,lja…	stu-MIR167c	TGAAGCTGCCAGCATGATCTAaacttggccacacttataaagaaaaaaaatgggtgactaaggttaGGTCATGCTCGGACAGCCTCACT	stu-miR167c-3p	GGTCATGCTCGGACAGCCTCACT	3'	141	40.1	-56.3	1	2.76003	6.87248	0	52.9522	53.5217	46.4642	0	70.8963	9.26916	199.993	99.2194	200.075	0	0	0	0	0	0	12.6856	9.70965	10.7033	24.9315	30.5205	21.2369
mtr-miR167b-5p_R+1_1ss21GA	TGAAGCTGCCAGCATGATCTAA	22	scaffold2853	-	541	696	aacttgctctagagagggaataagTGAAGCTGCCAGCATGATCTAAcctgggttagactttgaatgtaaaagttcaaaagaaaatgatgagaaaatactaaccctagttaggtcatgctgtgacagcctcactcgttcctcttccagattcaaacg	114	mtr-MIR167b,mtr-MIR167a,gma-MIR167b,gma-MIR167a,gma-MIR167c,gma-MIR167d,gma-MIR167e,gma-MIR167l,gma-MIR167g,gma-MIR167j,gma-MIR167f,gma-MIR167k,ptc-MIR167c,ptc-MIR167a,ptc-MIR167f,ptc-MIR167g,ptc-MIR167b,ptc-MIR167d,ptc-MIR167e,ath-MIR167a,ath-MIR167b,ath-MIR167d,mdm-MIR167c,mdm-MIR167g,mdm-MIR167f,mdm-MIR167d,mdm-MIR167e,mdm-MIR167a,mdm-MIR167h,mdm-MIR167i,mdm-MIR167b,mdm-MIR167j,lja-MIR167c,lja…	mtr-MIR167b	caatgacagtTGAAGCTGCCAGCATGATCTGtgctttccttcctgtgtatatactttaatttccagctgaatttaaatataaccaaaaaaataaatatgtttggtctaaattttgatcaaacttatatatatttttgcttatgtttaagtctggggtgagtttatttgtggtaagaacaGATCATGTTGGAGCTTCACCtgttaaat	mtr-miR167b-5p	TGAAGCTGCCAGCATGATCTG	5'	150	41	-63.2	1	13.0115	10.7669	11.6777	9.51485	6.95087	8.71204	6.03385	0	15.4486	0	0	3.46952	20.0955	0	22.3234	32.08	6.76922	13.0424	10.061	12.4284	14.1935	6.23287	12.081	10.1568
mtr-miR168b_L-1R+1	CGCTTGGTGCAGGTCGGGAAT	21	scaffold6175	-	8483	8621	gtattgcggcagtctctaattCGCTTGGTGCAGGTCGGGAATcagcttcctcctacttaaattatatataactataatgtatttaagcgagaattaggttCCCGCCTTGCATCAACTGAATcggagaccgcggtgaatc	36	mtr-MIR168c,mtr-MIR168b,gma-MIR168a,gma-MIR168b,ptc-MIR168a,ptc-MIR168b,ath-MIR168a,ath-MIR168b,mdm-MIR168b,mdm-MIR168a,lja-MIR168,aly-MIR168a,aly-MIR168b,ppe-MIR168,mes-MIR168a,vvi-MIR168,nta-MIR168d,nta-MIR168a,nta-MIR168e,nta-MIR168c,nta-MIR168b,csi-MIR168,lus-MIR168b,lus-MIR168a,cme-MIR168,sly-MIR168b,sly-MIR168a,bra-MIR168b,bra-MIR168c,bra-MIR168a,bna-MIR168a,bna-MIR168b,cas-MIR168,rco-MIR16…	mtr-MIR168b	aacctctgatTCGCTTGGTGCAGGTCGGGAAccattacatccacagtttccctcggtaaattggatcctgccttgcatcaatcgaatcggaggctgca	mtr-miR168b	TCGCTTGGTGCAGGTCGGGAA	5'	133	43.9	-53.7	0.9	865.859	950.693	963.408	618.879	649.211	662.841	883.205	751.142	1087.58	442.702	328.991	504.236	626.978	932.918	491.116	380.536	350.769	331.856	764.634	854.061	712.467	750.778	715.536	728.979
mtr-miR168c-3p	CCCGCCTTGCATCAACTGAAT	21	scaffold6175	-	8483	8621	gtattgcggcagtctctaattCGCTTGGTGCAGGTCGGGAATcagcttcctcctacttaaattatatataactataatgtatttaagcgagaattaggttCCCGCCTTGCATCAACTGAATcggagaccgcggtgaatc	36	mtr-MIR168c,mtr-MIR168b,gma-MIR168a,gma-MIR168b,ptc-MIR168a,ptc-MIR168b,ath-MIR168a,ath-MIR168b,mdm-MIR168b,mdm-MIR168a,lja-MIR168,aly-MIR168a,aly-MIR168b,ppe-MIR168,mes-MIR168a,vvi-MIR168,nta-MIR168d,nta-MIR168a,nta-MIR168e,nta-MIR168c,nta-MIR168b,csi-MIR168,lus-MIR168b,lus-MIR168a,cme-MIR168,sly-MIR168b,sly-MIR168a,bra-MIR168b,bra-MIR168c,bra-MIR168a,bna-MIR168a,bna-MIR168b,cas-MIR168,rco-MIR16…	mtr-MIR168c	ctcacttcgcggtctctaatTCGCTTGGTGCAGGTCGGGAAccactacatccgctgttttcgtagaaaccggcggtgaattggatCCCGCCTTGCATCAACTGAATcggaggccgcggtgaatcta	mtr-miR168c-3p	CCCGCCTTGCATCAACTGAAT	3'	133	43.9	-53.7	0.9	2667.37	2650.03	2743.47	5813.16	5060.23	4435.88	3075	2602.52	2750.47	1970.8	1770.28	2462.2	2146.19	2170.65	2134.12	1267.71	1244.31	1349.16	2875.25	3015.04	2932.24	2030.22	2041.91	1907.63
csi-MIR169d-p5_1ss17TC	TTAGCCAAGGATGACTCGCC	20	scaffold11794	+	9847	10010	aagaagaagggaggtcgtacatgacgaaaaagagtctttatttgTTAGCCAAGGATGACTTGCCcacagcctcaagagaagatctcggttttttcgtttgtaAGCAAGTCTCCTTGGCTAGCtgatgggctcttattgctcctgttggatcttctcttcttata	28	mtr-MIR169f,ptc-MIR169w,ptc-MIR169v,ptc-MIR169r,ptc-MIR169k,mdm-MIR169c,mdm-MIR169d,mes-MIR169v,mes-MIR169x,mes-MIR169z,mes-MIR169t,mes-MIR169r,mes-MIR169ab,mes-MIR169ac,vvi-MIR169x,csi-MIR169d,csi-MIR169j,csi-MIR169c,csi-MIR169e,lus-MIR169a,lus-MIR169d,sly-MIR169f,sly-MIR169d,bna-MIR169f,bna-MIR169d,bna-MIR169e,bna-MIR169c,aqc-MIR169a,	csi-MIR169d	gtcttgcatgaagataagagtaatttttgtTAGCCAAGGATGACTTGCCTgcggcttgcaatataattaggtttcaagctttgaagccttttgtttggttgcCAGGCAGTCTCCTTGGCTAAGctgacagcttcttctctttcatgctaaacc	csi-MIR169d-p5	tTAGCCAAGGATGACTTGCC	5'	158	43.3	-69.5	1	641.903	941.759	122.226	390.523	338.855	285.319	0	0	0	0	0	0	876.162	725.09	870.615	0	0	0	940.045	1110.59	841.372	2.54981	3.81506	0
ptc-MIR169k-p3_2ss8GC19AG	AGCAAGTCTCCTTGGCTAGC	20	scaffold11794	+	9847	10010	aagaagaagggaggtcgtacatgacgaaaaagagtctttatttgTTAGCCAAGGATGACTTGCCcacagcctcaagagaagatctcggttttttcgtttgtaAGCAAGTCTCCTTGGCTAGCtgatgggctcttattgctcctgttggatcttctcttcttata	28	mtr-MIR169f,ptc-MIR169w,ptc-MIR169v,ptc-MIR169r,ptc-MIR169k,mdm-MIR169c,mdm-MIR169d,mes-MIR169v,mes-MIR169x,mes-MIR169z,mes-MIR169t,mes-MIR169r,mes-MIR169ab,mes-MIR169ac,vvi-MIR169x,csi-MIR169d,csi-MIR169j,csi-MIR169c,csi-MIR169e,lus-MIR169a,lus-MIR169d,sly-MIR169f,sly-MIR169d,bna-MIR169f,bna-MIR169d,bna-MIR169e,bna-MIR169c,aqc-MIR169a,	ptc-MIR169k	tcttgtttggTAGCCAAGGATGACTTGCCTGtagcctccctcggattcatgaacacgagcatttatgtggtgctcaaaagaaaaggagagaatgatcccagctggcagcgacaaggtcaatccattgaagtagcgagaagcaggtgatttatagctagaatccacaagaggttcccagcaagtgtccttggctaacgagacgg	ptc-MIR169k-p3	agcaagtgtccttggctaac	3'	158	43.3	-69.5	1	0	0	0	0	0	0	0	0	9.8871	0	0	0	0	0	0	19.9118	29.5384	26.0847	2.6246	2.33032	0	16.4321	13.5647	17.5435
mtr-miR169a	CAGCCAAGGATGACTTGCCGA	21	scaffold36850	+	2801	2936	tgagagttttgcatgaataggtagagagtggattgCAGCCAAGGATGACTTGCCGAaacaatgcaactactgtttgaaagTTCCGGCAAGTTGTTCTTGGCtacaatttgctctcttcttctcatgcaaactcaat	91	mtr-MIR169a,mtr-MIR169g,mtr-MIR169b,mtr-MIR169l,gma-MIR169b,gma-MIR169g,gma-MIR169v,gma-MIR169f,gma-MIR169u,gma-MIR169a,gma-MIR169m,ptc-MIR169c,ptc-MIR169a,ptc-MIR169b,ptc-MIR169h,ptc-MIR169e,ptc-MIR169d,ptc-MIR169g,ptc-MIR169f,ptc-MIR169p,ptc-MIR169s,ath-MIR169a,ath-MIR169b,ath-MIR169c,mdm-MIR169g,mdm-MIR169i,mdm-MIR169a,mdm-MIR169h,mdm-MIR169j,aly-MIR169a,aly-MIR169c,aly-MIR169b,ppe-MIR169a,ppe…	mtr-MIR169a	aagaggcagagagagtaatgCAGCCAAGGATGACTTGCCGAcaacattggcgaatgttcatgtgatttctgcctcattgtgccggcaagttgtccttggctatgttagtctctcatcttct	mtr-miR169a	CAGCCAAGGATGACTTGCCGA	5'	130	41.9	-72.1	1.3	0	0	0	0	0	0	0	0	4.32561	5.82503	0	4.04777	40.1909	0	0	5.53104	0	0	0	0	0	17.2821	15.4722	10.6184
mtr-MIR169b-p3_1ss20AG	TTCCGGCAAGTTGTTCTTGGC	21	scaffold36850	+	2801	2936	tgagagttttgcatgaataggtagagagtggattgCAGCCAAGGATGACTTGCCGAaacaatgcaactactgtttgaaagTTCCGGCAAGTTGTTCTTGGCtacaatttgctctcttcttctcatgcaaactcaat	91	mtr-MIR169a,mtr-MIR169g,mtr-MIR169b,mtr-MIR169l,gma-MIR169b,gma-MIR169g,gma-MIR169v,gma-MIR169f,gma-MIR169u,gma-MIR169a,gma-MIR169m,ptc-MIR169c,ptc-MIR169a,ptc-MIR169b,ptc-MIR169h,ptc-MIR169e,ptc-MIR169d,ptc-MIR169g,ptc-MIR169f,ptc-MIR169p,ptc-MIR169s,ath-MIR169a,ath-MIR169b,ath-MIR169c,mdm-MIR169g,mdm-MIR169i,mdm-MIR169a,mdm-MIR169h,mdm-MIR169j,aly-MIR169a,aly-MIR169c,aly-MIR169b,ppe-MIR169a,ppe…	mtr-MIR169b	gagtgCAGCCAAGGATGACTTGCCGGtaatatatctaattccttggtttcttccggcaagttgttcttgactacatt	mtr-MIR169b-p3	ttccggcaagttgttcttgac	3'	130	41.9	-72.1	1.3	0	0	0	0	0	0	0	0	0	9.70839	0	0	0	0	0	0	0	0	0	0	0	0	2.11948	0
mtr-miR169b_1ss14CA	CAGCCAAGGATGAATTGCCGG	21	scaffold4026	-	8510	8666	ttgtctgagagtcttgcatgaatgagaagagagtggattgCAGCCAAGGATGACTTGCCGGcaggaatattattgaaatgagcgtgaaatattcacgagtcGGCAAGTTGTCCTGGGCTACAtttggctctcttcttctcttgtgagcctcaggaga	100	mtr-MIR169g,mtr-MIR169b,mtr-MIR169l,mtr-MIR169d,mtr-MIR169e,mtr-MIR169a,gma-MIR169h,gma-MIR169f,gma-MIR169g,gma-MIR169v,gma-MIR169a,gma-MIR169w,gma-MIR169m,gma-MIR169e,gma-MIR169s,gma-MIR169d,ptc-MIR169h,ptc-MIR169g,ptc-MIR169f,ptc-MIR169e,ptc-MIR169d,ptc-MIR169p,ptc-MIR169s,ath-MIR169c,ath-MIR169b,ath-MIR169f,ath-MIR169g,ath-MIR169a,mdm-MIR169a,mdm-MIR169g,mdm-MIR169h,mdm-MIR169j,mdm-MIR169i,aly…	mtr-MIR169l	gcagagagtgtagtaCAGCCAAGGATGACTTGCCGGccggcgttagtgaaggcaaaggcaaatgatcattcatgttcatgcatgcatattctccggccGGCAAGTTTTTCCTTGGCTATAttggactttcttc	mtr-miR169b	CAGCCAAGGATGACTTGCCGG	5'	151	46.5	-73.9	1	0	0	0	0	0	0	6.78808	5.38453	8.03327	5.82503	0	4.04777	0	0	0	16.04	12.9231	18.839	0	0.970965	0	12.7491	22.2545	26.5461
ath-miR169b-3p_2ss14TG15C-	GGCAAGTTGTCCTGGGCTACA	21	scaffold4026	-	8510	8666	ttgtctgagagtcttgcatgaatgagaagagagtggattgCAGCCAAGGATGACTTGCCGGcaggaatattattgaaatgagcgtgaaatattcacgagtcGGCAAGTTGTCCTGGGCTACAtttggctctcttcttctcttgtgagcctcaggaga	100	mtr-MIR169g,mtr-MIR169b,mtr-MIR169l,mtr-MIR169d,mtr-MIR169e,mtr-MIR169a,gma-MIR169h,gma-MIR169f,gma-MIR169g,gma-MIR169v,gma-MIR169a,gma-MIR169w,gma-MIR169m,gma-MIR169e,gma-MIR169s,gma-MIR169d,ptc-MIR169h,ptc-MIR169g,ptc-MIR169f,ptc-MIR169e,ptc-MIR169d,ptc-MIR169p,ptc-MIR169s,ath-MIR169c,ath-MIR169b,ath-MIR169f,ath-MIR169g,ath-MIR169a,mdm-MIR169a,mdm-MIR169g,mdm-MIR169h,mdm-MIR169j,mdm-MIR169i,aly…	ath-MIR169b	cccaacggagtagaattgcatgaagtggagtagagtataatgCAGCCAAGGATGACTTGCCGGaacgttgttaaccatgcatatgaataatgtgatgattaattatgtgatgaacatatttctGGCAAGTTGTCCTTCGGCTACAttttgctctcttcttctcatgcaaactttccttggg	ath-miR169b-3p	GGCAAGTTGTCCTTCGGCTACA	3'	151	46.5	-73.9	1	7.4915	8.47606	2.91942	22.3392	23.9805	15.2461	51.6648	81.2167	19.1563	159.218	127.941	123.746	0	0	0	13.2745	11.6923	0	6.99894	8.15611	6.28237	24.9315	19.9231	18.0052
mtr-miR169b_R+1	CAGCCAAGGATGACTTGCCGGC	22	scaffold54727	-	2743	2908	caagtttgtctgagagtcttgcatgaatgagaagagagtggattgCAGCCAAGGATGACTTGCCGGCtggaatattattgaaataagcgccaaatattcacgagtcGGCAAGTTGTCCTGGGCTACAtttggctctcttcttctcatgtgagcctcaggagatcaa	83	mtr-MIR169g,mtr-MIR169l,mtr-MIR169d,mtr-MIR169e,mtr-MIR169b,mtr-MIR169a,gma-MIR169v,gma-MIR169f,gma-MIR169a,gma-MIR169w,gma-MIR169h,gma-MIR169e,gma-MIR169g,gma-MIR169d,gma-MIR169s,gma-MIR169m,ptc-MIR169h,ptc-MIR169e,ptc-MIR169d,ptc-MIR169g,ptc-MIR169p,ptc-MIR169s,ptc-MIR169f,ath-MIR169f,ath-MIR169b,ath-MIR169c,ath-MIR169g,ath-MIR169a,mdm-MIR169i,mdm-MIR169a,mdm-MIR169h,mdm-MIR169j,mdm-MIR169g,aly…	mtr-MIR169b	gagtgCAGCCAAGGATGACTTGCCGGtaatatatctaattccttggtttcttccggcaagttgttcttgactacatt	mtr-miR169b	CAGCCAAGGATGACTTGCCGG	5'	160	45.8	-79.6	1	1.18287	0	0	0	0	0	0	0	0	0	0	0	28.1336	32.3288	0	13.2745	9.84614	3.62288	2.18717	0.970965	0	5.09962	7.41817	7.38674
ptc-miR169r_R-1_1ss13AT	TAGCCAAGGATGTCTTGCCT	20	scaffold42848	-	7723	7901	gaaagggaggtattgcatgaggatatgagtattgtttggTAGCCAAGGATGACTTGCCTgctccatagcaaagtggtcttagttgaatatatgtataaatggtctcgatggccctttacgcggcttcaGGCAGTCTCCTTGGCTAGTttgacatactcttctctttcatgccacccctt	92	ptc-MIR169r,ptc-MIR169i,ptc-MIR169m,ptc-MIR169j,ptc-MIR169k,ptc-MIR169l,ptc-MIR169q,ath-MIR169j,ath-MIR169i,ath-MIR169h,ath-MIR169k,ath-MIR169l,ath-MIR169m,ath-MIR169n,mdm-MIR169f,mdm-MIR169k,mdm-MIR169n,mdm-MIR169l,mdm-MIR169m,mdm-MIR169e,mdm-MIR169c,mdm-MIR169d,stu-MIR169e,stu-MIR169f,stu-MIR169c,stu-MIR169h,stu-MIR169g,stu-MIR169d,stu-MIR169b,stu-MIR169a,aly-MIR169l,aly-MIR169h,aly-MIR169i,aly…	ptc-MIR169r	gagggtttggTAGCCAAGGATGACTTGCCTAtttcctccataaggctttaaaaagcatgaaatgtggtttagagctcaattgaagggttcataggcagtctactttggttatcctagct	ptc-miR169r	TAGCCAAGGATGACTTGCCTA	5'	176	45.3	-67.8	0.8	0	0	0	0	0	0	20.3642	4.48711	7.41533	13.5917	0	11.5651	0	0	0	22.1242	23.3846	31.1568	2.40589	1.35935	1.62876	15.0156	17.8036	15.466
stu-miR169a-3p_L+1_1ss18CG	GGCAGTCTCCTTGGCTAGT	19	scaffold42848	-	7723	7901	gaaagggaggtattgcatgaggatatgagtattgtttggTAGCCAAGGATGACTTGCCTgctccatagcaaagtggtcttagttgaatatatgtataaatggtctcgatggccctttacgcggcttcaGGCAGTCTCCTTGGCTAGTttgacatactcttctctttcatgccacccctt	92	ptc-MIR169r,ptc-MIR169i,ptc-MIR169m,ptc-MIR169j,ptc-MIR169k,ptc-MIR169l,ptc-MIR169q,ath-MIR169j,ath-MIR169i,ath-MIR169h,ath-MIR169k,ath-MIR169l,ath-MIR169m,ath-MIR169n,mdm-MIR169f,mdm-MIR169k,mdm-MIR169n,mdm-MIR169l,mdm-MIR169m,mdm-MIR169e,mdm-MIR169c,mdm-MIR169d,stu-MIR169e,stu-MIR169f,stu-MIR169c,stu-MIR169h,stu-MIR169g,stu-MIR169d,stu-MIR169b,stu-MIR169a,aly-MIR169l,aly-MIR169h,aly-MIR169i,aly…	stu-MIR169a	TAGCCAAGGATGACTTGCCTgcatcattaattaattcttgaggctagcttgtgatatatcatgtatatgacatgtatacaagcattcttctttgatggccagGCAGTCTCCTTGGCTACT	stu-miR169a-3p	GCAGTCTCCTTGGCTACT	3'	176	45.3	-67.8	0.8	0	0	0	0	0	0	0	0	0	9.70839	0	5.78253	0	0	0	0	0	0	0	0	0	7.93275	9.7496	7.84841
mtr-miR169b	CAGCCAAGGATGACTTGCCGG	21	scaffold58648	-	4490	4653	tgaaagagccttgcatgaaggaagaggtagcagattgCAGCCAAGGATGACTTGCCGGccagcattgttaaaactcaaatgcaatgctgctcgctcagatagttgagccGGCAAGTTGCCCTTGGCTACatttagctcccttcttcttatgccagtctcttgag	61	mtr-MIR169g,mtr-MIR169b,mtr-MIR169l,gma-MIR169g,gma-MIR169v,gma-MIR169f,gma-MIR169a,gma-MIR169m,ptc-MIR169e,ptc-MIR169d,ptc-MIR169g,ptc-MIR169f,ptc-MIR169p,ptc-MIR169s,ptc-MIR169h,ath-MIR169b,ath-MIR169c,mdm-MIR169g,mdm-MIR169i,mdm-MIR169a,mdm-MIR169h,mdm-MIR169j,aly-MIR169c,aly-MIR169b,ppe-MIR169c,ppe-MIR169a,ppe-MIR169b,mes-MIR169g,mes-MIR169c,mes-MIR169e,mes-MIR169b,mes-MIR169d,mes-MIR169a,vvi…	mtr-MIR169l	gcagagagtgtagtaCAGCCAAGGATGACTTGCCGGccggcgttagtgaaggcaaaggcaaatgatcattcatgttcatgcatgcatattctccggccGGCAAGTTTTTCCTTGGCTATAttggactttcttc	mtr-miR169b	CAGCCAAGGATGACTTGCCGG	5'	158	48.8	-77.3	1	7.09721	10.996	12.2616	0	0	0	11.6906	2.69226	23.4819	0	0	0	265.26	360.236	200.911	79.647	86.1538	52.894	13.9979	11.6516	17.6837	38.5305	34.3355	35.7795
ptc-MIR169h-p3	GGCAAGTTGCCCTTGGCTAC	20	scaffold58648	-	4490	4653	tgaaagagccttgcatgaaggaagaggtagcagattgCAGCCAAGGATGACTTGCCGGccagcattgttaaaactcaaatgcaatgctgctcgctcagatagttgagccGGCAAGTTGCCCTTGGCTACatttagctcccttcttcttatgccagtctcttgag	61	mtr-MIR169g,mtr-MIR169b,mtr-MIR169l,gma-MIR169g,gma-MIR169v,gma-MIR169f,gma-MIR169a,gma-MIR169m,ptc-MIR169e,ptc-MIR169d,ptc-MIR169g,ptc-MIR169f,ptc-MIR169p,ptc-MIR169s,ptc-MIR169h,ath-MIR169b,ath-MIR169c,mdm-MIR169g,mdm-MIR169i,mdm-MIR169a,mdm-MIR169h,mdm-MIR169j,aly-MIR169c,aly-MIR169b,ppe-MIR169c,ppe-MIR169a,ppe-MIR169b,mes-MIR169g,mes-MIR169c,mes-MIR169e,mes-MIR169b,mes-MIR169d,mes-MIR169a,vvi…	ptc-MIR169h	gagtgtaattCAGCCAAGGATGACTTGCCGGcagcacgggatctcagagcttaataactagaagatcaaggctgtcattacttttccggccggcaagttgcccttggctacattgtac	ptc-MIR169h-p3	ggcaagttgcccttggctac	3'	158	48.8	-77.3	1	103.895	114.541	75.5156	0	0	0	118.414	54.7427	180.44	0	0	5.78253	1024.87	1053	1401.91	329.097	308.923	276.063	47.2429	48.1599	33.9713	183.586	164.472	166.433
gma-miR169j-5p_1ss20GT	TAGCCAAGAATGACTTGCCTG	21	scaffold94055	+	1288	1427	agTAGCCAAGAATGACTTGCCTGcatttctccctagtatatatgattagccagataaattaatcagaaaagaaaaaaattataaaataatgagcaagtgtatatttatgtgggttctccaGGCAGTCATCTTGGCTAACT	97	gma-MIR169j,ptc-MIR169i,ptc-MIR169m,ptc-MIR169k,ptc-MIR169j,ptc-MIR169l,ptc-MIR169r,ath-MIR169j,ath-MIR169h,ath-MIR169m,ath-MIR169i,ath-MIR169k,ath-MIR169l,ath-MIR169n,mdm-MIR169f,mdm-MIR169n,mdm-MIR169l,mdm-MIR169e,mdm-MIR169k,mdm-MIR169m,stu-MIR169d,stu-MIR169b,stu-MIR169c,stu-MIR169a,stu-MIR169e,stu-MIR169g,stu-MIR169f,stu-MIR169h,aly-MIR169l,aly-MIR169i,aly-MIR169j,aly-MIR169h,aly-MIR169k,aly…	gma-MIR169j	gTAGCCAAGAATGACTTGCCGGaatgcatgcatttattaggtaccaaggtgtattgtatgaTTTCGACGAGTTGTTCTTGGCtac	gma-miR169j-5p	TAGCCAAGAATGACTTGCCGG	5'	135	33.6	-38.6	0.8	3.5486	4.12349	0	0	0	0	57.3216	52.0505	96.3992	42.7169	0	30.0691	0	0	0	371.686	326.769	365.911	15.3102	14.7587	16.2876	243.082	278.287	241.454
csi-MIR169i-p3_1ss9CT_1	GGCAGTCATCTTGGCTAACT	20	scaffold94055	+	1288	1427	agTAGCCAAGAATGACTTGCCTGcatttctccctagtatatatgattagccagataaattaatcagaaaagaaaaaaattataaaataatgagcaagtgtatatttatgtgggttctccaGGCAGTCATCTTGGCTAACT	97	gma-MIR169j,ptc-MIR169i,ptc-MIR169m,ptc-MIR169k,ptc-MIR169j,ptc-MIR169l,ptc-MIR169r,ath-MIR169j,ath-MIR169h,ath-MIR169m,ath-MIR169i,ath-MIR169k,ath-MIR169l,ath-MIR169n,mdm-MIR169f,mdm-MIR169n,mdm-MIR169l,mdm-MIR169e,mdm-MIR169k,mdm-MIR169m,stu-MIR169d,stu-MIR169b,stu-MIR169c,stu-MIR169a,stu-MIR169e,stu-MIR169g,stu-MIR169f,stu-MIR169h,aly-MIR169l,aly-MIR169i,aly-MIR169j,aly-MIR169h,aly-MIR169k,aly…	csi-MIR169i	tctagtttggTAGCCAAGGATGACTTGCCTgattcttccaattaagcggtttcagattaatcatattgattaattagttttttaaatgaagccattgatgggttaccaggcagtcaccttggctaacttgacagtctcttgtctctcatgctaggc	csi-MIR169i-p3	ggcagtcaccttggctaact	3'	135	33.6	-38.6	0.8	0	0	0	0	0	0	14.3304	14.3587	17.3024	9.70839	0	21.9736	0	0	0	0	0	21.7373	0	0	0	15.8655	16.5319	12.4651
mtr-miR169f_R-1_1ss1AT	TAGCCAAGGATGACTTGCCT	20	scaffold113767	+	1291	1409	ggtagccaaggatgnTAGCCAAGGATGACTTGCCTaaattcattcttaattatgggttcgactcgtaattaattgtgtggtgtttaggcgtcatcacttggctatcctaattggctctt	90	mtr-MIR169f,ptc-MIR169i,ptc-MIR169m,ptc-MIR169k,ptc-MIR169r,ptc-MIR169j,ptc-MIR169l,ath-MIR169j,ath-MIR169h,ath-MIR169m,ath-MIR169i,ath-MIR169k,ath-MIR169l,ath-MIR169n,mdm-MIR169f,mdm-MIR169n,mdm-MIR169l,mdm-MIR169e,mdm-MIR169k,mdm-MIR169m,stu-MIR169e,stu-MIR169g,stu-MIR169d,stu-MIR169b,stu-MIR169f,stu-MIR169c,stu-MIR169h,stu-MIR169a,aly-MIR169l,aly-MIR169i,aly-MIR169j,aly-MIR169h,aly-MIR169k,aly…	mtr-MIR169f	tttatAAGCCAAGGATGACTTGCCTAgctaaaaaccatttacattaattggggacttaatttgtatatgttatgtctgatcgatgatgagtatgtcccttgtttagtttattagcaggcaggtatcctaggctttttga	mtr-miR169f	AAGCCAAGGATGACTTGCCTA	5'	118	41.2	-53	1.1	1.57716	4.12349	0	0	0	1.81501	1.88558	0	1.85383	6.79587	10.4442	5.20427	28.1336	0	0	12.1683	19.0769	18.1144	1.96845	2.9129	2.3268	11.3325	11.0213	10.6184
gma-miR169j-5p	TAGCCAAGAATGACTTGCCGG	21	scaffold22523	+	2459	2592	atggtgTAGCCAAGAATGACTTGCCGGcaagctcgtcaaaggtttatatgaaaaatgtcttagagccctacagaattatgggacacaatattctaggaggtgtcgcgtcggagagtcatctttggctacatttt	1	gma-MIR169j,	gma-MIR169j	gTAGCCAAGAATGACTTGCCGGaatgcatgcatttattaggtaccaaggtgtattgtatgaTTTCGACGAGTTGTTCTTGGCtac	gma-miR169j-5p	TAGCCAAGAATGACTTGCCGG	5'	128	43.3	-45	0.8	22.4745	21.9919	9.73139	0	0	0	11.3135	7.17937	17.9204	0	0	0	40.1909	0	0	38.7173	30.1538	31.1568	9.62354	8.15611	7.44577	29.4645	23.5262	19.8519
stu-miR169a-5p_R+2_1ss17GA	TAGCCAAGGATGACTTACCTAC	22	scaffold238395	+	278	398	gatgagcctgatttggTAGCCAAGGATGACTTGCCTACattcattcttaattatgggttcgactcgtaattaattgtgtggtttttaggggtcatcacttggctatcctaattggctctta	6	stu-MIR169e,stu-MIR169g,sly-MIR169d,bna-MIR169f,bna-MIR169d,aqc-MIR169a,	stu-MIR169g	TAGCCAAGGATGACTTGCCTacataatactaccaatttcaagctgaaatgctacttgtttggttgacatgttaggcagtcatctatggctttg	stu-miR169a-5p	TAGCCAAGGATGACTTGCCT	5'	115	40.5	-51.5	1.1	6.50577	10.996	0	2.89582	4.51806	3.99302	39.5971	0	3.39869	6.79587	10.4442	5.20427	28.1336	36.9472	0	9.95588	22.1538	14.4915	12.4669	17.2832	20.7086	17.2821	12.7169	16.3893
csi-MIR169j-p5_1ss17TC	TTAGCCAAGGATGACTCGCC	20	scaffold48400	+	2344	2520	aaaggaagagaggccttgtatgaaaatgaagagcctgatttggTTAGCCAAGGATGACTTGCCtaaattcactcttaatcatgggttcgactcataattaattgtgtggtttttaggcgtcgtccttcggctatcctaattggctcttatctttcatgctagaccttctcttccagc	16	mtr-MIR169f,ptc-MIR169r,mes-MIR169ab,mes-MIR169ac,vvi-MIR169x,csi-MIR169j,csi-MIR169c,csi-MIR169e,csi-MIR169d,sly-MIR169f,sly-MIR169d,bna-MIR169e,bna-MIR169f,bna-MIR169c,bna-MIR169d,aqc-MIR169a,	csi-MIR169j	ttcttacatgaagataagagtaacgtttgtTAGCCAAGGATGACTTGCCTgcggctgtcaatatcattaggtttcaagcatgaagccttttgtttggtcgccagggagtctccttggctaatctgacagcctcttttctttcatgcaaaacct	csi-MIR169j-p5	tTAGCCAAGGATGACTTGCC	5'	171	41.8	-84	1.1	641.903	941.759	122.226	390.523	338.855	285.319	0	0	0	0	0	0	876.162	725.09	870.615	0	0	0	940.045	1110.59	841.372	2.54981	3.81506	0
mtr-miR169b_R+3	CAGCCAAGGATGACTTGCCGGCCT	24	scaffold5217	-	2327	2429	ctaagtggattgCAGCCAAGGATGACTTGCCGGCATtgccatctctttgtaacaccgccgttgttcttgatcggcaagttgtctttggctaccttttgctccc	34	mtr-MIR169g,mtr-MIR169l,gma-MIR169f,gma-MIR169v,gma-MIR169a,ptc-MIR169d,ptc-MIR169g,ptc-MIR169p,ptc-MIR169h,ptc-MIR169e,ptc-MIR169s,mdm-MIR169i,mdm-MIR169a,mdm-MIR169h,mdm-MIR169j,ppe-MIR169a,ppe-MIR169b,ppe-MIR169c,mes-MIR169c,mes-MIR169b,mes-MIR169a,vvi-MIR169s,vvi-MIR169w,csi-MIR169k,csi-MIR169o,csi-MIR169r,csi-MIR169m,csi-MIR169g,lus-MIR169h,cme-MIR169h,cme-MIR169f,rco-MIR169a,rco-MIR169b,vun…	mtr-MIR169l	gcagagagtgtagtaCAGCCAAGGATGACTTGCCGGccggcgttagtgaaggcaaaggcaaatgatcattcatgttcatgcatgcatattctccggccGGCAAGTTTTTCCTTGGCTATAttggactttcttc	mtr-miR169b	CAGCCAAGGATGACTTGCCGG	5'	97	50.5	-36.7	0.7	1.18287	0	1.75165	0	0	0	7.1652	2.69226	1.85383	0	0	0	76.3627	69.2761	58.041	21.5711	15.3846	8.69491	2.18717	0	0	4.533	8.68986	5.07838
csi-miR169n-3p_L-1R-1	GCAAGTTGCCCTTGGCTAC	19	scaffold5526	-	747	837	ttcagccaaggatgacttgacagtcagcatagtcaaaattaaaatgcaatactaatcagctagccgagccaTCAAGTTGCCCTTGGCTACa	2	ptc-MIR169h,csi-MIR169n,	csi-MIR169n	gacgCAGCCAAGGATGACTTGCCGGagatgtttgtacattttcaatttcccGGCAAGTTGCCCTTGGCTACAttggcct	csi-miR169n-3p	GGCAAGTTGCCCTTGGCTACA	3'	85	42.9	-27.3	0.7	0.985723	0	0	0	0	0	0	0	0	0	0	0	28.1336	46.1841	80.3644	3.87173	0	3.62288	0	0	0	0	0	1.61585
ptc-miR169i_R-1_1ss13AT	TAGCCAAGGATGTCTTGCCT	20	scaffold56452	-	2395	2553	ataaagagtccttatttgaTAGCCAAGGATGTCTTGCCTacattcttaggagaagatcccattccgtgtgcctgcacatgcatacactcacattagaatgcttggattctggtttttgggtttgtatgcaagtcaccttggctagttgatcggctctta	89	ptc-MIR169i,ptc-MIR169m,ptc-MIR169k,ptc-MIR169r,ptc-MIR169j,ptc-MIR169l,ath-MIR169j,ath-MIR169h,ath-MIR169m,ath-MIR169i,ath-MIR169k,ath-MIR169l,ath-MIR169n,mdm-MIR169f,mdm-MIR169n,mdm-MIR169l,mdm-MIR169e,mdm-MIR169k,mdm-MIR169m,stu-MIR169e,stu-MIR169g,stu-MIR169d,stu-MIR169b,stu-MIR169f,stu-MIR169c,stu-MIR169h,stu-MIR169a,aly-MIR169l,aly-MIR169i,aly-MIR169j,aly-MIR169h,aly-MIR169k,aly-MIR169m,ppe…	ptc-MIR169l	tcttgtttgaTAGCCAAGGATGACTTGCCTGctacatacaagagatcattatgcataaatagaacgaaatatgtacatggtattaattaatgcagtgaaaactcttgtttggttgccaggcagtctccttggctaagctgaca	ptc-miR169i	TAGCCAAGGATGACTTGCCTG	5'	155	42.8	-56.5	0.8	0	0	0	0	0	0	20.3642	4.48711	7.41533	13.5917	0	11.5651	0	0	0	22.1242	23.3846	31.1568	2.40589	1.35935	1.62876	15.0156	17.8036	15.466
mtr-miR169f_R+1_2ss1AT17GA	TAGCCAAGGATGACTTACCTAC	22	scaffold9153	+	11131	11327	gaagaagaagaagaagaagaagagaggtcttacatgacgataaagagtctttatttgaTAGCCAAGGATGACTTGCCTACagcctcaggagaacatcctggtttttttatttcggttcgtacgcaagtctccttgactagttgatgggctcttatcgttcatgttggatcatctattcttatatttaagctatcatg	90	mtr-MIR169f,ptc-MIR169i,ptc-MIR169m,ptc-MIR169k,ptc-MIR169r,ptc-MIR169j,ptc-MIR169l,ath-MIR169j,ath-MIR169h,ath-MIR169m,ath-MIR169i,ath-MIR169k,ath-MIR169l,ath-MIR169n,mdm-MIR169f,mdm-MIR169n,mdm-MIR169l,mdm-MIR169e,mdm-MIR169k,mdm-MIR169m,stu-MIR169e,stu-MIR169g,stu-MIR169d,stu-MIR169b,stu-MIR169f,stu-MIR169c,stu-MIR169h,stu-MIR169a,aly-MIR169l,aly-MIR169i,aly-MIR169j,aly-MIR169h,aly-MIR169k,aly…	mtr-MIR169f	tttatAAGCCAAGGATGACTTGCCTAgctaaaaaccatttacattaattggggacttaatttgtatatgttatgtctgatcgatgatgagtatgtcccttgtttagtttattagcaggcaggtatcctaggctttttga	mtr-miR169f	AAGCCAAGGATGACTTGCCTA	5'	191	39.1	-70.3	0.9	6.50577	10.996	0	2.89582	4.51806	3.99302	39.5971	0	3.39869	6.79587	10.4442	5.20427	28.1336	36.9472	0	9.95588	22.1538	14.4915	12.4669	17.2832	20.7086	17.2821	12.7169	16.3893
lus-MIR171h-p5_2ss14GT21GA	CGTGGTATTGGTTTCGGCTCAT	22	scaffold183	+	17599	17702	gcgagaagtagacatacatggCGTGGTATTGGTTTCGGCTCATaattaagcagcttctgcaaaaaTGAGCCGAATCAATATCACTCttgtatgcttcttctaca	3	mdm-MIR171i,lja-MIR171c,lus-MIR171h,	lus-MIR171h	gggccgttggagaaagtagacacgacgtggtattggttgcggctcgtcgatctcggacggctttgaccgtcgctccgATGAGCCGAACCAATATCACTcttgtatgcttctttccgttcgttttcc	lus-MIR171h-p5	cgtggtattggttgcggctcgt	5'	98	41.3	-45.9	1.1	0	0	0	0	0	0	0	0	0	64.0754	114.886	18.5041	0	0	0	0	0	0	0	0	0	0	2.11948	4.61671
mdm-miR171i_1ss10CT	TGAGCCGAATCAATATCACTC	21	scaffold183	+	17599	17702	gcgagaagtagacatacatggCGTGGTATTGGTTTCGGCTCATaattaagcagcttctgcaaaaaTGAGCCGAATCAATATCACTCttgtatgcttcttctaca	3	mdm-MIR171i,lja-MIR171c,lus-MIR171h,	mdm-MIR171i	tgcaaaagcaaacatggtgtgatattggttttggctcatatctctgataattagcttatcttcgatcataaatcgtcatgatgcacaacaaagactagtactacgtactctttgagaTGAGCCGAACCAATATCACTCttgtatgcttctttgca	mdm-miR171i	TGAGCCGAACCAATATCACTC	3'	98	41.3	-45.9	1.1	2.16859	2.29083	0	6.61903	4.86561	4.35602	4.14827	3.14098	4.94355	110.676	130.552	76.3294	0	0	0	37.058	27.0769	47.822	15.0915	15.1471	20.4759	35.1307	36.0311	32.7787
gma-miR171j-5p_1ss16CA	TATTGGCCTGGTTCAATCAGA	21	scaffold2678	+	9227	9360	atagggtttctgggaagctatatggaaacagtaacagtgaTATTGGCCTGGTTCACTCAGAttttaattttattttgatttgaTTGAGCCGTGCCAATATCTctgttctttttcattccatcttcaaatccaaa	36	mtr-MIR171d,mtr-MIR171c,gma-MIR171j,ptc-MIR171i,ptc-MIR171f,ath-MIR171a,ath-MIR170,lja-MIR171a,stu-MIR171c,stu-MIR171a,aly-MIR171a,aly-MIR170,ppe-MIR171f,ppe-MIR171c,mes-MIR171j,mes-MIR171i,mes-MIR171h,nta-MIR171c,csi-MIR171f,csi-MIR171c,csi-MIR171d,lus-MIR171e,lus-MIR171b,lus-MIR171c,cme-MIR171f,sly-MIR171a,sly-MIR171f,bra-MIR171e,bna-MIR171f,bna-MIR171g,cas-MIR170,cas-MIR171a,rco-MIR171f,rco-MI…	gma-MIR171j	atgaagtagttattgtgaTATTGGCCTGGTTCACTCAGAcatgtataccacggcacggttgtgtccttgctagaaagatttaaaacaaaatacatgttgtgattgtggttttgggttTGATTGAGCCGTGCCAATATCtcagtgctatttcat	gma-miR171j-5p	TATTGGCCTGGTTCACTCAGA	5'	128	35.1	-48.5	1	10.6458	12.1414	18.4896	2.06845	0	0	44.1225	85.7038	39.8574	0	0	0	0	0	0	14.3807	17.2308	10.8686	6.12407	7.57353	6.28237	9.06599	17.3797	14.3118
mtr-MIR171c-p3	TTGAGCCGTGCCAATATTT	19	scaffold2678	+	9227	9360	atagggtttctgggaagctatatggaaacagtaacagtgaTATTGGCCTGGTTCACTCAGAttttaattttattttgatttgaTTGAGCCGTGCCAATATCTctgttctttttcattccatcttcaaatccaaa	36	mtr-MIR171d,mtr-MIR171c,gma-MIR171j,ptc-MIR171i,ptc-MIR171f,ath-MIR171a,ath-MIR170,lja-MIR171a,stu-MIR171c,stu-MIR171a,aly-MIR171a,aly-MIR170,ppe-MIR171f,ppe-MIR171c,mes-MIR171j,mes-MIR171i,mes-MIR171h,nta-MIR171c,csi-MIR171f,csi-MIR171c,csi-MIR171d,lus-MIR171e,lus-MIR171b,lus-MIR171c,cme-MIR171f,sly-MIR171a,sly-MIR171f,bra-MIR171e,bna-MIR171f,bna-MIR171g,cas-MIR170,cas-MIR171a,rco-MIR171f,rco-MI…	mtr-MIR171c	attgagatattggcttggttcactcagaagaaacaaaaaataacactacttgtgaatgttttgattttgattttgatttTGATTGAGCCGTGCCAATATTtcaaa	mtr-MIR171c-p3	TTGAGCCGTGCCAATATTt	3'	128	35.1	-48.5	1	0	0	0	0	0	0	64.1097	20.6407	12.9768	0	0	0	0	0	0	0	0	0	0	0	0	0	0	0
mtr-miR171d_1ss14CT	TGATTGAGCCGTGTCAATATC	21	scaffold2773	+	10824	10910	agtaacggtgaTATTGGCCTGGTTCACTCAGAtttcaattttaacaatgttatgattTGATTGAGCCGTGTCAATATCtctgttctt	21	mtr-MIR171d,gma-MIR171j,ptc-MIR171i,ath-MIR171a,ath-MIR170,stu-MIR171c,stu-MIR171a,aly-MIR171a,aly-MIR170,mes-MIR171j,mes-MIR171i,nta-MIR171c,csi-MIR171f,sly-MIR171a,sly-MIR171f,bra-MIR171e,bna-MIR171f,bna-MIR171g,cas-MIR170,cas-MIR171a,rco-MIR171f,	mtr-MIR171d	aatgagatattggcctggttcactcagaccaagtgataaaccactaagatacagtattgtacttgtgtggttttgggttTGATTGAGCCGTGCCAATATCtcact	mtr-miR171d	TGATTGAGCCGTGCCAATATC	3'	86	35.6	-31.8	1	3.94289	2.74899	10.1206	0	0	0	21.8727	8.97422	9.26916	0	0	0	0	0	0	18.8055	20.9231	8.69491	3.9369	3.49548	5.11897	10.7659	11.0213	10.6184
gma-MIR171g-p5_2ss16AC20AG	TGTTGGCTTGGCTCACTCAGA	21	scaffold37867	-	3239	3345	tgtgaTGTTGGCTCGGCTCACTCAGAagtcaagtataacctaaaccttgtgtcgaaagatgtaagatttatgattaatgcgttTGATTGAGCCGCGCCAATATCTta	11	gma-MIR171g,ath-MIR171a,mdm-MIR171c,mdm-MIR171e,aly-MIR171a,mes-MIR171h,cme-MIR171e,bra-MIR171e,bna-MIR171f,bna-MIR171g,cas-MIR171a,	gma-MIR171g	tgatgttggcttggctcaatcaaattaaaatttttaaagattttgttaacttttttgatcTGATTGAGCCGTGCCAATATCatattcatc	gma-MIR171g-p5	tgttggcttggctcaatcaaa	5'	101	40.2	-43.1	1	0.985723	0	1.3624	0	0	0	26.3981	34.9994	14.2127	0	0	0	0	0	0	0	0	0	0	0	0	1.98319	1.05974	0
gma-miR171e_R+1_1ss12TC	TGATTGAGCCGCGCCAATATCT	22	scaffold37867	-	3239	3345	tgtgaTGTTGGCTCGGCTCACTCAGAagtcaagtataacctaaaccttgtgtcgaaagatgtaagatttatgattaatgcgttTGATTGAGCCGCGCCAATATCTta	11	gma-MIR171g,ath-MIR171a,mdm-MIR171c,mdm-MIR171e,aly-MIR171a,mes-MIR171h,cme-MIR171e,bra-MIR171e,bna-MIR171f,bna-MIR171g,cas-MIR171a,	gma-MIR171g	tgatgttggcttggctcaatcaaattaaaatttttaaagattttgttaacttttttgatcTGATTGAGCCGTGCCAATATCatattcatc	gma-miR171e	TGATTGAGCCGTGCCAATATC	3'	101	40.2	-43.1	1	0	0	0	0	0	0	3.77116	0	0	0	0	0	0	0	0	0	0	0	0	0	0	0	0	0
gma-miR171e_2ss5TG12TC	TGATGGAGCCGCGCCAATATC	21	scaffold9502	-	5698	5848	ctcttatgcgttgaaatagtcactgtgaTGTTGGCTTGGCTCACTCAGAagtcgaatgtaatgaaccttaagtcaaaagatgtaaggttcatatttagtgatttTGATTGAGCCGCGCCAATATCctagtgtgctttttcatttataaact	20	gma-MIR171g,ath-MIR171a,mdm-MIR171e,mdm-MIR171d,mdm-MIR171c,aly-MIR171a,mes-MIR171k,mes-MIR171g,mes-MIR171h,vvi-MIR171e,lus-MIR171g,cme-MIR171a,cme-MIR171e,cme-MIR171g,sly-MIR171c,bra-MIR171e,bna-MIR171f,bna-MIR171g,cas-MIR171a,rco-MIR171e,	gma-MIR171g	tgatgttggcttggctcaatcaaattaaaatttttaaagattttgttaacttttttgatcTGATTGAGCCGTGCCAATATCatattcatc	gma-miR171e	TGATTGAGCCGTGCCAATATC	3'	145	37.1	-59	1.1	0	0	57.9991	0	4.17052	5.80803	4.52539	47.5633	0	0	0	0	0	0	0	0	0	0	0	0	0	0	0	0
csi-miR171c-5p_1ss10GA	TGTTGGAACAGCTCAATCAAA	21	scaffold3862	+	2261	2408	tctttttttccgtgtatcggtgactggctaatgatgaTGTTGGAACAGCTCAATCAAAccaaatttcccaaaaagatttggattgtttagtttgaTTGAGCCGTGCCAATATCATAtgccatgttacgttgatttttggtaagaatat	4	mtr-MIR171c,gma-MIR171g,gma-MIR171u,csi-MIR171c,	csi-MIR171c	agcggtaagtgttgaaatttaaaacggagaTGTTGGAACGGCTCAATCAAAtcaaatatcctatgaaatcaattgggtcctttaattTGATTGAGCCGTGCCAATATCtcctctcgtcttctttcgcttcatcaactt	csi-miR171c-5p	TGTTGGAACGGCTCAATCAAA	5'	142	35.8	-57	1.1	0	0	0	8.27378	15.2919	9.43804	0	0	0	60.192	54.8318	45.1037	0	0	0	0	0	0	13.9979	7.37934	7.44577	8.49937	15.2602	8.31008
gma-MIR171g-p3	TTGAGCCGTGCCAATATCATA	21	scaffold3862	+	2261	2408	tctttttttccgtgtatcggtgactggctaatgatgaTGTTGGAACAGCTCAATCAAAccaaatttcccaaaaagatttggattgtttagtttgaTTGAGCCGTGCCAATATCATAtgccatgttacgttgatttttggtaagaatat	4	mtr-MIR171c,gma-MIR171g,gma-MIR171u,csi-MIR171c,	gma-MIR171g	tgatgttggcttggctcaatcaaattaaaatttttaaagattttgttaacttttttgatcTGATTGAGCCGTGCCAATATCatattcatc	gma-MIR171g-p3	TTGAGCCGTGCCAATATCata	3'	142	35.8	-57	1.1	0	0	0	19.4434	0	9.43804	0	0	0	9.70839	13.0552	15.0346	0	0	0	0	0	0	4.37434	5.82579	6.98041	0	2.11948	0
mdm-MIR171i-p5_1ss14TC	GTGATATTGGTTTCGGCTC	19	scaffold49	-	22876	22987	tctgaggagtagacatggcGTGATATTGCTTTCGGCTCagcactttctgttgcatttgcatgaacagttgcacgaTGAGCCGAATCAATATCACTCttgtatgcttctttgc	2	mdm-MIR171i,lja-MIR171c,	mdm-MIR171i	tgcaaaagcaaacatggtgtgatattggttttggctcatatctctgataattagcttatcttcgatcataaatcgtcatgatgcacaacaaagactagtactacgtactctttgagaTGAGCCGAACCAATATCACTCttgtatgcttctttgca	mdm-MIR171i-p5	gtgatattggttttggctc	5'	106	44.6	-44.9	0.9	0	0	0	0	0	0	0	0	0	0	7.83311	0	0	0	0	0	0	0	0	0	0	0	0	0
mdm-miR171i_2ss10CT21CT	TGAGCCGAATCAATATCACTT	21	scaffold49	-	22876	22987	tctgaggagtagacatggcGTGATATTGCTTTCGGCTCagcactttctgttgcatttgcatgaacagttgcacgaTGAGCCGAATCAATATCACTCttgtatgcttctttgc	2	mdm-MIR171i,lja-MIR171c,	mdm-MIR171i	tgcaaaagcaaacatggtgtgatattggttttggctcatatctctgataattagcttatcttcgatcataaatcgtcatgatgcacaacaaagactagtactacgtactctttgagaTGAGCCGAACCAATATCACTCttgtatgcttctttgca	mdm-miR171i	TGAGCCGAACCAATATCACTC	3'	106	44.6	-44.9	0.9	0	0	0	0	0	0	0	0	0	0	0	0	0	0	0	0	0	0	0	0	0	0	1.05974	0
lja-miR171c	TGAGCCGAATCAATATCACTC	21	scaffold25628	+	4492	4593	ggagtagacatggcgtgatattgcttttggctcagcactttctgttgcatttaagtgagcagttgggcgaTGAGCCGAATCAATATCACTCttgtatgcttc	1	lja-MIR171c,	lja-MIR171c	gcaaaagcagacatggcgtgatgttgatctggctcatatttaagtataagtgtatcttatcaacttcagaTGAGCCGAATCAATATCACTCttgtcttcttttttgc	lja-miR171c	TGAGCCGAATCAATATCACTC	3'	102	45.1	-43.7	0.9	2.16859	2.29083	0	6.61903	4.86561	4.35602	4.14827	3.14098	4.94355	110.676	130.552	76.3294	0	0	0	37.058	27.0769	47.822	15.0915	15.1471	20.4759	35.1307	36.0311	32.7787
mtr-miR171c_L+1	TTGATTGAGCCGTGCCAATATT	22	scaffold33077	+	1639	1821	aacggaggacaacggagtgatggatgtctgtcagttttagcaatacgggatattagtgcggttcaattagaaagctgtgctctttacagttagagcttagttatTTGATTGAGCCGTGCCAATATCacgtatgtatactactactgatgctaacagttccctatcactctattcctctccatt	1	mtr-MIR171c,	mtr-MIR171c	attgagatattggcttggttcactcagaagaaacaaaaaataacactacttgtgaatgttttgattttgattttgatttTGATTGAGCCGTGCCAATATTtcaaa	mtr-miR171c	TGATTGAGCCGTGCCAATATT	3'	177	41	-74.5	1	0	0	0	2.06845	0	0	0	0	0	0	0	0	0	0	0	0	0	0	0	0	1.39608	0	0	0
lja-miR171c_L+2	AATGAGCCGAATCAATATCACTC	23	scaffold40140	-	1453	1598	gccgagtacatgattgtgagaagtagacatggtgtgatattgatagcggttcagtcccatgtgttgtattgtgcttagacagtgtggaAATGAGCCGAATCAATATCACTCttgtatgcttctttgctgcacaatcctatttcttc	1	lja-MIR171c,	lja-MIR171c	gcaaaagcagacatggcgtgatgttgatctggctcatatttaagtataagtgtatcttatcaacttcagaTGAGCCGAATCAATATCACTCttgtcttcttttttgc	lja-miR171c	TGAGCCGAATCAATATCACTC	3'	140	41.8	-49.8	0.8	0	0	0	0	0	0	0	0	0	0	0	0	0	0	0	0	0	0	0	0	0	0	2.11948	0
mtr-miR172d-5p_L-3_2ss5GC10TC	GCAGCACCATCAAGATTCACA	21	scaffold12131	+	6567	6694	tccagtcagtttttgctgttGCAGCACCATCAAGATTCACAtaacttttctagggttttattagaatgacccattaatcagtgtatatgAGAATCTTGATGATGCTGCAGtggcaattaatgacttat	126	mtr-MIR172d,mtr-MIR172c,mtr-MIR172b,gma-MIR172g,gma-MIR172b,gma-MIR172i,gma-MIR172d,gma-MIR172f,gma-MIR172k,gma-MIR172a,gma-MIR172c,gma-MIR172l,gma-MIR172h,gma-MIR172e,gma-MIR172j,ptc-MIR172b,ptc-MIR172e,ptc-MIR172g,ptc-MIR172f,ptc-MIR172a,ptc-MIR172d,ptc-MIR172c,ptc-MIR172h,ath-MIR172c,ath-MIR172d,ath-MIR172a,ath-MIR172e,ath-MIR172b,mdm-MIR172b,mdm-MIR172o,mdm-MIR172c,mdm-MIR172n,mdm-MIR172a,mdm…	mtr-MIR172d	agtcagtgtttgctAGTGGAGCATCATCAAGATTCACAagctttatagggcttcaaatcaattagcccttcttcatgttatgAGAATCTTGATGATGCTGCAgcagcaattgatgact	mtr-miR172d-5p	AGTGGAGCATCATCAAGATTCACA	5'	122	35.9	-53.3	1.2	64.2692	76.2845	36.0062	25.235	16.3345	14.5201	114.266	68.204	77.243	0	7.83311	5.78253	325.546	332.525	370.569	92.3684	97.2307	99.9914	80.9253	68.9385	56.076	72.2446	75.0295	76.6374
mtr-miR172d-3p_R+1	AGAATCTTGATGATGCTGCAG	21	scaffold12131	+	6567	6694	tccagtcagtttttgctgttGCAGCACCATCAAGATTCACAtaacttttctagggttttattagaatgacccattaatcagtgtatatgAGAATCTTGATGATGCTGCAGtggcaattaatgacttat	126	mtr-MIR172d,mtr-MIR172c,mtr-MIR172b,gma-MIR172g,gma-MIR172b,gma-MIR172i,gma-MIR172d,gma-MIR172f,gma-MIR172k,gma-MIR172a,gma-MIR172c,gma-MIR172l,gma-MIR172h,gma-MIR172e,gma-MIR172j,ptc-MIR172b,ptc-MIR172e,ptc-MIR172g,ptc-MIR172f,ptc-MIR172a,ptc-MIR172d,ptc-MIR172c,ptc-MIR172h,ath-MIR172c,ath-MIR172d,ath-MIR172a,ath-MIR172e,ath-MIR172b,mdm-MIR172b,mdm-MIR172o,mdm-MIR172c,mdm-MIR172n,mdm-MIR172a,mdm…	mtr-MIR172d	agtcagtgtttgctAGTGGAGCATCATCAAGATTCACAagctttatagggcttcaaatcaattagcccttcttcatgttatgAGAATCTTGATGATGCTGCAgcagcaattgatgact	mtr-miR172d-3p	AGAATCTTGATGATGCTGCA	3'	122	35.9	-53.3	1.2	0	3.20716	0	0	4.17052	0	3.77116	10.7691	1.85383	0	0	0	0	0	58.041	0	0	0	0	2.7187	2.3268	0	0	2.77003
mtr-miR172c-5p_2ss2TC6AG	GCAGCGTCATCAAGATTCACA	21	scaffold22245	-	1474	1628	acaaatcttcaatgaattggtggcaagtcgtttcttgcaaatGCAGTGTCATCAAGATTCACAtgcaacgccaagtattgcggtgtgcagtgAGAATCTTGATGATGCTGCATTagcaattaccgactattagcgttctcttcttggtggttcct	65	mtr-MIR172b,mtr-MIR172c,gma-MIR172b,gma-MIR172h,gma-MIR172g,gma-MIR172f,gma-MIR172j,gma-MIR172a,gma-MIR172l,ptc-MIR172b,ptc-MIR172f,ptc-MIR172a,ptc-MIR172c,ath-MIR172a,ath-MIR172b,mdm-MIR172e,mdm-MIR172p,mdm-MIR172g,mdm-MIR172h,mdm-MIR172l,mdm-MIR172d,mdm-MIR172f,mdm-MIR172i,mdm-MIR172j,mdm-MIR172k,lja-MIR172c,lja-MIR172b,aly-MIR172a,aly-MIR172b,ppe-MIR172a,ppe-MIR172b,mes-MIR172a,mes-MIR172b,mes…	mtr-MIR172c	tatttgcagatGTAGCATCATCAAGATTCACAtatgaaagtgcaaatggttttgttggattttgatctgatcgatgcaaatctaagttctccataggtcttttgaactgAGAATCTTGATGATGCTGCATcagccataa	mtr-miR172c-5p	GTAGCATCATCAAGATTCACA	5'	149	42.6	-60.6	0.9	0	0	0	0	0	0	0	0	0	8.73755	0	15.6128	0	0	0	0	0	0	0	0	0	1.98319	1.48363	1.38501
mtr-miR172b_R+1	AGAATCTTGATGATGCTGCATT	22	scaffold22245	-	1474	1628	acaaatcttcaatgaattggtggcaagtcgtttcttgcaaatGCAGTGTCATCAAGATTCACAtgcaacgccaagtattgcggtgtgcagtgAGAATCTTGATGATGCTGCATTagcaattaccgactattagcgttctcttcttggtggttcct	65	mtr-MIR172b,mtr-MIR172c,gma-MIR172b,gma-MIR172h,gma-MIR172g,gma-MIR172f,gma-MIR172j,gma-MIR172a,gma-MIR172l,ptc-MIR172b,ptc-MIR172f,ptc-MIR172a,ptc-MIR172c,ath-MIR172a,ath-MIR172b,mdm-MIR172e,mdm-MIR172p,mdm-MIR172g,mdm-MIR172h,mdm-MIR172l,mdm-MIR172d,mdm-MIR172f,mdm-MIR172i,mdm-MIR172j,mdm-MIR172k,lja-MIR172c,lja-MIR172b,aly-MIR172a,aly-MIR172b,ppe-MIR172a,ppe-MIR172b,mes-MIR172a,mes-MIR172b,mes…	mtr-MIR172c	tatttgcagatGTAGCATCATCAAGATTCACAtatgaaagtgcaaatggttttgttggattttgatctgatcgatgcaaatctaagttctccataggtcttttgaactgAGAATCTTGATGATGCTGCATcagccataa	mtr-miR172b	AGAATCTTGATGATGCTGCAT	3'	149	42.6	-60.6	0.9	22.8688	37.5696	29.7781	3.7232	2.08526	0	82.2112	49.3582	34.6049	0	0	0	120.573	101.605	71.435	75.2222	76.3076	67.3855	15.3102	17.089	14.8915	22.3817	38.3626	30.4703
mtr-miR172c-5p_1ss7TC	GTAGCACCATCAAGATTCACA	21	scaffold51363	+	467	600	gacagtcgttgtttgctggtGTAGCACCATCAAGATTCACAtggaaatgcaaggtggtgagttccatctctcacccccgtagctttttggttatgAGAATCTTGATGATGCTGCATcggcaataaacgactagc	107	mtr-MIR172c,mtr-MIR172b,mtr-MIR172d,gma-MIR172b,gma-MIR172f,gma-MIR172k,gma-MIR172a,gma-MIR172h,gma-MIR172g,gma-MIR172j,gma-MIR172i,gma-MIR172l,ptc-MIR172b,ptc-MIR172e,ptc-MIR172f,ptc-MIR172a,ptc-MIR172d,ptc-MIR172c,ath-MIR172a,ath-MIR172b,ath-MIR172c,ath-MIR172d,ath-MIR172e,mdm-MIR172e,mdm-MIR172d,mdm-MIR172f,mdm-MIR172p,mdm-MIR172g,mdm-MIR172h,mdm-MIR172b,mdm-MIR172o,mdm-MIR172c,mdm-MIR172n,mdm…	mtr-MIR172c	tatttgcagatGTAGCATCATCAAGATTCACAtatgaaagtgcaaatggttttgttggattttgatctgatcgatgcaaatctaagttctccataggtcttttgaactgAGAATCTTGATGATGCTGCATcagccataa	mtr-miR172c-5p	GTAGCATCATCAAGATTCACA	5'	128	46.3	-67.1	1.1	24.8402	29.7807	40.6772	160.925	132.762	61.7103	4.14827	52.4992	18.8473	8.73755	7.83311	19.6606	96.4582	110.842	133.941	23.7835	21.5384	24.6356	55.7728	56.316	56.5413	20.3985	20.9828	21.6986
mtr-miR172b	AGAATCTTGATGATGCTGCAT	21	scaffold51363	+	467	600	gacagtcgttgtttgctggtGTAGCACCATCAAGATTCACAtggaaatgcaaggtggtgagttccatctctcacccccgtagctttttggttatgAGAATCTTGATGATGCTGCATcggcaataaacgactagc	107	mtr-MIR172c,mtr-MIR172b,mtr-MIR172d,gma-MIR172b,gma-MIR172f,gma-MIR172k,gma-MIR172a,gma-MIR172h,gma-MIR172g,gma-MIR172j,gma-MIR172i,gma-MIR172l,ptc-MIR172b,ptc-MIR172e,ptc-MIR172f,ptc-MIR172a,ptc-MIR172d,ptc-MIR172c,ath-MIR172a,ath-MIR172b,ath-MIR172c,ath-MIR172d,ath-MIR172e,mdm-MIR172e,mdm-MIR172d,mdm-MIR172f,mdm-MIR172p,mdm-MIR172g,mdm-MIR172h,mdm-MIR172b,mdm-MIR172o,mdm-MIR172c,mdm-MIR172n,mdm…	mtr-MIR172b	tgtttgcagatgtagcatcatcaagattcatatgtgaatgatgcagagtggaactgctaatatttcaattgatcttttgaaataAGAATCTTGATGATGCTGCATcagccatat	mtr-miR172b	AGAATCTTGATGATGCTGCAT	3'	128	46.3	-67.1	1.1	494.439	508.105	556.441	113.351	113.994	71.8743	1010.67	601.721	706.001	118.442	95.3029	139.359	2491.84	2124.47	2227.88	1357.32	1340.92	1304.24	548.323	532.089	523.996	670.317	701.759	682.119
mtr-miR172c-5p_2ss2TC7TC	GCAGCACCATCAAGATTCACA	21	scaffold8097	-	9529	9688	tacagttgttttttgctggtGCAGCACCATCAAGATTCACAtgcaaaggcaaggtggttagctgatatatatgctctctctttttgtttgttcctttttcggcctaacccttttggtgatgagaatcttgatgATGCTGCATCGGCAATAAACTACTagc	65	mtr-MIR172c,mtr-MIR172b,gma-MIR172b,gma-MIR172f,gma-MIR172a,gma-MIR172h,gma-MIR172g,gma-MIR172j,ptc-MIR172b,ptc-MIR172f,ptc-MIR172a,ptc-MIR172c,ath-MIR172a,ath-MIR172b,mdm-MIR172e,mdm-MIR172d,mdm-MIR172f,mdm-MIR172p,mdm-MIR172g,mdm-MIR172h,lja-MIR172b,lja-MIR172c,stu-MIR172a,stu-MIR172b,stu-MIR172e,aly-MIR172b,aly-MIR172a,ppe-MIR172a,ppe-MIR172b,mes-MIR172b,mes-MIR172a,mes-MIR172d,vvi-MIR172d,nta…	mtr-MIR172c	tatttgcagatGTAGCATCATCAAGATTCACAtatgaaagtgcaaatggttttgttggattttgatctgatcgatgcaaatctaagttctccataggtcttttgaactgAGAATCTTGATGATGCTGCATcagccataa	mtr-miR172c-5p	GTAGCATCATCAAGATTCACA	5'	154	41.2	-63.4	1	64.2692	76.2845	36.0062	25.235	16.3345	14.5201	114.266	68.204	77.243	0	7.83311	5.78253	325.546	332.525	370.569	92.3684	97.2307	99.9914	80.9253	68.9385	56.076	72.2446	75.0295	76.6374
ppe-MIR172a-p3_1ss21CT	ATGCTGCATCGGCAATAAACTACT	24	scaffold8097	-	9529	9688	tacagttgttttttgctggtGCAGCACCATCAAGATTCACAtgcaaaggcaaggtggttagctgatatatatgctctctctttttgtttgttcctttttcggcctaacccttttggtgatgagaatcttgatgATGCTGCATCGGCAATAAACTACTagc	65	mtr-MIR172c,mtr-MIR172b,gma-MIR172b,gma-MIR172f,gma-MIR172a,gma-MIR172h,gma-MIR172g,gma-MIR172j,ptc-MIR172b,ptc-MIR172f,ptc-MIR172a,ptc-MIR172c,ath-MIR172a,ath-MIR172b,mdm-MIR172e,mdm-MIR172d,mdm-MIR172f,mdm-MIR172p,mdm-MIR172g,mdm-MIR172h,lja-MIR172b,lja-MIR172c,stu-MIR172a,stu-MIR172b,stu-MIR172e,aly-MIR172b,aly-MIR172a,ppe-MIR172a,ppe-MIR172b,mes-MIR172b,mes-MIR172a,mes-MIR172d,vvi-MIR172d,nta…	ppe-MIR172a	agtcgttgtttgcgggcGTAGCATCATCAAGATTCACGcacatgcaattaacttgaaagtttctctctttgccaaagtttctttcaaagtgAGAATCTTGATGATGCTGCATcggcaataaaccact	ppe-MIR172a-p3	ATGCTGCATcggcaataaaccact	3'	154	41.2	-63.4	1	23.2631	26.5736	25.3016	0	0	0	55.8131	36.7943	23.4819	0	0	0	0	101.605	125.011	65.2663	59.0769	57.966	21.8717	23.3032	17.2184	32.2976	38.5745	28.162
mtr-miR172c-5p_1ss13AC	GTAGCATCATCACGATTCACA	21	scaffold9480	-	3859	4005	cacagtcgttggtttctggtGTAGCATCATCAAGATTCACAtgtaaaagcaagatggtaagctgatatcatctagctatctatatataccaaaggctttttgatggtgAGAATCCTGATGATGCTGCATcggcaataaacgactagc	68	mtr-MIR172a,mtr-MIR172c,mtr-MIR172b,gma-MIR172b,gma-MIR172f,gma-MIR172a,gma-MIR172h,gma-MIR172g,gma-MIR172j,ptc-MIR172i,ptc-MIR172b,ptc-MIR172f,ptc-MIR172a,ptc-MIR172c,ath-MIR172a,ath-MIR172b,mdm-MIR172e,mdm-MIR172d,mdm-MIR172f,mdm-MIR172p,mdm-MIR172g,mdm-MIR172h,lja-MIR172b,lja-MIR172c,stu-MIR172a,stu-MIR172b,stu-MIR172e,aly-MIR172b,aly-MIR172a,ppe-MIR172a,ppe-MIR172b,mes-MIR172b,mes-MIR172a,mes…	mtr-MIR172c	tatttgcagatGTAGCATCATCAAGATTCACAtatgaaagtgcaaatggttttgttggattttgatctgatcgatgcaaatctaagttctccataggtcttttgaactgAGAATCTTGATGATGCTGCATcagccataa	mtr-miR172c-5p	GTAGCATCATCAAGATTCACA	5'	141	40.1	-59.9	1	0	0	4.28181	12.4107	4.17052	3.63002	0	0	0	0	0	0	0	73.8945	53.5763	0	4.30769	0	14.8728	7.37934	8.84186	2.83312	7.63012	4.15504
mtr-miR172a_1ss21GT	AGAATCCTGATGATGCTGCAT	21	scaffold9480	-	3859	4005	cacagtcgttggtttctggtGTAGCATCATCAAGATTCACAtgtaaaagcaagatggtaagctgatatcatctagctatctatatataccaaaggctttttgatggtgAGAATCCTGATGATGCTGCATcggcaataaacgactagc	68	mtr-MIR172a,mtr-MIR172c,mtr-MIR172b,gma-MIR172b,gma-MIR172f,gma-MIR172a,gma-MIR172h,gma-MIR172g,gma-MIR172j,ptc-MIR172i,ptc-MIR172b,ptc-MIR172f,ptc-MIR172a,ptc-MIR172c,ath-MIR172a,ath-MIR172b,mdm-MIR172e,mdm-MIR172d,mdm-MIR172f,mdm-MIR172p,mdm-MIR172g,mdm-MIR172h,lja-MIR172b,lja-MIR172c,stu-MIR172a,stu-MIR172b,stu-MIR172e,aly-MIR172b,aly-MIR172a,ppe-MIR172a,ppe-MIR172b,mes-MIR172b,mes-MIR172a,mes…	mtr-MIR172a	gccggtggagcatcatcaggattcacaagattttgaagggtttaatttgttttgattgtttcaaatagattagccctttgacatatgAGAATCCTGATGATGCTGCAGctgca	mtr-miR172a	AGAATCCTGATGATGCTGCAG	3'	141	40.1	-59.9	1	241.699	164.94	405.215	456.713	554.679	561.2	279.82	348.2	288.58	77.6671	26.1104	93.6769	200.955	147.789	125.011	75.2222	78.7692	71.0084	101.047	110.69	81.9035	76.4943	93.257	78.9458
csi-miR172b-5p_1ss6AG	GCAGCGTCATCAAGATTCACA	21	scaffold80992	-	121	187	GCAGCGTCATCAAGATTCACAtgcaatgctaactattgcaaagtgcagtgagaatcttgatgatgct	15	gma-MIR172l,ptc-MIR172a,ptc-MIR172c,mdm-MIR172i,mdm-MIR172j,mdm-MIR172k,mdm-MIR172l,mdm-MIR172d,mdm-MIR172f,mes-MIR172d,vvi-MIR172d,csi-MIR172b,csi-MIR172a,lus-MIR172h,bna-MIR172c,	csi-MIR172b	atgatgaacaaacagtcatcgtttgcagatGCAGCATCATCAAGATTCACAtgtatatatatatatatatatatatatatagatatagatatatgctaatggtggaaagatgtttatctttttgctttattgccttcatgAGAATCTTGATGATGCTGCAtcagcgataaatgactaatcatatatatcta	csi-miR172b-5p	GCAGCATCATCAAGATTCACA	5'	65	41.8	-32.4	1.2	0	0	0	0	0	0	0	0	0	8.73755	0	15.6128	0	0	0	0	0	0	0	0	0	1.98319	1.48363	1.38501
mtr-miR390_1ss21CA	AAGCTCAGGAGGGATAGCGCA	21	scaffold10523	-	3191	3338	aaaagtatagaaaatccatgAAGCTCAGGAGGGATAGCGCCatagataaacgatcatgcgccaccgttttcggtggtagagggttgtgatcgtgaaggtatctctatagCGCTATCCATCCTGAGTTTCAaggtttctttgtactacg	53	mtr-MIR390,gma-MIR390g,gma-MIR390a,gma-MIR390f,gma-MIR390e,gma-MIR390c,ptc-MIR390a,ptc-MIR390b,ptc-MIR390d,ptc-MIR390c,ath-MIR390b,ath-MIR390a,mdm-MIR390e,mdm-MIR390f,mdm-MIR390c,mdm-MIR390d,mdm-MIR390b,mdm-MIR390a,lja-MIR390b,lja-MIR390a,aly-MIR390b,aly-MIR390a,ppe-MIR390,mes-MIR390b,mes-MIR390,vvi-MIR390,nta-MIR390b,nta-MIR390a,nta-MIR390c,csi-MIR390a,csi-MIR390b,lus-MIR390b,lus-MIR390c,lus-MIR…	mtr-MIR390	ctgttAAGCTCAGGAGGGATAGCGCCatagaatgtcttctttttttggttccattttattgattgatcttctcttgcgctatccatcctgagtttcatgg	mtr-miR390	AAGCTCAGGAGGGATAGCGCC	5'	142	44.6	-71.4	1.1	0.985723	1.83266	4.08719	3.7232	0	1.81501	5.65674	45.7685	0	0	10.4442	0	0	0	0	0	0	0	7.43638	7.18514	2.79217	7.08281	5.72259	6.00173
gma-miR390a-3p_R+1	CGCTATCCATCCTGAGTTTCA	21	scaffold10523	-	3191	3338	aaaagtatagaaaatccatgAAGCTCAGGAGGGATAGCGCCatagataaacgatcatgcgccaccgttttcggtggtagagggttgtgatcgtgaaggtatctctatagCGCTATCCATCCTGAGTTTCAaggtttctttgtactacg	53	mtr-MIR390,gma-MIR390g,gma-MIR390a,gma-MIR390f,gma-MIR390e,gma-MIR390c,ptc-MIR390a,ptc-MIR390b,ptc-MIR390d,ptc-MIR390c,ath-MIR390b,ath-MIR390a,mdm-MIR390e,mdm-MIR390f,mdm-MIR390c,mdm-MIR390d,mdm-MIR390b,mdm-MIR390a,lja-MIR390b,lja-MIR390a,aly-MIR390b,aly-MIR390a,ppe-MIR390,mes-MIR390b,mes-MIR390,vvi-MIR390,nta-MIR390b,nta-MIR390a,nta-MIR390c,csi-MIR390a,csi-MIR390b,lus-MIR390b,lus-MIR390c,lus-MIR…	gma-MIR390c	tgtaAAGCTCAGGAGGGATAGCGCCatggatgatctcttctccactcttgatcttctcttgCGCTATCCATCCTGAGTTTCatggcttct	gma-miR390a-3p	CGCTATCCATCCTGAGTTTC	3'	142	44.6	-71.4	1.1	3.94289	5.2689	6.61735	17.3749	17.3772	13.0681	13.9533	29.6149	13.2858	14.5626	19.5828	30.0691	20.0955	0	22.3234	8.84967	11.0769	5.7966	4.37434	6.01999	5.11897	18.9819	16.7439	18.6977
mtr-miR390_L-1	AGCTCAGGAGGGATAGCGCC	20	scaffold15589	-	878	1014	aaaagtgcggagaatccgtaaAGCTCAGGAGGGATAGCGCCattgatcgtcttgattgtaattctccaccacaatagtggttgtagataatctatagCGCTATCCATCCTGAGTTTCAtggtttctatagtactatc	54	mtr-MIR390,gma-MIR390c,gma-MIR390a,gma-MIR390g,gma-MIR390f,gma-MIR390e,ptc-MIR390b,ptc-MIR390a,ptc-MIR390d,ptc-MIR390c,ath-MIR390a,ath-MIR390b,mdm-MIR390a,mdm-MIR390b,mdm-MIR390c,mdm-MIR390d,mdm-MIR390e,mdm-MIR390f,lja-MIR390b,lja-MIR390a,aly-MIR390a,aly-MIR390b,ppe-MIR390,mes-MIR390,mes-MIR390b,vvi-MIR390,nta-MIR390b,nta-MIR390a,nta-MIR390c,csi-MIR390a,csi-MIR390b,lus-MIR390a,lus-MIR390d,lus-MIR…	mtr-MIR390	ctgttAAGCTCAGGAGGGATAGCGCCatagaatgtcttctttttttggttccattttattgattgatcttctcttgcgctatccatcctgagtttcatgg	mtr-miR390	AAGCTCAGGAGGGATAGCGCC	5'	131	41.6	-60	1.1	7.29435	6.18523	5.83884	12.4107	7.64595	10.164	23.3812	62.3708	12.6678	7.76671	20.8883	10.4085	28.1336	0	0	4.42483	0	4.34745	10.7171	8.3503	4.42093	8.49937	7.63012	7.61758
gma-miR390a-3p	CGCTATCCATCCTGAGTTTC	20	scaffold28082	-	661	815	atggagaatccgtaaAGCTCAGGAGGGATAGCGCCattgataaacgatcataatatataactctgccagctaccgtgtttgggggtggtggtggaaggttgtgatcgcgaaggtagatctatagCGCTATCCATCCTGAGTTTCatggtttcttt	54	mtr-MIR390,gma-MIR390g,gma-MIR390a,gma-MIR390f,gma-MIR390e,gma-MIR390c,ptc-MIR390a,ptc-MIR390b,ptc-MIR390d,ptc-MIR390c,ath-MIR390b,ath-MIR390a,mdm-MIR390a,mdm-MIR390e,mdm-MIR390f,mdm-MIR390c,mdm-MIR390d,mdm-MIR390b,lja-MIR390a,lja-MIR390b,aly-MIR390b,aly-MIR390a,ppe-MIR390,mes-MIR390b,mes-MIR390,vvi-MIR390,nta-MIR390b,nta-MIR390a,nta-MIR390c,csi-MIR390a,csi-MIR390b,lus-MIR390d,lus-MIR390b,lus-MIR…	gma-MIR390c	tgtaAAGCTCAGGAGGGATAGCGCCatggatgatctcttctccactcttgatcttctcttgCGCTATCCATCCTGAGTTTCatggcttct	gma-miR390a-3p	CGCTATCCATCCTGAGTTTC	3'	151	45.8	-69.7	1	1.18287	1.3745	1.16777	0	2.08526	2.17801	3.01693	13.4613	2.47178	5.82503	10.4442	5.20427	0	0	0	0	4.92307	0	1.74974	2.52451	1.1634	6.23287	4.66285	3.69337
mtr-miR390	AAGCTCAGGAGGGATAGCGCC	21	scaffold57003	-	2278	2386	cgtagtatagaagaatctgtaAAGCTCAGGAGGGATAGCGCCgcgaggatcaattttacatcattagcggCGCTATCTATCCTGAGTTTCAtgggttgttcttgcttat	52	mtr-MIR390,gma-MIR390c,gma-MIR390g,gma-MIR390a,gma-MIR390f,gma-MIR390e,ptc-MIR390a,ptc-MIR390b,ptc-MIR390d,ptc-MIR390c,ath-MIR390a,ath-MIR390b,mdm-MIR390c,mdm-MIR390d,mdm-MIR390a,mdm-MIR390e,mdm-MIR390f,mdm-MIR390b,lja-MIR390b,lja-MIR390a,aly-MIR390a,aly-MIR390b,ppe-MIR390,mes-MIR390b,mes-MIR390,vvi-MIR390,nta-MIR390b,nta-MIR390c,csi-MIR390b,csi-MIR390a,lus-MIR390c,lus-MIR390a,lus-MIR390b,lus-MIR…	mtr-MIR390	ctgttAAGCTCAGGAGGGATAGCGCCatagaatgtcttctttttttggttccattttattgattgatcttctcttgcgctatccatcctgagtttcatgg	mtr-miR390	AAGCTCAGGAGGGATAGCGCC	5'	103	44	-54.1	1.1	214.888	167.001	260.801	270.553	286.723	240.67	266.621	1317.86	167.154	246.593	364.24	300.113	200.955	207.828	285.74	99.0057	112.615	110.86	140.198	119.817	122.39	181.32	184.395	178.436
gma-miR390a-3p_R+1_1ss8CT	CGCTATCTATCCTGAGTTTCA	21	scaffold57003	-	2278	2386	cgtagtatagaagaatctgtaAAGCTCAGGAGGGATAGCGCCgcgaggatcaattttacatcattagcggCGCTATCTATCCTGAGTTTCAtgggttgttcttgcttat	52	mtr-MIR390,gma-MIR390c,gma-MIR390g,gma-MIR390a,gma-MIR390f,gma-MIR390e,ptc-MIR390a,ptc-MIR390b,ptc-MIR390d,ptc-MIR390c,ath-MIR390a,ath-MIR390b,mdm-MIR390c,mdm-MIR390d,mdm-MIR390a,mdm-MIR390e,mdm-MIR390f,mdm-MIR390b,lja-MIR390b,lja-MIR390a,aly-MIR390a,aly-MIR390b,ppe-MIR390,mes-MIR390b,mes-MIR390,vvi-MIR390,nta-MIR390b,nta-MIR390c,csi-MIR390b,csi-MIR390a,lus-MIR390c,lus-MIR390a,lus-MIR390b,lus-MIR…	gma-MIR390a	agaatctgtaAAGCTCAGGAGGGATAGCGCCatggatgatcttctcttcactcttgatcttctcttgCGCTATCCATCCTGAGTTTCatggcttctatcttcaca	gma-miR390a-3p	CGCTATCCATCCTGAGTTTC	3'	103	44	-54.1	1.1	77.675	56.3543	128.454	59.9849	54.5643	39.9302	7.1652	63.2682	23.4819	51.4544	46.9987	38.1647	60.2864	69.2761	40.1822	18.8055	18.4615	28.2584	40.0252	36.5083	36.5308	29.7478	44.721	39.9346
gma-miR391-5p_R-1_2ss20TC21GT	TACGCAGGAGAGATGACGCCT	21	scaffold4937	-	7284	7418	agagcacatgacaaggttttcTACGCAGGAGAGATGACGCCTgtcggctatggaaaaatttgtggttggtcgacatcatatctcctgcatagacatgtgtcgtctctcttccgtagaaaacctcgtttgtgcaat	7	mtr-MIR5225a,mtr-MIR5225b,mtr-MIR5225c,gma-MIR391,gma-MIR5225,mdm-MIR391,pgi-MIR391,	gma-MIR391	aaggtttgcTACGCAGGAGAGATGACGCTGTcccttgcacccatcctagcttcccttgagtaggtaagagcaaggccagccAGCATCATATCTCCTGCATAGtaaacctt	gma-miR391-5p	TACGCAGGAGAGATGACGCTGT	5'	129	45.9	-63.6	1	280.734	245.118	296.224	11.5833	17.3772	5.80803	67.8808	53.8453	205.775	60.192	52.2208	67.0773	200.955	120.079	232.164	350.668	535.384	357.94	347.76	334.4	380.665	205.118	228.056	204.982
mtr-miR393a_R+1	TCCAAAGGGATCGCATTGATCT	22	scaffold1699	+	18717	18834	gcagatggaagatTCCAAAGGGATCGCATTGATCTgataatataaacaagactcgatcaaattggttttgtttttcctttttttggaTCATGTGATCCCTTAGGAATTttccatcaac	55	mtr-MIR393a,mtr-MIR393b,gma-MIR393j,gma-MIR393i,gma-MIR393h,gma-MIR393k,gma-MIR393g,gma-MIR393c,gma-MIR393e,gma-MIR393a,gma-MIR393d,gma-MIR393f,ptc-MIR393c,ptc-MIR393a,ptc-MIR393b,ath-MIR393b,ath-MIR393a,mdm-MIR393b,mdm-MIR393c,mdm-MIR393d,mdm-MIR393e,mdm-MIR393a,mdm-MIR393f,mdm-MIR393h,mdm-MIR393g,stu-MIR393,aly-MIR393b,aly-MIR393a,ppe-MIR393b,ppe-MIR393a,mes-MIR393d,mes-MIR393c,mes-MIR393b,mes-…	mtr-MIR393b	aggcaTCCAAAGGGATCGCATTGATCccaaatctaattaagtccctagctacttaattaacaacttaatttccttaatatctcataataTTTGGGATCATGCTATCCCTTtggattcat	mtr-miR393a	TCCAAAGGGATCGCATTGATC	5'	112	35.6	-56.4	1.3	194.187	199.989	223.627	16.1339	6.60332	5.08202	199.494	166.023	204.23	32.0377	43.0821	23.1301	643.055	314.052	442.004	352.327	377.23	368.084	197.283	184.678	189.867	187.836	209.192	199.673
csi-miR393b-3p_1ss15CA	TCATGCGATCCCTTAGGAATT	21	scaffold1699	+	18717	18834	gcagatggaagatTCCAAAGGGATCGCATTGATCTgataatataaacaagactcgatcaaattggttttgtttttcctttttttggaTCATGTGATCCCTTAGGAATTttccatcaac	55	mtr-MIR393a,mtr-MIR393b,gma-MIR393j,gma-MIR393i,gma-MIR393h,gma-MIR393k,gma-MIR393g,gma-MIR393c,gma-MIR393e,gma-MIR393a,gma-MIR393d,gma-MIR393f,ptc-MIR393c,ptc-MIR393a,ptc-MIR393b,ath-MIR393b,ath-MIR393a,mdm-MIR393b,mdm-MIR393c,mdm-MIR393d,mdm-MIR393e,mdm-MIR393a,mdm-MIR393f,mdm-MIR393h,mdm-MIR393g,stu-MIR393,aly-MIR393b,aly-MIR393a,ppe-MIR393b,ppe-MIR393a,mes-MIR393d,mes-MIR393c,mes-MIR393b,mes-…	csi-MIR393b	tgagagttcttgattagtgcaggtggagagTTCCAAAGGGATCGCATTGATCtgatgataacattaaattaatcactcaaacgggttgattttattatatatatgatttctttcatttttagaTCATGCGATCCCTTCGGAATTccccatctatggctctaaatttttatatat	csi-miR393b-3p	TCATGCGATCCCTTCGGAATT	3'	112	35.6	-56.4	1.3	20.3059	23.1374	24.1339	0	1.73772	0	6.03385	13.4613	19.1563	0	0	0	40.1909	23.092	0	30.9738	24.6154	19.5635	19.2471	24.0799	24.1988	30.0311	29.0369	26.5461
mtr-miR393a_L+1_1ss22CT	TTCCAAAGGGATCGCATTGATT	22	scaffold20921	-	2809	2938	ttcttggtgtaggtggaggaTTCCAAAGGGATCGCATTGATCcgatcatatgtatataaactgattttgtttatctgtttgtattagaTCATGCGATCCCTTAGGAATTtcccatcagtagcactaaatt	55	mtr-MIR393a,mtr-MIR393b,gma-MIR393i,gma-MIR393j,gma-MIR393h,gma-MIR393k,gma-MIR393c,gma-MIR393e,gma-MIR393a,gma-MIR393d,gma-MIR393f,gma-MIR393g,ptc-MIR393c,ptc-MIR393a,ptc-MIR393b,ath-MIR393b,ath-MIR393a,mdm-MIR393a,mdm-MIR393f,mdm-MIR393b,mdm-MIR393c,mdm-MIR393d,mdm-MIR393e,mdm-MIR393h,mdm-MIR393g,stu-MIR393,aly-MIR393a,aly-MIR393b,ppe-MIR393b,ppe-MIR393a,mes-MIR393c,mes-MIR393d,mes-MIR393b,mes-…	mtr-MIR393b	aggcaTCCAAAGGGATCGCATTGATCccaaatctaattaagtccctagctacttaattaacaacttaatttccttaatatctcataataTTTGGGATCATGCTATCCCTTtggattcat	mtr-miR393a	TCCAAAGGGATCGCATTGATC	5'	124	36.9	-55.8	1.2	228.491	257.031	251.459	0	0	3.63002	83.3426	52.4992	112.775	0	0	0	297.413	401.801	312.528	292.592	300.307	294.178	139.323	133.022	134.955	89.5267	113.18	110.57
gma-MIR393i-p3_1ss7CT	ATCATGTGATCCCTTAGGAAT	21	scaffold42535	+	970	1104	ttcttggtgcagatggaggatTCCAAAGGGATCGCATTGATCTgataataaaaacaaggcttgataaaaactggttttgtttttttggATCATGTGATCCCTTAGGAATtttccatcaatatattgcaccaaatt	55	mtr-MIR393a,mtr-MIR393b,gma-MIR393i,gma-MIR393j,gma-MIR393h,gma-MIR393k,gma-MIR393c,gma-MIR393e,gma-MIR393a,gma-MIR393d,gma-MIR393f,gma-MIR393g,ptc-MIR393c,ptc-MIR393a,ptc-MIR393b,ath-MIR393b,ath-MIR393a,mdm-MIR393a,mdm-MIR393f,mdm-MIR393b,mdm-MIR393c,mdm-MIR393d,mdm-MIR393e,mdm-MIR393h,mdm-MIR393g,stu-MIR393,aly-MIR393a,aly-MIR393b,ppe-MIR393b,ppe-MIR393a,mes-MIR393c,mes-MIR393d,mes-MIR393b,mes-…	gma-MIR393i	gttggtggatagtTCCAAAGGGATCGCATTGATCtaattctttatcttcctgcatgtatttacttgcagctctggttttggacctttttaccggttcactgacttggatcatgcgatcccttaggaattttccatcgc	gma-MIR393i-p3	atcatgcgatcccttaggaat	3'	129	34.8	-64.2	1.4	12.8144	12.3705	16.1541	0	1.73772	0	0	5.38453	6.48841	0	0	0	40.1909	23.092	0	14.9338	8.61538	7.24576	12.6856	14.7587	15.3569	10.7659	9.3257	9.46426
mtr-miR393a_R+1_1ss21CT	TCCAAAGGGATCGCATTGATTT	22	scaffold2138	-	20690	20842	tacagcaactaaaggaggcaTCCAAAGGGATCGCATTGATCTcagttctgtgttttctaagttcaacttcgatgcttattttagggttaattaaactgtatgtactgaatttggATCATGCGATCCCTTTGGATTcatcctttggtagcttcc	55	mtr-MIR393a,mtr-MIR393b,gma-MIR393i,gma-MIR393j,gma-MIR393h,gma-MIR393k,gma-MIR393c,gma-MIR393e,gma-MIR393a,gma-MIR393d,gma-MIR393f,gma-MIR393g,ptc-MIR393c,ptc-MIR393a,ptc-MIR393b,ath-MIR393b,ath-MIR393a,mdm-MIR393a,mdm-MIR393f,mdm-MIR393b,mdm-MIR393c,mdm-MIR393d,mdm-MIR393e,mdm-MIR393h,mdm-MIR393g,stu-MIR393,aly-MIR393a,aly-MIR393b,ppe-MIR393b,ppe-MIR393a,mes-MIR393c,mes-MIR393d,mes-MIR393b,mes-…	mtr-MIR393b	aggcaTCCAAAGGGATCGCATTGATCccaaatctaattaagtccctagctacttaattaacaacttaatttccttaatatctcataataTTTGGGATCATGCTATCCCTTtggattcat	mtr-miR393a	TCCAAAGGGATCGCATTGATC	5'	147	39.2	-61.7	1	24.8402	24.97	45.7375	0	0	0	40.7285	39.4865	17.3024	0	0	5.78253	40.1909	23.092	0	43.6952	38.7692	42.75	19.2471	19.6135	26.9909	21.2484	16.5319	20.7752
ptc-miR393a-3p_1ss8TG	ATCATGCGATCCCTTTGGATT	21	scaffold2138	-	20690	20842	tacagcaactaaaggaggcaTCCAAAGGGATCGCATTGATCTcagttctgtgttttctaagttcaacttcgatgcttattttagggttaattaaactgtatgtactgaatttggATCATGCGATCCCTTTGGATTcatcctttggtagcttcc	55	mtr-MIR393a,mtr-MIR393b,gma-MIR393i,gma-MIR393j,gma-MIR393h,gma-MIR393k,gma-MIR393c,gma-MIR393e,gma-MIR393a,gma-MIR393d,gma-MIR393f,gma-MIR393g,ptc-MIR393c,ptc-MIR393a,ptc-MIR393b,ath-MIR393b,ath-MIR393a,mdm-MIR393a,mdm-MIR393f,mdm-MIR393b,mdm-MIR393c,mdm-MIR393d,mdm-MIR393e,mdm-MIR393h,mdm-MIR393g,stu-MIR393,aly-MIR393a,aly-MIR393b,ppe-MIR393b,ppe-MIR393a,mes-MIR393c,mes-MIR393d,mes-MIR393b,mes-…	ptc-MIR393b	agaggaggcaTCCAAAGGGATCGCATTGATCccgagtgtccctggccataattttggATCATGCTATCCCTTTGGATTcctcct	ptc-miR393a-3p	ATCATGCTATCCCTTTGGATT	3'	147	39.2	-61.7	1	0	0	0	0	0	0	9.80501	9.87164	3.70766	0	0	0	0	0	0	14.3807	0	0	0	2.33032	0	6.23287	6.78233	2.30836
mtr-miR393a_L+1	TTCCAAAGGGATCGCATTGATC	22	scaffold931	+	12109	12233	tacagcaactaaatgagacTTCCAAAGGGATCGCATTGATCctaagtctatattcaaaatgagtttagattaatgaatgaatttggatcatgctatccctttggatgcctccttgggtagcttca	55	mtr-MIR393a,mtr-MIR393b,gma-MIR393j,gma-MIR393g,gma-MIR393c,gma-MIR393e,gma-MIR393a,gma-MIR393i,gma-MIR393h,gma-MIR393k,gma-MIR393d,gma-MIR393f,ptc-MIR393a,ptc-MIR393c,ptc-MIR393b,ath-MIR393b,ath-MIR393a,mdm-MIR393b,mdm-MIR393c,mdm-MIR393d,mdm-MIR393e,mdm-MIR393a,mdm-MIR393f,mdm-MIR393h,mdm-MIR393g,stu-MIR393,aly-MIR393b,aly-MIR393a,ppe-MIR393a,ppe-MIR393b,mes-MIR393b,mes-MIR393d,mes-MIR393a,mes-…	mtr-MIR393b	aggcaTCCAAAGGGATCGCATTGATCccaaatctaattaagtccctagctacttaattaacaacttaatttccttaatatctcataataTTTGGGATCATGCTATCCCTTtggattcat	mtr-miR393a	TCCAAAGGGATCGCATTGATC	5'	119	37.6	-45.1	1	583.154	686.79	624.755	6.61903	10.4263	8.71204	403.514	165.126	420.82	0	0	0	1028.89	1025.29	1169.75	990.057	936.614	957.889	583.099	615.204	596.127	517.895	615.073	603.404
gma-miR394a-5p	TTGGCATTCTGTCCACCTCC	20	scaffold14513	-	1505	1663	tagggtttctcaggggaaacattgcagagctactTTGGCATTCTGTCCACCTCCattagaaactcttatcacgaggtgaaatttcactttcaacgatgaaaacttggaggcggccagcttgtcaaaatagctctgaaaatttctctttgagaaacttct	42	gma-MIR394g,gma-MIR394d,gma-MIR394f,gma-MIR394b,gma-MIR394e,gma-MIR394a,gma-MIR394c,ptc-MIR394a,ptc-MIR394b,ath-MIR394b,ath-MIR394a,mdm-MIR394b,mdm-MIR394a,stu-MIR384,aly-MIR394b,aly-MIR394a,ppe-MIR394a,ppe-MIR394b,mes-MIR394c,mes-MIR394a,mes-MIR394b,vvi-MIR394a,vvi-MIR394b,vvi-MIR394c,nta-MIR394,csi-MIR394b,csi-MIR394a,lus-MIR394b,lus-MIR394a,cme-MIR394a,cme-MIR394b,sly-MIR394,bna-MIR394b,bna-MI…	gma-MIR394c	cagagtttcTTGGCATTCTGTCCACCTCCacttccactttcagttccatggatctctctctctttttggccctatctacgtactcggaggtggacatactgccaatagag	gma-miR394a-5p	TTGGCATTCTGTCCACCTCC	5'	153	41.5	-64.9	1	775.961	480.157	1140.52	953.967	943.233	794.974	1917.26	2007.53	1851.98	1797.99	2391.71	1275.63	273.298	221.683	294.67	1018.82	895.999	944.847	1192.88	1241.67	1125.24	1123.05	1077.12	1105.24
csi-miR395b-5p_1ss21GT	GTTCCCCTGAACACTTCATTT	21	scaffold24143	-	3965	4066	aacatcagatgtaccctggaGTTCCCCTGAACACTTCATTAgggttccttatttttcacattaCTGAAGTGTTTGGGGGAACTCCAgggattatttgatcag	113	mtr-MIR395h,gma-MIR395c,gma-MIR395a,gma-MIR395b,gma-MIR395g,gma-MIR395f,gma-MIR395d,gma-MIR395e,ptc-MIR395c,ptc-MIR395k,ptc-MIR395b,ptc-MIR395d,ptc-MIR395g,ptc-MIR395h,ptc-MIR395j,ptc-MIR395i,ptc-MIR395e,ptc-MIR395f,ath-MIR395d,ath-MIR395a,ath-MIR395e,mdm-MIR395i,mdm-MIR395b,mdm-MIR395c,mdm-MIR395e,mdm-MIR395f,mdm-MIR395d,mdm-MIR395h,mdm-MIR395a,mdm-MIR395g,stu-MIR395f,stu-MIR395g,stu-MIR395h,stu…	csi-MIR395b	tgactgcacatgcatcaggtgtcccctagaGTTCCCCTGAACACTTCATTGgggactccttttaaccctaCTGAAGTGTTTGGGGGAACTCctggagtcatttgatattactcatgagcgt	csi-miR395b-5p	GTTCCCCTGAACACTTCATTG	5'	96	42.2	-54.8	1.3	0	0	0	0	0	0	0	0	2.78075	0	0	0	0	0	0	0	0	0	0	0	0	0	1.27169	1.61585
mtr-miR395h_R+2_2ss1AC21TC	CTGAAGTGTTTGGGGGAACTCCA	23	scaffold24143	-	3965	4066	aacatcagatgtaccctggaGTTCCCCTGAACACTTCATTAgggttccttatttttcacattaCTGAAGTGTTTGGGGGAACTCCAgggattatttgatcag	113	mtr-MIR395h,gma-MIR395c,gma-MIR395a,gma-MIR395b,gma-MIR395g,gma-MIR395f,gma-MIR395d,gma-MIR395e,ptc-MIR395c,ptc-MIR395k,ptc-MIR395b,ptc-MIR395d,ptc-MIR395g,ptc-MIR395h,ptc-MIR395j,ptc-MIR395i,ptc-MIR395e,ptc-MIR395f,ath-MIR395d,ath-MIR395a,ath-MIR395e,mdm-MIR395i,mdm-MIR395b,mdm-MIR395c,mdm-MIR395e,mdm-MIR395f,mdm-MIR395d,mdm-MIR395h,mdm-MIR395a,mdm-MIR395g,stu-MIR395f,stu-MIR395g,stu-MIR395h,stu…	mtr-MIR395h	gactttctctgaacacttcatacaagaggttatccatctaatctaaaagtcattagatatttacgatgggtcgttcttcaATGAAGTGTTTGGGGGAACTT	mtr-miR395h	ATGAAGTGTTTGGGGGAACTT	3'	96	42.2	-54.8	1.3	2.36574	1.3745	4.67107	0	0	0	3.77116	0	5.87047	0	0	0	0	0	0	0	0	0	0	0	0	0	2.33143	6.00173
gma-miR395a_R+2	CTGAAGTGTTTGGGGGAACTCCA	23	scaffold66041	-	3867	3968	aacatcagatgtaccctagaGTTCCCCTGAACACTTCATTAgggttccttattttgcacatcaCTGAAGTGTTTGGGGGAACTCCAgggattatttgatcag	45	gma-MIR395b,ptc-MIR395c,ptc-MIR395g,ptc-MIR395h,ptc-MIR395j,ptc-MIR395i,ptc-MIR395b,ptc-MIR395d,ath-MIR395e,mdm-MIR395d,mdm-MIR395g,mdm-MIR395h,aly-MIR395g,ppe-MIR395l,ppe-MIR395d,ppe-MIR395h,ppe-MIR395c,ppe-MIR395g,ppe-MIR395e,ppe-MIR395i,mes-MIR395c,vvi-MIR395c,vvi-MIR395a,vvi-MIR395i,vvi-MIR395k,vvi-MIR395h,vvi-MIR395m,vvi-MIR395d,vvi-MIR395f,vvi-MIR395b,vvi-MIR395l,vvi-MIR395j,vvi-MIR395e,csi…	gma-MIR395b	tccctagagtttccctgaacacttcattaaagggctttattgaaatataatccaaagttagtctataCTGAAGTGTTTGGGGGAACTCctggtga	gma-miR395a	CTGAAGTGTTTGGGGGAACTC	3'	96	43.1	-48	1.1	2.36574	1.3745	4.67107	0	0	0	3.77116	0	5.87047	0	0	0	0	0	0	0	0	0	0	0	0	0	2.33143	6.00173
gma-MIR395a-p5_2ss11AC20TG	GTTCCCCTGACCGCTTCATG	20	scaffold37299	-	2781	2901	aacatcaggtgaaccctagaGTTCCCCTGACCGCTTCATGggggaatcttggctgctggataatatgcagccattttgcctTCTGAAGTGTTTGGGGGAACTcccagtttcacttgatatg	106	mtr-MIR395f,mtr-MIR395c,gma-MIR395c,gma-MIR395b,gma-MIR395a,gma-MIR395l,ptc-MIR395c,ptc-MIR395k,ptc-MIR395g,ptc-MIR395h,ptc-MIR395j,ptc-MIR395i,ptc-MIR395e,ptc-MIR395f,ptc-MIR395b,ptc-MIR395d,ath-MIR395d,ath-MIR395a,ath-MIR395e,mdm-MIR395b,mdm-MIR395d,mdm-MIR395g,mdm-MIR395i,mdm-MIR395c,mdm-MIR395e,mdm-MIR395f,mdm-MIR395h,mdm-MIR395a,stu-MIR395g,stu-MIR395h,stu-MIR395i,stu-MIR395d,stu-MIR395j,stu…	gma-MIR395a	tcaggttttccctagagttcccctgaacgcttcattaaagggctttattatcatatagtcccaagttagtccataCTGAAGTGTTTGGGGGAACTCccggtgatacttga	gma-MIR395a-p5	gttcccctgaacgcttcatt	5'	115	48.8	-62.9	1.1	8.28008	5.49798	17.1273	0	0	4.35602	0	7.17937	18.5383	11.6501	15.6662	0	0	0	0	0	0	11.5932	0	0	0	0	0	2.77003
mtr-miR395a_L+1R-1_1ss2AC	TCTGAAGTGTTTGGGGGAACT	21	scaffold37299	-	2781	2901	aacatcaggtgaaccctagaGTTCCCCTGACCGCTTCATGggggaatcttggctgctggataatatgcagccattttgcctTCTGAAGTGTTTGGGGGAACTcccagtttcacttgatatg	106	mtr-MIR395f,mtr-MIR395c,gma-MIR395c,gma-MIR395b,gma-MIR395a,gma-MIR395l,ptc-MIR395c,ptc-MIR395k,ptc-MIR395g,ptc-MIR395h,ptc-MIR395j,ptc-MIR395i,ptc-MIR395e,ptc-MIR395f,ptc-MIR395b,ptc-MIR395d,ath-MIR395d,ath-MIR395a,ath-MIR395e,mdm-MIR395b,mdm-MIR395d,mdm-MIR395g,mdm-MIR395i,mdm-MIR395c,mdm-MIR395e,mdm-MIR395f,mdm-MIR395h,mdm-MIR395a,stu-MIR395g,stu-MIR395h,stu-MIR395i,stu-MIR395d,stu-MIR395j,stu…	mtr-MIR395c	gagttcctttgaacgcttcatgcatgagaatatctatttggtctaatatccattagaaaagatagtcttttcttctATGAAGTGTTTGGGGGAACTC	mtr-miR395a	ATGAAGTGTTTGGGGGAACTC	3'	115	48.8	-62.9	1.1	23.2631	27.9481	29.9727	0	0	0	14.3304	13.4613	37.6946	0	0	0	0	0	0	28.7614	28.3077	24.6356	3.06204	6.21418	4.18825	15.2989	13.5647	9.6951
csi-miR395b-5p_1ss21GA	GTTCCCCTGAACACTTCATTA	21	scaffold44984	+	4868	4969	aacatcagatgtaccctagaGTTCCCCTGAACACTTCATTAgggttccttattctggacattacTGAAGTGTTTGGGGGAACtcctgggatcatttgataat	128	mtr-MIR395a,mtr-MIR395l,mtr-MIR395n,mtr-MIR395h,mtr-MIR395i,mtr-MIR395j,mtr-MIR395m,mtr-MIR395d,mtr-MIR395o,mtr-MIR395e,mtr-MIR395f,mtr-MIR395c,mtr-MIR395g,gma-MIR395a,gma-MIR395b,gma-MIR395g,gma-MIR395l,gma-MIR395f,gma-MIR395c,gma-MIR395j,gma-MIR395i,gma-MIR395m,gma-MIR395d,gma-MIR395e,gma-MIR395k,ptc-MIR395c,ptc-MIR395k,ptc-MIR395b,ptc-MIR395d,ptc-MIR395g,ptc-MIR395h,ptc-MIR395j,ptc-MIR395i,ptc…	csi-MIR395b	tgactgcacatgcatcaggtgtcccctagaGTTCCCCTGAACACTTCATTGgggactccttttaaccctaCTGAAGTGTTTGGGGGAACTCctggagtcatttgatattactcatgagcgt	csi-miR395b-5p	GTTCCCCTGAACACTTCATTG	5'	96	42.2	-53.5	1.2	2.36574	1.14541	5.83884	0	0	0	4.9025	3.14098	7.41533	14.5626	10.4442	13.8781	0	0	0	6.08415	3.07692	5.7966	1.53102	0	2.79217	8.49937	6.57038	7.61758
mtr-miR395a_L-1R-2	TGAAGTGTTTGGGGGAAC	18	scaffold44984	+	4868	4969	aacatcagatgtaccctagaGTTCCCCTGAACACTTCATTAgggttccttattctggacattacTGAAGTGTTTGGGGGAACtcctgggatcatttgataat	128	mtr-MIR395a,mtr-MIR395l,mtr-MIR395n,mtr-MIR395h,mtr-MIR395i,mtr-MIR395j,mtr-MIR395m,mtr-MIR395d,mtr-MIR395o,mtr-MIR395e,mtr-MIR395f,mtr-MIR395c,mtr-MIR395g,gma-MIR395a,gma-MIR395b,gma-MIR395g,gma-MIR395l,gma-MIR395f,gma-MIR395c,gma-MIR395j,gma-MIR395i,gma-MIR395m,gma-MIR395d,gma-MIR395e,gma-MIR395k,ptc-MIR395c,ptc-MIR395k,ptc-MIR395b,ptc-MIR395d,ptc-MIR395g,ptc-MIR395h,ptc-MIR395j,ptc-MIR395i,ptc…	mtr-MIR395c	gagttcctttgaacgcttcatgcatgagaatatctatttggtctaatatccattagaaaagatagtcttttcttctATGAAGTGTTTGGGGGAACTC	mtr-miR395a	ATGAAGTGTTTGGGGGAACTC	3'	96	42.2	-53.5	1.2	4.53433	1.3745	2.33553	0	0	0	1.88558	2.24355	4.63458	0	0	0	0	0	0	0	0	0	0	0	0	1.41656	1.05974	1.38501
mtr-miR395a_L-1R-1	TGAAGTGTTTGGGGGAACT	19	scaffold26577	+	2575	2696	gccgtcaggtttgatatggagtttcctcaacacacttcagaatttataagagtcccttttttgcttagggaccgatagccacacTGAAGTGTTTGGGGGAACTctaggtttcacctgacatt	127	mtr-MIR395a,mtr-MIR395l,mtr-MIR395n,mtr-MIR395h,mtr-MIR395i,mtr-MIR395j,mtr-MIR395m,mtr-MIR395d,mtr-MIR395o,mtr-MIR395e,mtr-MIR395f,mtr-MIR395c,mtr-MIR395g,gma-MIR395g,gma-MIR395l,gma-MIR395f,gma-MIR395c,gma-MIR395j,gma-MIR395i,gma-MIR395m,gma-MIR395d,gma-MIR395e,gma-MIR395a,gma-MIR395b,gma-MIR395k,ptc-MIR395c,ptc-MIR395k,ptc-MIR395b,ptc-MIR395d,ptc-MIR395g,ptc-MIR395h,ptc-MIR395j,ptc-MIR395i,ptc…	mtr-MIR395c	gagttcctttgaacgcttcatgcatgagaatatctatttggtctaatatccattagaaaagatagtcttttcttctATGAAGTGTTTGGGGGAACTC	mtr-miR395a	ATGAAGTGTTTGGGGGAACTC	3'	116	44.3	-55.4	1	4.53433	8.01789	9.53677	0	0	0	7.1652	4.93582	12.3589	13.5917	0	4.62602	0	0	0	3.87173	3.6923	0	0	0	0	1.41656	3.81506	2.77003
csi-miR395b-5p_R-1	GTTCCCCTGAACACTTCATT	20	scaffold28661	+	2395	2464	tagaGTTCCCCTGAACACTTCATTagggttccttattttgcacattagtgaagtgtttgggggaactact	6	gma-MIR395a,gma-MIR395b,mdm-MIR395c,mdm-MIR395e,mdm-MIR395f,csi-MIR395b,	csi-MIR395b	tgactgcacatgcatcaggtgtcccctagaGTTCCCCTGAACACTTCATTGgggactccttttaaccctaCTGAAGTGTTTGGGGGAACTCctggagtcatttgatattactcatgagcgt	csi-miR395b-5p	GTTCCCCTGAACACTTCATTG	5'	64	41.4	-34.2	1.2	15.3773	14.8904	27.6372	8.27378	9.73121	10.89	67.5037	40.8327	70.4456	119.413	114.886	126.059	0	0	0	54.7573	44.923	47.822	9.40483	10.8748	15.3569	115.591	93.8929	105.954
aly-miR395i_L-1	TGAAGTGTTTGGAGGAACTC	20	scaffold286961	-	19	178	tattaattgtatagaaatgcattaggttttatttggagttccctcaaagcactttggattctactagagccccttatttgctaagggtgccgatagtctcacTGAAGTGTTTGGAGGAACTCtaagcatcacctaatataaagaattatctatataatta	4	aly-MIR395i,lus-MIR395e,cca-MIR395b,cca-MIR395c,	aly-MIR395i	ctcaagagttcctccgaacacttcattgaaaaaaggttctccattttcgtaatttttttttaCTGAAGTGTTTGGAGGAACTCcagatgatat	aly-miR395i	CTGAAGTGTTTGGAGGAACTC	3'	157	34.4	-56.7	1	0	0	0	0	0	0	0	0	0	0	0	0	0	0	0	0	0	0	0	0	0	0	1.27169	1.38501
gma-miR395a_R-1	CTGAAGTGTTTGGGGGAACT	20	scaffold37299	+	4602	4684	cttgagttcccttcaatcacttcattgctagtgttctatttaaagaacaatatgtagtaCTGAAGTGTTTGGGGGAACTcgtg	103	gma-MIR395c,gma-MIR395b,gma-MIR395a,ptc-MIR395c,ptc-MIR395k,ptc-MIR395g,ptc-MIR395h,ptc-MIR395j,ptc-MIR395i,ptc-MIR395e,ptc-MIR395f,ptc-MIR395b,ptc-MIR395d,ath-MIR395d,ath-MIR395a,ath-MIR395e,mdm-MIR395b,mdm-MIR395d,mdm-MIR395g,mdm-MIR395i,mdm-MIR395c,mdm-MIR395e,mdm-MIR395f,mdm-MIR395h,mdm-MIR395a,stu-MIR395g,stu-MIR395h,stu-MIR395i,stu-MIR395d,stu-MIR395j,stu-MIR395f,stu-MIR395a,stu-MIR395b,stu…	gma-MIR395a	tcaggttttccctagagttcccctgaacgcttcattaaagggctttattatcatatagtcccaagttagtccataCTGAAGTGTTTGGGGGAACTCccggtgatacttga	gma-miR395a	CTGAAGTGTTTGGGGGAACTC	3'	79	38.6	-36.5	1.1	14.5887	9.85056	14.5971	0	0	0	7.1652	12.5639	15.1396	6.79587	10.4442	9.25204	0	0	0	13.2745	13.5384	21.0127	2.84332	2.52451	2.79217	6.23287	6.35843	5.54006
mtr-miR395h_1ss1AC	CTGAAGTGTTTGGGGGAACTT	21	scaffold42684	-	258	380	tgcattaggtttcatttggagttccctcaaagcacttcggattctacaaaggccccttatttgctaagggtaccgatagcctcaCTGAAGTGTTTGGGGGAACTCtaagcgccacctaatata	109	mtr-MIR395h,gma-MIR395c,gma-MIR395a,gma-MIR395b,gma-MIR395g,gma-MIR395f,gma-MIR395d,gma-MIR395e,ptc-MIR395c,ptc-MIR395k,ptc-MIR395b,ptc-MIR395d,ptc-MIR395g,ptc-MIR395h,ptc-MIR395j,ptc-MIR395i,ptc-MIR395e,ptc-MIR395f,ath-MIR395d,ath-MIR395a,ath-MIR395e,mdm-MIR395i,mdm-MIR395b,mdm-MIR395c,mdm-MIR395e,mdm-MIR395f,mdm-MIR395d,mdm-MIR395h,mdm-MIR395a,mdm-MIR395g,stu-MIR395f,stu-MIR395g,stu-MIR395h,stu…	mtr-MIR395h	gactttctctgaacacttcatacaagaggttatccatctaatctaaaagtcattagatatttacgatgggtcgttcttcaATGAAGTGTTTGGGGGAACTT	mtr-miR395h	ATGAAGTGTTTGGGGGAACTT	3'	117	45.5	-52	0.9	1.18287	0	2.14091	0	0	0	1.88558	0	0	0	0	0	0	0	0	0	0	0	0	0	0	0	0	0
mtr-miR395a_1ss1AC	CTGAAGTGTTTGGGGGAACTC	21	scaffold83133	+	1424	1545	gccgtcaggtttgatctggagtttcctcaatacacttcagaatttataagagtcccttttttgcttagggaccgacagctacaCTGAAGTGTTTGGGGGAACTCtaggtttcaactgacatg	122	mtr-MIR395i,mtr-MIR395m,mtr-MIR395d,mtr-MIR395f,mtr-MIR395a,mtr-MIR395l,mtr-MIR395n,mtr-MIR395j,mtr-MIR395o,mtr-MIR395e,mtr-MIR395c,mtr-MIR395g,gma-MIR395c,gma-MIR395b,gma-MIR395a,gma-MIR395i,gma-MIR395m,gma-MIR395k,gma-MIR395l,gma-MIR395j,ptc-MIR395c,ptc-MIR395k,ptc-MIR395g,ptc-MIR395h,ptc-MIR395j,ptc-MIR395i,ptc-MIR395e,ptc-MIR395f,ptc-MIR395b,ptc-MIR395d,ath-MIR395d,ath-MIR395a,ath-MIR395e,mdm…	mtr-MIR395c	gagttcctttgaacgcttcatgcatgagaatatctatttggtctaatatccattagaaaagatagtcttttcttctATGAAGTGTTTGGGGGAACTC	mtr-miR395a	ATGAAGTGTTTGGGGGAACTC	3'	116	44.3	-56.5	1	125.384	109.502	157.649	5.79165	9.73121	20.3281	135.762	78.9731	147.071	44.6586	41.7766	72.8598	48.2291	0	0	63.0539	82.4615	59.4152	70.4268	64.0837	68.8734	150.722	163.624	154.66
mtr-miR395a_R-1_1ss1AC	CTGAAGTGTTTGGGGGAACT	20	scaffold9006	+	804	916	tgcatcaggtttcacctcgagttccctacaatcacttcattgcttagggttcttttcaacaataacaattagtaCTGAAGTGTTTGGGGGAACTcgtgatgtcacttgatatg	128	mtr-MIR395i,mtr-MIR395m,mtr-MIR395d,mtr-MIR395f,mtr-MIR395a,mtr-MIR395l,mtr-MIR395n,mtr-MIR395h,mtr-MIR395j,mtr-MIR395o,mtr-MIR395e,mtr-MIR395c,mtr-MIR395g,gma-MIR395c,gma-MIR395b,gma-MIR395a,gma-MIR395g,gma-MIR395i,gma-MIR395m,gma-MIR395k,gma-MIR395l,gma-MIR395f,gma-MIR395j,gma-MIR395d,gma-MIR395e,ptc-MIR395c,ptc-MIR395k,ptc-MIR395g,ptc-MIR395h,ptc-MIR395j,ptc-MIR395i,ptc-MIR395e,ptc-MIR395f,ptc…	mtr-MIR395c	gagttcctttgaacgcttcatgcatgagaatatctatttggtctaatatccattagaaaagatagtcttttcttctATGAAGTGTTTGGGGGAACTC	mtr-miR395a	ATGAAGTGTTTGGGGGAACTC	3'	107	40.7	-42.1	0.9	14.5887	9.85056	14.5971	0	0	0	7.1652	12.5639	15.1396	6.79587	10.4442	9.25204	0	0	0	13.2745	13.5384	21.0127	2.84332	2.52451	2.79217	6.23287	6.35843	5.54006
gma-miR395a_L-1R+1	TGAAGTGTTTGGGGGAACTCC	21	scaffold9270	+	1897	2018	aacattaggtgttccctagagttcctccgatcgcttcatggtggctcttggtagctgcaatagcaatgcagtcatgtagcctccTGAAGTGTTTGGGGGAACTCCcgggatcacttgatatt	105	gma-MIR395c,gma-MIR395b,gma-MIR395k,gma-MIR395a,ptc-MIR395c,ptc-MIR395g,ptc-MIR395h,ptc-MIR395j,ptc-MIR395i,ptc-MIR395b,ptc-MIR395d,ptc-MIR395k,ptc-MIR395e,ptc-MIR395f,ath-MIR395d,ath-MIR395a,ath-MIR395e,mdm-MIR395b,mdm-MIR395d,mdm-MIR395g,mdm-MIR395i,mdm-MIR395c,mdm-MIR395e,mdm-MIR395f,mdm-MIR395h,mdm-MIR395a,mdm-MIR395l,stu-MIR395g,stu-MIR395h,stu-MIR395i,stu-MIR395d,stu-MIR395j,stu-MIR395f,stu…	gma-MIR395a	tcaggttttccctagagttcccctgaacgcttcattaaagggctttattatcatatagtcccaagttagtccataCTGAAGTGTTTGGGGGAACTCccggtgatacttga	gma-miR395a	CTGAAGTGTTTGGGGGAACTC	3'	116	49.2	-63.6	1.1	11.0401	12.1414	16.3487	0	0	0	19.61	9.87164	22.246	9.70839	0	8.09554	0	0	0	20.4649	12.3077	17.3898	4.15562	2.7187	2.3268	13.599	25.8576	18.236
mtr-miR396b-5p_1ss7AG	TTCCACGGCTTTCTTGAACTG	21	scaffold17358	-	4294	4428	taatgcccctgttcgtgtttTTCCACGGCTTTCTTGAACTGcacataatgaagcaccgtatggcctctactggaggggatgatgaaggcatttgcgGTTCAATAAAGCTGTGGGAAGatatggagagggtcaagc	69	mtr-MIR396b,mtr-MIR396c,mtr-MIR396a,gma-MIR396i,gma-MIR396a,gma-MIR396e,gma-MIR396h,gma-MIR396c,gma-MIR396g,gma-MIR396b,gma-MIR396f,gma-MIR396d,gma-MIR396k,gma-MIR396j,ptc-MIR396b,ptc-MIR396f,ptc-MIR396a,ptc-MIR396g,ptc-MIR396d,ptc-MIR396c,ptc-MIR396e,ath-MIR396a,mdm-MIR396g,mdm-MIR396f,mdm-MIR396b,mdm-MIR396a,mdm-MIR396c,mdm-MIR396d,mdm-MIR396e,lja-MIR396,stu-MIR396,aly-MIR396a,ppe-MIR396b,ppe-M…	mtr-MIR396b	tattcTTCCACAGCTTTCTTGAACTGcatccaaattgagttcctttgcattgccatggccattgttttgcgGTTCAATAAAGCTGTGGGAAGata	mtr-miR396b-5p	TTCCACAGCTTTCTTGAACTG	5'	129	48.1	-63.5	1	16873.4	17028.2	23080.3	2837.49	2969.76	3475.38	6828.06	8802.81	15143.3	2354.28	2302.94	2476.66	1334.34	1233.11	1334.94	6526.08	6432.61	6263.23	9027.1	9342.82	9471.72	13015.4	11168.6	10800.6
mtr-miR396b-3p	GTTCAATAAAGCTGTGGGAAG	21	scaffold17358	-	4294	4428	taatgcccctgttcgtgtttTTCCACGGCTTTCTTGAACTGcacataatgaagcaccgtatggcctctactggaggggatgatgaaggcatttgcgGTTCAATAAAGCTGTGGGAAGatatggagagggtcaagc	69	mtr-MIR396b,mtr-MIR396c,mtr-MIR396a,gma-MIR396i,gma-MIR396a,gma-MIR396e,gma-MIR396h,gma-MIR396c,gma-MIR396g,gma-MIR396b,gma-MIR396f,gma-MIR396d,gma-MIR396k,gma-MIR396j,ptc-MIR396b,ptc-MIR396f,ptc-MIR396a,ptc-MIR396g,ptc-MIR396d,ptc-MIR396c,ptc-MIR396e,ath-MIR396a,mdm-MIR396g,mdm-MIR396f,mdm-MIR396b,mdm-MIR396a,mdm-MIR396c,mdm-MIR396d,mdm-MIR396e,lja-MIR396,stu-MIR396,aly-MIR396a,ppe-MIR396b,ppe-M…	mtr-MIR396b	tattcTTCCACAGCTTTCTTGAACTGcatccaaattgagttcctttgcattgccatggccattgttttgcgGTTCAATAAAGCTGTGGGAAGata	mtr-miR396b-3p	GTTCAATAAAGCTGTGGGAAG	3'	129	48.1	-63.5	1	985.329	1179.55	989.099	616.811	536.607	408.74	813.439	542.94	1122.8	453.382	417.766	393.212	2222.56	2461.61	2192.16	1766.06	1852.92	1754.2	700.988	703.173	702.928	1533	1620.55	1589.07
mtr-miR396b-5p	TTCCACAGCTTTCTTGAACTG	21	scaffold21539	+	11939	12048	tgaggcccttgtcatacttTTCCACAGCTTTCTTGAACTGcatataattgtatggacaaaagcccatttgcaGTTCAATAAAGCTGTGGGAAGatatggagagggtcata	73	mtr-MIR396b,mtr-MIR396a,gma-MIR396i,gma-MIR396e,gma-MIR396a,gma-MIR396h,gma-MIR396c,gma-MIR396g,gma-MIR396b,gma-MIR396f,gma-MIR396d,gma-MIR396k,ptc-MIR396b,ptc-MIR396a,ptc-MIR396d,ptc-MIR396c,ptc-MIR396e,ath-MIR396a,ath-MIR396b,mdm-MIR396b,mdm-MIR396a,mdm-MIR396c,mdm-MIR396d,mdm-MIR396e,lja-MIR396,stu-MIR396,aly-MIR396a,aly-MIR396b,ppe-MIR396b,mes-MIR396a,mes-MIR396b,mes-MIR396d,mes-MIR396f,mes-M…	mtr-MIR396b	tattcTTCCACAGCTTTCTTGAACTGcatccaaattgagttcctttgcattgccatggccattgttttgcgGTTCAATAAAGCTGTGGGAAGata	mtr-miR396b-5p	TTCCACAGCTTTCTTGAACTG	5'	104	40.9	-53.8	1.2	11281.6	12456.1	13622.2	2358.03	2026.18	1852.4	5041.66	4195.45	9167.2	3221.24	4349.99	3224.92	5329.32	5135.67	5027.24	8002.86	8045.53	7629.78	11493.8	12471.9	12779.7	8683.52	7881.92	7236.93
nta-MIR396c-p3_1ss9AT	TTCAAGAATGCTGTGGGAAAA	21	scaffold34516	-	1350	1468	gcgttggccattttcctatttTTCCACAGCTTTCTTGAACTGcagatacttttacggccattacacttacacatttgcagTTCAAGAATGCTGTGGGAAAAtatggagagggtcaaatg	81	mtr-MIR396b,mtr-MIR396a,mtr-MIR396c,gma-MIR396i,gma-MIR396a,gma-MIR396e,gma-MIR396h,gma-MIR396c,gma-MIR396g,gma-MIR396b,gma-MIR396f,gma-MIR396d,gma-MIR396k,gma-MIR396j,ptc-MIR396b,ptc-MIR396a,ptc-MIR396d,ptc-MIR396c,ptc-MIR396e,ptc-MIR396f,ath-MIR396a,ath-MIR396b,mdm-MIR396b,mdm-MIR396e,mdm-MIR396c,mdm-MIR396d,mdm-MIR396g,mdm-MIR396f,mdm-MIR396a,lja-MIR396,stu-MIR396,aly-MIR396a,aly-MIR396b,ppe-M…	nta-MIR396c	tatcatgcttTTCCACAGCTTTCTTGAACTTctttccctctgaattttcatctctagcaattgagttattgatatgagataagattaagctctgaaagttcaagaaagctgtgggaaaacatggtgaa	nta-MIR396c-p3	ttcaagaaagctgtgggaaaa	3'	113	41.2	-56.8	1.2	0	0	0.973139	4.96427	12.5116	0	0	0	0	0	0	0	0	0	0	0	0	0	0	0	0	0	0	0
mtr-miR396b-5p_R-1	TTCCACAGCTTTCTTGAACT	20	scaffold19797	+	4624	4732	tgaggcccttgtcatacttTTCCACAGCTTTCTTGAACTgcatataattgtatggacaatacccatttgCAGTTCAATTAAGCTGTGGGAAGatatggagaggttcata	75	mtr-MIR396b,mtr-MIR396a,mtr-MIR396c,gma-MIR396c,gma-MIR396g,gma-MIR396b,gma-MIR396f,gma-MIR396i,gma-MIR396d,gma-MIR396e,gma-MIR396a,gma-MIR396h,gma-MIR396k,ptc-MIR396d,ptc-MIR396c,ptc-MIR396b,ptc-MIR396e,ptc-MIR396a,ptc-MIR396f,ath-MIR396b,ath-MIR396a,mdm-MIR396c,mdm-MIR396b,mdm-MIR396d,mdm-MIR396e,mdm-MIR396a,lja-MIR396,stu-MIR396,aly-MIR396a,aly-MIR396b,ppe-MIR396b,ppe-MIR396a,mes-MIR396d,mes-M…	mtr-MIR396b	tattcTTCCACAGCTTTCTTGAACTGcatccaaattgagttcctttgcattgccatggccattgttttgcgGTTCAATAAAGCTGTGGGAAGata	mtr-miR396b-5p	TTCCACAGCTTTCTTGAACTG	5'	103	39.4	-48.4	1.1	6979.12	7085.07	6050.01	418.24	354.147	352.838	2243.84	1816.83	4696.99	511.632	792.45	400.151	1189.65	877.497	1089.38	1809.76	1932.31	1886.07	1431.5	1462.27	1506.84	1982.34	1685.2	1636.62
mtr-miR396b-3p_L+2	CAGTTCAATAAAGCTGTGGGAAG	23	scaffold19797	+	4624	4732	tgaggcccttgtcatacttTTCCACAGCTTTCTTGAACTgcatataattgtatggacaatacccatttgCAGTTCAATTAAGCTGTGGGAAGatatggagaggttcata	75	mtr-MIR396b,mtr-MIR396a,mtr-MIR396c,gma-MIR396c,gma-MIR396g,gma-MIR396b,gma-MIR396f,gma-MIR396i,gma-MIR396d,gma-MIR396e,gma-MIR396a,gma-MIR396h,gma-MIR396k,ptc-MIR396d,ptc-MIR396c,ptc-MIR396b,ptc-MIR396e,ptc-MIR396a,ptc-MIR396f,ath-MIR396b,ath-MIR396a,mdm-MIR396c,mdm-MIR396b,mdm-MIR396d,mdm-MIR396e,mdm-MIR396a,lja-MIR396,stu-MIR396,aly-MIR396a,aly-MIR396b,ppe-MIR396b,ppe-MIR396a,mes-MIR396d,mes-M…	mtr-MIR396b	tattcTTCCACAGCTTTCTTGAACTGcatccaaattgagttcctttgcattgccatggccattgttttgcgGTTCAATAAAGCTGTGGGAAGata	mtr-miR396b-3p	GTTCAATAAAGCTGTGGGAAG	3'	103	39.4	-48.4	1.1	18.5316	15.5776	15.181	23.5803	21.2001	18.5131	5.65674	5.38453	10.505	14.5626	0	20.8171	60.2864	106.223	80.3644	45.3545	41.2307	52.894	12.6856	14.5645	16.0549	14.4489	16.32	14.7735
mtr-miR396a-5p_L-1R+1	TCCACAGCTTTCTTGAACTTC	21	scaffold20595	-	4933	5022	ccttcatgctttTCCACAGCTTTCTTGAACTTCttctgtcatttcaagaattgtaaagaagCTCAAGAATGCTGTGGGAAGacatggcaa	77	mtr-MIR396a,mtr-MIR396b,gma-MIR396c,gma-MIR396g,gma-MIR396b,gma-MIR396f,gma-MIR396d,gma-MIR396k,gma-MIR396i,gma-MIR396e,gma-MIR396a,gma-MIR396h,gma-MIR396j,ptc-MIR396d,ptc-MIR396c,ptc-MIR396e,ptc-MIR396b,ptc-MIR396a,ptc-MIR396g,ath-MIR396b,ath-MIR396a,mdm-MIR396c,mdm-MIR396d,mdm-MIR396e,mdm-MIR396b,mdm-MIR396a,lja-MIR396,stu-MIR396,aly-MIR396b,aly-MIR396a,ppe-MIR396b,ppe-MIR396a,mes-MIR396d,mes-M…	mtr-MIR396a	tgcttTTCCACAGCTTTCTTGAACTTctttcgtatcttaaatctgttttcaagattaaaagtcctagaaGCTCAAGAAAGCTGTGGGAGAata	mtr-miR396a-5p	TTCCACAGCTTTCTTGAACTT	5'	84	40	-36.9	1	6721.84	7820.88	7608.59	122.038	124.768	98.7364	3078.77	1708.69	5002.87	87.3755	120.108	80.3771	337.604	397.183	370.569	1022.14	1093.54	1054.26	1308.36	1645.4	1771.86	1631.6	1577.95	1513.36
ath-MIR396b-p3_2ss9AT20AG	CTCAAGAATGCTGTGGGAAG	20	scaffold20595	-	4933	5022	ccttcatgctttTCCACAGCTTTCTTGAACTTCttctgtcatttcaagaattgtaaagaagCTCAAGAATGCTGTGGGAAGacatggcaa	77	mtr-MIR396a,mtr-MIR396b,gma-MIR396c,gma-MIR396g,gma-MIR396b,gma-MIR396f,gma-MIR396d,gma-MIR396k,gma-MIR396i,gma-MIR396e,gma-MIR396a,gma-MIR396h,gma-MIR396j,ptc-MIR396d,ptc-MIR396c,ptc-MIR396e,ptc-MIR396b,ptc-MIR396a,ptc-MIR396g,ath-MIR396b,ath-MIR396a,mdm-MIR396c,mdm-MIR396d,mdm-MIR396e,mdm-MIR396b,mdm-MIR396a,lja-MIR396,stu-MIR396,aly-MIR396b,aly-MIR396a,ppe-MIR396b,ppe-MIR396a,mes-MIR396d,mes-M…	ath-MIR396b	ggtcatacttTTCCACAGCTTTCTTGAACTTtctttttcatttccattgtttttttcttaaacaaaagtaagaagaaaaaaaactttaagattaagcattttggaaGCTCAAGAAAGCTGTGGGAAAacatgaca	ath-MIR396b-p3	CTCAAGAAAGCTGTGGGAAA	3'	84	40	-36.9	1	113.161	110.418	144.219	0	0	0	122.94	103.203	126.061	0	0	0	96.4582	129.315	107.153	38.7173	45.5384	46.3728	13.123	12.4284	12.5647	22.665	27.5532	30.932
mtr-miR396a-3p_1ss2CT	GTTCAAGAAAGCTGTGGGAGA	21	scaffold28610	-	13977	14098	atttgcaagtcctttcatgctttTCCACAGCTTTCTTGAACTTCtacagcaatttctcatttcaaaaacatgaagaaGTTCAAGAAAGCTGTGGGAGAatatggaaattcaggacttcatgt	82	mtr-MIR396a,mtr-MIR396b,mtr-MIR396c,gma-MIR396c,gma-MIR396g,gma-MIR396b,gma-MIR396f,gma-MIR396d,gma-MIR396k,gma-MIR396i,gma-MIR396e,gma-MIR396a,gma-MIR396h,gma-MIR396j,ptc-MIR396d,ptc-MIR396c,ptc-MIR396e,ptc-MIR396b,ptc-MIR396a,ptc-MIR396f,ptc-MIR396g,ath-MIR396b,ath-MIR396a,mdm-MIR396c,mdm-MIR396d,mdm-MIR396e,mdm-MIR396b,mdm-MIR396g,mdm-MIR396f,lja-MIR396,stu-MIR396,aly-MIR396b,aly-MIR396a,ppe-M…	mtr-MIR396a	tgcttTTCCACAGCTTTCTTGAACTTctttcgtatcttaaatctgttttcaagattaaaagtcctagaaGCTCAAGAAAGCTGTGGGAGAata	mtr-miR396a-3p	GCTCAAGAAAGCTGTGGGAGA	3'	116	36.1	-53	1.2	2470.22	2777.86	2581.74	155.133	144.926	138.304	6648.17	4908	7554.98	286.397	392.961	186.197	9251.95	8022.17	8094.48	6803.18	6850.45	6837.1	1212.79	1157	1106.16	4143.73	4262.48	4147.89
mtr-miR396b-3p_2ss8AG18GA	GTTCAATGAAGCTGTGGAAAG	21	scaffold28610	+	1913	2048	aaatggccctcttcgtgttcTTCCACAGCTTTCTTGAACTGcataaactgaaggagctgtatggcctctactggagggcatgattaagccttttgcgGTTCAATGAAGCTGTGGAAAGacatggagagggtcaagc	77	mtr-MIR396b,mtr-MIR396a,gma-MIR396i,gma-MIR396e,gma-MIR396a,gma-MIR396h,gma-MIR396c,gma-MIR396g,gma-MIR396b,gma-MIR396f,gma-MIR396d,gma-MIR396k,gma-MIR396j,ptc-MIR396b,ptc-MIR396a,ptc-MIR396d,ptc-MIR396c,ptc-MIR396e,ath-MIR396a,ath-MIR396b,mdm-MIR396b,mdm-MIR396c,mdm-MIR396d,mdm-MIR396e,mdm-MIR396a,lja-MIR396,stu-MIR396,aly-MIR396a,aly-MIR396b,ppe-MIR396b,ppe-MIR396a,mes-MIR396a,mes-MIR396b,mes-M…	mtr-MIR396b	tattcTTCCACAGCTTTCTTGAACTGcatccaaattgagttcctttgcattgccatggccattgttttgcgGTTCAATAAAGCTGTGGGAAGata	mtr-miR396b-3p	GTTCAATAAAGCTGTGGGAAG	3'	130	47.8	-78.9	1.2	82.6036	100.338	75.5156	129.898	155.004	124.147	7.91943	8.97422	34.9138	91.2588	57.4428	72.8598	329.566	267.868	125.011	95.687	78.7692	52.1694	70.6456	69.9095	70.7348	65.4451	61.4649	63.9415
mtr-miR396a-5p_R+2	TTCCACAGCTTTCTTGAACTTTT	23	scaffold33024	-	1173	1341	tttgatgaattttgcaagtccttccatgcttTTCCACAGCTTTCTTGAACTTTTtcgacatgaatttagatccctctatcggtatatatggaggatcattatgaagaagatggaaGTTCAAGAAATCTGTGGGACAacatgaaaatttagggcttagttaattctcttt	82	mtr-MIR396a,mtr-MIR396b,mtr-MIR396c,gma-MIR396c,gma-MIR396g,gma-MIR396b,gma-MIR396f,gma-MIR396d,gma-MIR396k,gma-MIR396i,gma-MIR396e,gma-MIR396a,gma-MIR396h,gma-MIR396j,ptc-MIR396d,ptc-MIR396c,ptc-MIR396e,ptc-MIR396b,ptc-MIR396a,ptc-MIR396g,ptc-MIR396f,ath-MIR396b,ath-MIR396a,mdm-MIR396c,mdm-MIR396d,mdm-MIR396e,mdm-MIR396b,mdm-MIR396a,mdm-MIR396g,mdm-MIR396f,lja-MIR396,stu-MIR396,aly-MIR396b,aly-M…	mtr-MIR396a	tgcttTTCCACAGCTTTCTTGAACTTctttcgtatcttaaatctgttttcaagattaaaagtcctagaaGCTCAAGAAAGCTGTGGGAGAata	mtr-miR396a-5p	TTCCACAGCTTTCTTGAACTT	5'	163	34.9	-56.2	1	800.604	981.39	917.281	43.0237	39.9675	33.0331	306.972	232.432	541.937	18.4459	24.8049	18.5041	28.1336	27.7104	0	164.825	185.846	163.754	169.724	226.041	254.087	215.034	213.219	209.368
mes-MIR396f-p3_2ss11GT20GC	GTTCAAGAAATCTGTGGGACA	21	scaffold33024	-	1173	1341	tttgatgaattttgcaagtccttccatgcttTTCCACAGCTTTCTTGAACTTTTtcgacatgaatttagatccctctatcggtatatatggaggatcattatgaagaagatggaaGTTCAAGAAATCTGTGGGACAacatgaaaatttagggcttagttaattctcttt	82	mtr-MIR396a,mtr-MIR396b,mtr-MIR396c,gma-MIR396c,gma-MIR396g,gma-MIR396b,gma-MIR396f,gma-MIR396d,gma-MIR396k,gma-MIR396i,gma-MIR396e,gma-MIR396a,gma-MIR396h,gma-MIR396j,ptc-MIR396d,ptc-MIR396c,ptc-MIR396e,ptc-MIR396b,ptc-MIR396a,ptc-MIR396g,ptc-MIR396f,ath-MIR396b,ath-MIR396a,mdm-MIR396c,mdm-MIR396d,mdm-MIR396e,mdm-MIR396b,mdm-MIR396a,mdm-MIR396g,mdm-MIR396f,lja-MIR396,stu-MIR396,aly-MIR396b,aly-M…	mes-MIR396f	tgtcatgcttTTCCACAGCTTTCTTGAACTTcttcttcttcttcttgttctagctggcttcttatttcttgttgtgtgcatggcattcttagaagttcaagaaagctgtgggagaacatggca	mes-MIR396f-p3	gttcaagaaagctgtgggaga	3'	163	34.9	-56.2	1	759.007	901.44	648.695	138.586	144.231	108.9	1149.07	743.962	1397.48	152.422	178.856	119.698	1856.82	1810.41	1526.92	1164.84	1201.23	1174.54	493.644	501.018	470.713	921.898	986.617	952.89
mtr-miR396a-5p	TTCCACAGCTTTCTTGAACTT	21	scaffold7610	-	2017	2158	acaagtccttcccatgcttTTCCACAGCTTTCTTGAACTTtttcgacccggattttgatccctctgtcgatatgtatggatcattgtgaagaagatggaaGTTCAAGAAAGCTGTGGGACAacatggaaattcaggacttaa	80	mtr-MIR396a,mtr-MIR396b,mtr-MIR396c,gma-MIR396c,gma-MIR396g,gma-MIR396b,gma-MIR396f,gma-MIR396d,gma-MIR396k,gma-MIR396i,gma-MIR396e,gma-MIR396a,gma-MIR396h,ptc-MIR396d,ptc-MIR396c,ptc-MIR396e,ptc-MIR396b,ptc-MIR396a,ptc-MIR396g,ptc-MIR396f,ath-MIR396b,ath-MIR396a,mdm-MIR396e,mdm-MIR396c,mdm-MIR396d,mdm-MIR396b,mdm-MIR396a,mdm-MIR396g,mdm-MIR396f,lja-MIR396,stu-MIR396,aly-MIR396b,aly-MIR396a,ppe-M…	mtr-MIR396a	tgcttTTCCACAGCTTTCTTGAACTTctttcgtatcttaaatctgttttcaagattaaaagtcctagaaGCTCAAGAAAGCTGTGGGAGAata	mtr-miR396a-5p	TTCCACAGCTTTCTTGAACTT	5'	138	41.5	-56.6	1	102061	106492	108026	3513.88	3166.12	2827.78	30880.5	19851.9	70573.2	2617.38	3591.48	2071.3	3645.32	3274.45	3589.61	12278.4	12640.6	12264.2	21333.9	23835.5	24326	23944.1	20900.6	20171.6
mtr-miR396a-5p_R+1	TTCCACAGCTTTCTTGAACTTC	22	scaffold38430	-	2497	2589	ttccatgcttTTCCACAGCTTTCTTGAACTTCtactgcagtttttcatttaaaaaacataagaaGTTCAAGAAAGCTGTGGGAGAacatgtaa	80	mtr-MIR396a,mtr-MIR396b,mtr-MIR396c,gma-MIR396c,gma-MIR396g,gma-MIR396b,gma-MIR396f,gma-MIR396d,gma-MIR396k,gma-MIR396i,gma-MIR396e,gma-MIR396a,gma-MIR396h,gma-MIR396j,ptc-MIR396d,ptc-MIR396c,ptc-MIR396e,ptc-MIR396b,ptc-MIR396a,ptc-MIR396f,ptc-MIR396g,ath-MIR396b,ath-MIR396a,mdm-MIR396c,mdm-MIR396d,mdm-MIR396e,mdm-MIR396b,mdm-MIR396g,mdm-MIR396f,mdm-MIR396a,lja-MIR396,stu-MIR396,aly-MIR396a,aly-M…	mtr-MIR396a	tgcttTTCCACAGCTTTCTTGAACTTctttcgtatcttaaatctgttttcaagattaaaagtcctagaaGCTCAAGAAAGCTGTGGGAGAata	mtr-miR396a-5p	TTCCACAGCTTTCTTGAACTT	5'	87	34.4	-45.5	1.4	3577.98	4119.82	4122.8	66.1903	66.7283	49.3682	1747.18	992.997	2812.88	43.6877	60.0539	39.8994	450.138	318.67	334.852	660.96	671.999	647.771	717.829	839.497	906.988	986.777	898.447	872.559
lus-miR396d_L-1R-1	CCCACAGCTTTATTGAACT	19	scaffold19797	-	4677	4779	gaacctctccatatcttCCCACAGCTTAATTGAACTgcaaatgggtattgtccatacaattatatgcagttcaagaaagctgtggaaaagtatgacaagggcc	2	lus-MIR396d,cca-MIR396b,	lus-MIR396d	tggctttctgagggtatctTCCCACAGCTTTATTGAACTGctgcttctactgcatcagagatctctggtttagccatgcagttcaagaaagctgtggaagaatacaagcagagcca	lus-miR396d	TCCCACAGCTTTATTGAACTG	5'	97	40.8	-41.4	1	0	0	0.973139	0	0	0	0	0	1.85383	0	0	0	0	0	0	0	0	0	0	0	0	0	0	0
mtr-miR396b-5p_1ss2TC	TCCCACAGCTTTCTTGAACTG	21	scaffold21539	-	11992	12097	tgaccctctccatatctTCCCACAGCTTTATTGAACTGcaaatgggcttttgtccatacaattatatgcagttcaagaaagctgtggaaaagtatgacaagggcct	32	mtr-MIR396b,gma-MIR396i,gma-MIR396e,gma-MIR396a,gma-MIR396h,ptc-MIR396b,ptc-MIR396a,ath-MIR396a,mdm-MIR396b,lja-MIR396,aly-MIR396a,mes-MIR396a,mes-MIR396b,vvi-MIR396d,vvi-MIR396c,nta-MIR396a,csi-MIR396a,csi-MIR396b,lus-MIR396d,lus-MIR396c,lus-MIR396a,cme-MIR396b,sly-MIR396a,cas-MIR396a,cpa-MIR396,ghr-MIR396b,ghr-MIR396a,cca-MIR396b,aqc-MIR396a,hbr-MIR396b,ssl-MIR396,dpr-MIR396,	mtr-MIR396b	tattcTTCCACAGCTTTCTTGAACTGcatccaaattgagttcctttgcattgccatggccattgttttgcgGTTCAATAAAGCTGTGGGAAGata	mtr-miR396b-5p	TTCCACAGCTTTCTTGAACTG	5'	100	41.5	-46.8	1.1	0.985723	3.66532	3.11405	0	0	0	0	0	1.85383	0	0	0	0	0	0	0	0	0	2.18717	2.9129	3.25753	0	0	0
hbr-miR396a_R-1_2ss19TC20CT	CACAGCTTTCTTGAACTTCT	20	scaffold28610	+	14055	14130	ctccCACAGCTTTCTTGAACTTCTtcatgtttttgaaatgagaaattgctgtagaagttcaagaaagctgtggaaa	74	mtr-MIR396a,mtr-MIR396b,gma-MIR396c,gma-MIR396g,gma-MIR396b,gma-MIR396f,gma-MIR396d,gma-MIR396k,gma-MIR396i,gma-MIR396e,gma-MIR396a,gma-MIR396h,ptc-MIR396e,ptc-MIR396d,ptc-MIR396c,ptc-MIR396b,ptc-MIR396a,ath-MIR396b,ath-MIR396a,mdm-MIR396c,mdm-MIR396b,mdm-MIR396d,mdm-MIR396e,lja-MIR396,stu-MIR396,aly-MIR396a,aly-MIR396b,ppe-MIR396b,mes-MIR396f,mes-MIR396c,mes-MIR396d,mes-MIR396e,mes-MIR396a,mes-M…	hbr-MIR396a	CACAGCTTTCTTGAACTTTCTtgtacttattcttttgatctctatagattgaataggtagcaccttggaagctcaagaaagctgtg	hbr-miR396a	CACAGCTTTCTTGAACTTTCT	5'	70	36.8	-38.4	1.4	297.491	272.15	234.916	9.92854	1.73772	2.17801	130.482	95.5754	326.583	0	0	2.89126	116.554	23.092	80.3644	108.962	111.385	111.585	91.6424	84.8624	73.7597	99.7259	94.5287	94.181
mtr-miR396a-5p_L-2	CCACAGCTTTCTTGAACTT	19	scaffold7610	+	1932	2077	aattaagtcctgaatttccatgttgtcCCACAGCTTTCTTGAACTTccatcttcttcacaatgatccatacatatcgacagagggatcaaaatccgggtcgaaaaagttcaagaaagctgtggaaaagcatgggaaggacttgtaa	73	mtr-MIR396a,mtr-MIR396b,gma-MIR396c,gma-MIR396g,gma-MIR396b,gma-MIR396f,gma-MIR396d,gma-MIR396k,gma-MIR396i,gma-MIR396e,gma-MIR396a,gma-MIR396h,ptc-MIR396d,ptc-MIR396c,ptc-MIR396e,ptc-MIR396b,ptc-MIR396a,ath-MIR396b,ath-MIR396a,mdm-MIR396e,mdm-MIR396c,mdm-MIR396d,mdm-MIR396b,lja-MIR396,stu-MIR396,aly-MIR396b,aly-MIR396a,ppe-MIR396b,mes-MIR396e,mes-MIR396d,mes-MIR396f,mes-MIR396c,mes-MIR396a,mes-M…	mtr-MIR396a	tgcttTTCCACAGCTTTCTTGAACTTctttcgtatcttaaatctgttttcaagattaaaagtcctagaaGCTCAAGAAAGCTGTGGGAGAata	mtr-miR396a-5p	TTCCACAGCTTTCTTGAACTT	5'	140	40.4	-62.9	1.1	100.149	94.3821	115.414	2.89582	0	0	21.4956	13.91	61.1764	4.85419	0	0	88.42	46.1841	75.8997	21.018	17.8461	20.2881	15.0915	16.7006	13.4955	18.9819	16.7439	20.3135
mdm-miR397a_1ss20AT	TTGAGTGCAGCGTTGATGATA	21	scaffold8377	-	6096	6223	taagggtgagattggagagcctaaaaatgtcaTTGAGTGCAGCGTTGATGATAtccattttcaacaaacgtgatttCATCTACGCTGCACTCAATAAtgttttaagatcttcgaagcaatcaaccatg	29	mtr-MIR397,gma-MIR397a,gma-MIR397b,ptc-MIR397a,ptc-MIR397b,ath-MIR397a,ath-MIR397b,mdm-MIR397a,mdm-MIR397b,lja-MIR397,stu-MIR397,aly-MIR397a,aly-MIR397b,ppe-MIR397,mes-MIR397b,mes-MIR397,vvi-MIR397a,nta-MIR397,csi-MIR397,lus-MIR397b,lus-MIR397a,cme-MIR397,sly-MIR397,bna-MIR397a,bna-MIR397b,cas-MIR397,rco-MIR397,ssl-MIR397,dpr-MIR397,	mdm-MIR397b	ccagattgaagaaacatcaTTGAGTGCAGCGTTGATGAAAgttcgtattgcttctgaatcttcattaggacatcgaaacatttcatcaacgctgcacccaattatgtttctatccattttgg	mdm-miR397a	TTGAGTGCAGCGTTGATGAAA	5'	122	38.3	-47.7	1	293.548	594.699	0	28.9582	40.315	27.9511	19.9871	0	12.9768	478.623	225.855	573.627	0	0	0	0	7.38461	0	129.918	102.34	110.523	67.7116	89.8659	73.1749
mtr-MIR397-p3_2ss11AG20TA	CATCTACGCTGCACTCAATAA	21	scaffold8377	-	6096	6223	taagggtgagattggagagcctaaaaatgtcaTTGAGTGCAGCGTTGATGATAtccattttcaacaaacgtgatttCATCTACGCTGCACTCAATAAtgttttaagatcttcgaagcaatcaaccatg	29	mtr-MIR397,gma-MIR397a,gma-MIR397b,ptc-MIR397a,ptc-MIR397b,ath-MIR397a,ath-MIR397b,mdm-MIR397a,mdm-MIR397b,lja-MIR397,stu-MIR397,aly-MIR397a,aly-MIR397b,ppe-MIR397,mes-MIR397b,mes-MIR397,vvi-MIR397a,nta-MIR397,csi-MIR397,lus-MIR397b,lus-MIR397a,cme-MIR397,sly-MIR397,bna-MIR397a,bna-MIR397b,cas-MIR397,rco-MIR397,ssl-MIR397,dpr-MIR397,	mtr-MIR397	ttggagaaacaTCATTGAGTGCAGCGTTGATGaaatcttatgtagcatctagctatcttatagatatcaaatattgcatgcttaatttcaTCTACGCTACACTCAATTATGtttttttaa	mtr-MIR397-p3	caTCTACGCTACACTCAATTA	3'	122	38.3	-47.7	1	129.721	199.76	0	9.10116	0	0	0	0	42.0202	0	0	8.09554	0	0	0	0	0	0	21.2155	24.4683	29.3177	0	0	0
dpr-MIR397-p5_1ss11GA	ATTGAGTGCAACGTTGATGAT	21	scaffold356133	-	83	179	cttaaaaacatcATTGAGTGCAGCGTTGATGATactatatccttatcataattcgatgtagttttatcaatactgcactcaataatgcttttaattc	29	mtr-MIR397,gma-MIR397a,gma-MIR397b,ptc-MIR397a,ptc-MIR397b,ath-MIR397a,ath-MIR397b,mdm-MIR397a,mdm-MIR397b,lja-MIR397,stu-MIR397,aly-MIR397a,aly-MIR397b,ppe-MIR397,mes-MIR397b,mes-MIR397,vvi-MIR397a,nta-MIR397,csi-MIR397,lus-MIR397b,lus-MIR397a,cme-MIR397,sly-MIR397,bna-MIR397a,bna-MIR397b,cas-MIR397,rco-MIR397,ssl-MIR397,dpr-MIR397,	dpr-MIR397	ttaaaaacgCCATTGAGTGCAGCGTTGATGatattgcatttgttcgatctctttagtcctgatttatcgattgttatatcgtcaatgctgcacttaataacgtttttaa	dpr-MIR397-p5	ATTGAGTGCAGCGTTGATGat	5'	93	29.9	-39.5	1.4	177.233	320.258	0	8.27378	14.5968	8.34904	1.88558	0	58.7047	37.8627	19.5828	62.4513	40.1909	0	0	0	0	0	63.4279	59.6173	58.4028	7.08281	17.3797	21.006
mtr-MIR397-p3_1ss11AG	CATCTACGCTGCACTCAAT	19	scaffold8377	+	6057	6174	gttgattgcttcgaagatcttaaaacattattgagtgcagcgtagatgaaatcacgtttgttgaaaatggatatCATCAACGCTGCACTCAATgacatttttaggctctccaatctca	2	mtr-MIR397,nta-MIR397,	mtr-MIR397	ttggagaaacaTCATTGAGTGCAGCGTTGATGaaatcttatgtagcatctagctatcttatagatatcaaatattgcatgcttaatttcaTCTACGCTACACTCAATTATGtttttttaa	mtr-MIR397-p3	caTCTACGCTACACTCAAT	3'	112	37.3	-48.5	1.1	5.12576	3.20716	0	0	0	0	0	0	0	0	0	0	0	0	0	0	0	0	1.09358	0	0	0	0	0
lja-MIR398-p5_2ss10AG19AT	AGTGAGCTTGAGAACACATG	20	scaffold5532	+	10333	10420	accccataggAGTGAGCTTGAGAACACATGtgaagtgggattggctttgtcccaatgcacTTGTGTTCTCAGGTCACCCCTttggccc	30	mtr-MIR398a,gma-MIR398a,gma-MIR398b,ptc-MIR398a,ath-MIR398a,ath-MIR398c,ath-MIR398b,mdm-MIR398a,lja-MIR398,gra-MIR398,stu-MIR398b,aly-MIR398a,aly-MIR398b,vvi-MIR398a,csi-MIR398a,lus-MIR398b,lus-MIR398e,lus-MIR398c,lus-MIR398d,cme-MIR398b,bra-MIR398,cas-MIR398b,cas-MIR398a,ghr-MIR398,rco-MIR398a,aqc-MIR398a,hbr-MIR398,ahy-MIR398,ssl-MIR398,bol-MIR398a,	lja-MIR398	gattgtttatctcagagGAGTGAGCTTAAGAACACAAGCtgcattggtttgaattgttatatcatatactagaatctagtatatctttatgttactaatttatcTTGTGTTCTCAGGTCACCCCTttgaggtaacctgttc	lja-MIR398-p5	AGTGAGCTTAAGAACACAAG	5'	82	52.3	-46.1	1	13.0115	8.24698	0	0	5.56069	0	9.80501	0	0	34.9502	13.0552	23.1301	0	0	0	0	7.38461	0	7.87381	3.49548	5.58433	2.83312	6.78233	4.15504
mtr-miR398a-3p_L+1R-1	TTGTGTTCTCAGGTCACCCCT	21	scaffold5532	+	10333	10420	accccataggAGTGAGCTTGAGAACACATGtgaagtgggattggctttgtcccaatgcacTTGTGTTCTCAGGTCACCCCTttggccc	30	mtr-MIR398a,gma-MIR398a,gma-MIR398b,ptc-MIR398a,ath-MIR398a,ath-MIR398c,ath-MIR398b,mdm-MIR398a,lja-MIR398,gra-MIR398,stu-MIR398b,aly-MIR398a,aly-MIR398b,vvi-MIR398a,csi-MIR398a,lus-MIR398b,lus-MIR398e,lus-MIR398c,lus-MIR398d,cme-MIR398b,bra-MIR398,cas-MIR398b,cas-MIR398a,ghr-MIR398,rco-MIR398a,aqc-MIR398a,hbr-MIR398,ahy-MIR398,ssl-MIR398,bol-MIR398a,	mtr-MIR398a	tctcagaGGAGTGACACTGAGAACACAAGattgattaatcatataatgtatttggttgttactagttgatttTGTGTTCTCAGGTCACCCCTTtgagt	mtr-miR398a-3p	TGTGTTCTCAGGTCACCCCTT	3'	82	52.3	-46.1	1	849.299	1253.54	30.7512	551.034	586.653	555.755	2527.81	149.421	458.823	1593.15	1583.59	1605.81	40.1909	0	0	597.353	649.846	630.381	1242.09	1064.37	1065.21	671.167	685.015	617.485
bra-miR398-5p_2ss8CT19AG	GGGTCGATATGAGAACACGTG	21	scaffold60541	+	491	649	caatgatgaaagggtccaacaGGGTCGATATGAGAACACGTGtatatcacaatttcaacatagtgcttcagcattcgagccctcgacttttaaaaggtcatatgaaaaagtgattcgacgTGTGTTCTCAGGTCGCCCCTGtaggatcatttatcatcg	47	mtr-MIR398c,mtr-MIR398b,mtr-MIR398a,gma-MIR398d,gma-MIR398c,gma-MIR398a,gma-MIR398b,gma-MIR3522,ptc-MIR398b,ptc-MIR398c,ptc-MIR398a,ath-MIR398a,ath-MIR398c,ath-MIR398b,mdm-MIR398b,mdm-MIR398c,mdm-MIR398a,lja-MIR398,gra-MIR398,aly-MIR398a,ppe-MIR398a,ppe-MIR398b,mes-MIR398,vvi-MIR398c,vvi-MIR398b,vvi-MIR398a,nta-MIR398,csi-MIR398b,csi-MIR398a,lus-MIR398a,cme-MIR398a,cme-MIR398b,sly-MIR398a,bra-MIR…	bra-MIR398	gtggacctcgacaGGGTCGACATGAGAACACATGgtaatcaaagactgtaatgacgccacgtcattgtaacatacatcactcttttcaTGTGTTCTCAGGTCACCCCTGctgagctctttctct	bra-miR398-5p	GGGTCGACATGAGAACACATG	5'	155	42.8	-64.6	0.9	1965.53	3296.96	2.33553	124.934	103.568	95.1064	1354.6	11.6665	38.3125	687.354	347.268	817.649	827.933	526.498	642.915	12.1683	0	0	444.87	368.578	346.228	139.956	153.026	146.35
mtr-miR398b_1ss20TC	TGTGTTCTCAGGTCGCCCCCG	21	scaffold60541	+	491	649	caatgatgaaagggtccaacaGGGTCGATATGAGAACACGTGtatatcacaatttcaacatagtgcttcagcattcgagccctcgacttttaaaaggtcatatgaaaaagtgattcgacgTGTGTTCTCAGGTCGCCCCTGtaggatcatttatcatcg	47	mtr-MIR398c,mtr-MIR398b,mtr-MIR398a,gma-MIR398d,gma-MIR398c,gma-MIR398a,gma-MIR398b,gma-MIR3522,ptc-MIR398b,ptc-MIR398c,ptc-MIR398a,ath-MIR398a,ath-MIR398c,ath-MIR398b,mdm-MIR398b,mdm-MIR398c,mdm-MIR398a,lja-MIR398,gra-MIR398,aly-MIR398a,ppe-MIR398a,ppe-MIR398b,mes-MIR398,vvi-MIR398c,vvi-MIR398b,vvi-MIR398a,nta-MIR398,csi-MIR398b,csi-MIR398a,lus-MIR398a,cme-MIR398a,cme-MIR398b,sly-MIR398a,bra-MIR…	mtr-MIR398b	ttctacagggtcgacatgagaccacatgaagctatcatatttgtctatgttatccaactcaTGTGTTCTCAGGTCGCCCCTGctgaa	mtr-miR398b	TGTGTTCTCAGGTCGCCCCTG	3'	155	42.8	-64.6	0.9	1187.99	1566.93	3.5033	151.41	138.67	116.524	88.2451	0	74.7712	149.509	146.218	154.972	52.2482	55.4209	62.5057	5.53104	4.30769	8.69491	315.39	275.366	251.76	47.8798	49.8077	46.6288
stu-miR398a-3p_L+2R-2	TATATGTTCTCAGGTCGCCCC	21	scaffold52463	-	2064	2150	atccaataggggcaacccgagagcatatatatatatatatgatgtttacgcatcaacaTATATGTTCTCAGGTCACCCCtgttgaat	5	stu-MIR398a,mes-MIR398,nta-MIR398,sly-MIR398a,cca-MIR398,	stu-MIR398a	GGGTTGATTTGAGAACATATGtatgggcatattttgtttctaacaatttattgtttataaatgtgacacaTATGTTCTCAGGTCGCCCCTG	stu-miR398a-3p	TATGTTCTCAGGTCGCCCCTG	3'	81	37.9	-38.3	1.2	0	0	0	0	0	0	0	0	122.971	0	0	0	0	0	0	0	0	0	0	0	0	0	0	0
mtr-miR398a-3p_L+1R-3	TTGTGTTCTCAGGTCACCC	19	scaffold72404	-	1338	1442	caagggctcgcctcagaggagtgggttcgagaacacaagtggattggcttgtacaaactcatccaatgcacTTGAGTTCTCAGGTCACCCttgggccatcccctt	18	mtr-MIR398a,gma-MIR398a,gma-MIR398b,ath-MIR398a,mdm-MIR398a,lja-MIR398,gra-MIR398,stu-MIR398b,aly-MIR398a,vvi-MIR398a,csi-MIR398a,cme-MIR398b,cas-MIR398b,ghr-MIR398,aqc-MIR398a,ahy-MIR398,ssl-MIR398,bol-MIR398a,	mtr-MIR398a	tctcagaGGAGTGACACTGAGAACACAAGattgattaatcatataatgtatttggttgttactagttgatttTGTGTTCTCAGGTCACCCCTTtgagt	mtr-miR398a-3p	TGTGTTCTCAGGTCACCCCTT	3'	104	53.3	-44.7	0.8	5.12576	6.87248	0	6.61903	2.08526	1.81501	22.2498	3.14098	1.54486	16.5043	19.5828	19.0823	0	0	0	0	0	0	15.9663	14.9529	10.7033	6.51618	4.66285	6.69423
csi-MIR399b-p5_2ss3GT20GT	GGTCTTCTCTCCTTTGGCATG	21	scaffold43764	-	27	150	aaccagttctaGGGCTTCTCTCCTTTGGCATGtgatggtatgcatgttacagtatgtaaatcatacctcatttgtatactgaattatcattatcTGCCAAAGGAGAGTTGCCCTAtgactgctt	32	mtr-MIR399l,mtr-MIR399p,gma-MIR399h,gma-MIR399b,gma-MIR399a,gma-MIR399c,ptc-MIR399i,ath-MIR399c,ath-MIR399b,mdm-MIR399d,mdm-MIR399i,mdm-MIR399j,mdm-MIR399k,gra-MIR399,stu-MIR399i,aly-MIR399c,aly-MIR399b,mes-MIR399f,vvi-MIR399c,vvi-MIR399b,csi-MIR399b,csi-MIR399d,cme-MIR399b,cme-MIR399d,cme-MIR399e,cme-MIR399g,sly-MIR399,cas-MIR399a,rco-MIR399a,aqc-MIR399,vun-MIR399a,pvu-MIR399a,	csi-MIR399b	gaagcagtaagcgatttagttgtAGGGCTTCTCTCCTTTGGCAGgtgatggccaagggcaaagatcatataatatatttatatatatggtgcctattctaattattgttctattttttcaatgaccTGCCAAAGGAGAGTTGCCCTAtaactgcttcagcttttaaataa	csi-MIR399b-p5	GGGCTTCTCTCCTTTGGCAGg	5'	118	39.5	-57.4	1.2	5.52005	5.49798	2.33553	0	0	0	39.22	21.5381	9.26916	52.4253	80.9422	35.8517	80.3818	83.1313	0	23.2304	19.6923	13.0424	12.2481	12.04	4.65361	36.8306	32.2161	30.932
mtr-miR399l_1ss21GA	TGCCAAAGGAGAGTTGCCCTA	21	scaffold43764	-	27	150	aaccagttctaGGGCTTCTCTCCTTTGGCATGtgatggtatgcatgttacagtatgtaaatcatacctcatttgtatactgaattatcattatcTGCCAAAGGAGAGTTGCCCTAtgactgctt	32	mtr-MIR399l,mtr-MIR399p,gma-MIR399h,gma-MIR399b,gma-MIR399a,gma-MIR399c,ptc-MIR399i,ath-MIR399c,ath-MIR399b,mdm-MIR399d,mdm-MIR399i,mdm-MIR399j,mdm-MIR399k,gra-MIR399,stu-MIR399i,aly-MIR399c,aly-MIR399b,mes-MIR399f,vvi-MIR399c,vvi-MIR399b,csi-MIR399b,csi-MIR399d,cme-MIR399b,cme-MIR399d,cme-MIR399e,cme-MIR399g,sly-MIR399,cas-MIR399a,rco-MIR399a,aqc-MIR399,vun-MIR399a,pvu-MIR399a,	mtr-MIR399l	aacaatagggcacctctctcctggcaagtaaaaagggctcagtgccaataactTGCCAAAGGAGAGTTGCCCTGtggct	mtr-miR399l	TGCCAAAGGAGAGTTGCCCTG	3'	118	39.5	-57.4	1.2	9.06865	13.5159	2.33553	0	0	0	104.838	63.7169	25.6447	44.6586	36.5545	32.9604	0	0	44.6469	25.4428	35.6923	49.2711	7.87381	10.098	10.2379	38.8138	55.7423	57.2472
ptc-MIR399g-p5	GTGCAATTCTCCTTTGGCAGA	21	scaffold47386	+	5077	5174	tggagaatggcaGGGCAATTCTCCTTTGGCAGAaatagtatctgcaattgaccattcgacatctTTCTGCCAAAGGAGAATTGCACTGtaattctgct	8	gma-MIR399i,ptc-MIR399g,mdm-MIR399c,mdm-MIR399b,mdm-MIR399a,ppe-MIR399b,lus-MIR399b,vun-MIR399b,	ptc-MIR399g	tgatgaataactgtgcaattctcctttggcagacgtatatggcgttcggacaccaactttggacTGCCAAAGGAGAATTGCCCTGccattcaac	ptc-MIR399g-p5	gtgcaattctcctttggcaga	5'	92	42.9	-45.6	1.1	0	0	0	0	0	0	0	3.14098	0	0	0	2.89126	0	0	0	0	0	0	0	0	0	0	2.11948	0
gma-miR399i_L+3_2	TTCTGCCAAAGGAGAATTGCCCTG	24	scaffold47386	+	5077	5174	tggagaatggcaGGGCAATTCTCCTTTGGCAGAaatagtatctgcaattgaccattcgacatctTTCTGCCAAAGGAGAATTGCACTGtaattctgct	8	gma-MIR399i,ptc-MIR399g,mdm-MIR399c,mdm-MIR399b,mdm-MIR399a,ppe-MIR399b,lus-MIR399b,vun-MIR399b,	gma-MIR399i	gaataacagtgcaattctcctttggcaggtgttgcatgtgttctcgcatgagaatgacctttcTGCCAAAGGAGAATTGCCCTGccatt	gma-miR399i	TGCCAAAGGAGAATTGCCCTG	3'	92	42.9	-45.6	1.1	0	0	0	0	0	0	0	2.24355	0	0	0	0	0	0	0	0	0	0	0	0	0	0	0	0
gma-miR399i_L+1R-1_1ss14AG	CTGCCAAAGGAGAGTTGCCCT	21	scaffold47386	-	4990	5154	aagctggaggagcaaagcagattagagagtagagcagaattacaGTGCAATTCTCCTTTGGCAGAaagatgtcgaatggtcaattgcagatactatttCTGCCAAAGGAGAATTGCCCTgccattctccatctatactaatgtttcagagtgctactactaggta	29	gma-MIR399i,ptc-MIR399f,ptc-MIR399g,ptc-MIR399i,ath-MIR399b,mdm-MIR399c,mdm-MIR399b,mdm-MIR399a,mdm-MIR399d,mdm-MIR399j,mdm-MIR399k,stu-MIR399i,aly-MIR399b,ppe-MIR399b,mes-MIR399a,vvi-MIR399a,vvi-MIR399h,vvi-MIR399c,csi-MIR399c,csi-MIR399b,lus-MIR399b,lus-MIR399d,cme-MIR399d,cme-MIR399e,cme-MIR399g,cme-MIR399b,sly-MIR399,aqc-MIR399,vun-MIR399b,	gma-MIR399i	gaataacagtgcaattctcctttggcaggtgttgcatgtgttctcgcatgagaatgacctttcTGCCAAAGGAGAATTGCCCTGccatt	gma-miR399i	TGCCAAAGGAGAATTGCCCTG	3'	159	41.8	-62.4	0.9	0	1.14541	0	0	0	0	7.1652	2.24355	0	0	0	4.62602	0	0	0	0	0	0	0	0	0	2.83312	1.69558	6.92507
stu-miR399a-5p_2ss7CT20TA	GGGCTATTCTCTATTGGCAAG	21	scaffold545	+	18534	18643	atctgtgggtaaaggagtaacaGGGCTATTCTCTATTGGCAAGgtggccatgcaaatgcatatttcttcttTGCCAAAGGAGAATTGCCCTGccattctttcccacaata	35	gma-MIR399i,ptc-MIR399f,ptc-MIR399g,mdm-MIR399c,mdm-MIR399b,mdm-MIR399a,stu-MIR399h,stu-MIR399k,stu-MIR399o,stu-MIR399e,stu-MIR399c,stu-MIR399d,stu-MIR399g,stu-MIR399l,stu-MIR399m,stu-MIR399b,stu-MIR399a,stu-MIR399n,stu-MIR399f,ppe-MIR399b,mes-MIR399a,vvi-MIR399a,vvi-MIR399h,nta-MIR399c,nta-MIR399a,nta-MIR399e,nta-MIR399g,nta-MIR399d,nta-MIR399f,nta-MIR399b,csi-MIR399c,lus-MIR399b,lus-MIR399d,sly…	stu-MIR399f	GGGCTACTCTCTATTGGCATGcaattgtatatttcagctgacaTGCCAAAGGAGAGCTGCCCTG	stu-miR399a-5p	GGGCTACTCTCTATTGGCATG	5'	104	43.6	-53.7	1.1	0	0	0	0	0	0	0	0	0	7.76671	0	0	0	0	0	0	0	0	0	0	0	1.98319	0	0
gma-miR399i	TGCCAAAGGAGAATTGCCCTG	21	scaffold545	+	18534	18643	atctgtgggtaaaggagtaacaGGGCTATTCTCTATTGGCAAGgtggccatgcaaatgcatatttcttcttTGCCAAAGGAGAATTGCCCTGccattctttcccacaata	35	gma-MIR399i,ptc-MIR399f,ptc-MIR399g,mdm-MIR399c,mdm-MIR399b,mdm-MIR399a,stu-MIR399h,stu-MIR399k,stu-MIR399o,stu-MIR399e,stu-MIR399c,stu-MIR399d,stu-MIR399g,stu-MIR399l,stu-MIR399m,stu-MIR399b,stu-MIR399a,stu-MIR399n,stu-MIR399f,ppe-MIR399b,mes-MIR399a,vvi-MIR399a,vvi-MIR399h,nta-MIR399c,nta-MIR399a,nta-MIR399e,nta-MIR399g,nta-MIR399d,nta-MIR399f,nta-MIR399b,csi-MIR399c,lus-MIR399b,lus-MIR399d,sly…	gma-MIR399i	gaataacagtgcaattctcctttggcaggtgttgcatgtgttctcgcatgagaatgacctttcTGCCAAAGGAGAATTGCCCTGccatt	gma-miR399i	TGCCAAAGGAGAATTGCCCTG	3'	104	43.6	-53.7	1.1	56.5805	80.1789	35.4223	2.89582	4.86561	8.34904	696.91	327.559	125.134	308.727	300.269	403.62	0	0	26.7881	69.138	74.4615	81.1525	27.5583	27.3812	27.2236	256.681	267.266	243.993
ptc-miR399b_1ss7AG	TGCCAAGGGAGATTTGCCCGG	21	scaffold20436	+	1998	2129	agatgtataaatgcattgctgggcaatacttctctggcaggagctttttaactgcaagaaattaaactcattgaagcaaaatagtaagctcccTGCCAAGGGAGATTTGCCCGGcaattcagctatacaaag	20	ptc-MIR399b,ath-MIR399f,aly-MIR399a,aly-MIR399h,mes-MIR399c,mes-MIR399b,mes-MIR399d,mes-MIR399g,vvi-MIR399e,csi-MIR399a,csi-MIR399e,lus-MIR399e,lus-MIR399c,lus-MIR399a,cme-MIR399c,bna-MIR399a,bna-MIR399b,cas-MIR399b,rco-MIR399b,rco-MIR399c,	ptc-MIR399b	ggtgcagttgcattacagggcaagcttccattggcatgcagccactaagacacgcaatatctaacacttgatgcattcctgtagagtgcggcgccaTGCCAAAGGAGATTTGCCCGGcaattcttc	ptc-miR399b	TGCCAAAGGAGATTTGCCCGG	3'	126	40.9	-54.8	1	0	0	0	0	0	0	0	0	0	0	0	0	0	0	0	0	0	0	0	0	0	2.83312	3.39117	2.77003
mtr-miR399l_R-1	TGCCAAAGGAGAGTTGCCCT	20	scaffold36963	-	2726	2850	aagcgagccattcatagagctactctcttatttggcatgaaatgttggtgggtcgtgctatagttatgatgatattatcactgaataacaTGCCAAAGGAGAGTTGCCCTgtgactggctcggtt	32	mtr-MIR399l,mtr-MIR399p,gma-MIR399b,gma-MIR399c,gma-MIR399h,gma-MIR399a,ptc-MIR399i,ath-MIR399c,ath-MIR399b,mdm-MIR399d,mdm-MIR399j,mdm-MIR399i,mdm-MIR399k,gra-MIR399,stu-MIR399i,aly-MIR399c,aly-MIR399b,mes-MIR399f,vvi-MIR399c,vvi-MIR399b,csi-MIR399b,csi-MIR399d,cme-MIR399e,cme-MIR399b,cme-MIR399d,cme-MIR399g,sly-MIR399,cas-MIR399a,rco-MIR399a,aqc-MIR399,vun-MIR399a,pvu-MIR399a,	mtr-MIR399l	aacaatagggcacctctctcctggcaagtaaaaagggctcagtgccaataactTGCCAAAGGAGAGTTGCCCTGtggct	mtr-miR399l	TGCCAAAGGAGAGTTGCCCTG	3'	125	43.2	-55.4	1	0	0	0	0	0	0	11.3135	3.58969	1.54486	0	0	4.04777	0	0	0	0	0	0	0	0	0	3.68306	7.41817	3.69337
gma-miR399i_R+1	TGCCAAAGGAGAATTGCCCTGA	22	scaffold40463	-	2444	2553	atgtgtgggtaaaggtgtaacagggctattctctattggcaaggtggccatgcaaatgcatacttcttcttTGCCAAAGGAGAATTGCCCTGCcatccttttccacaata	20	gma-MIR399i,ptc-MIR399f,ptc-MIR399g,ath-MIR399b,mdm-MIR399c,mdm-MIR399b,mdm-MIR399a,mdm-MIR399k,aly-MIR399b,ppe-MIR399b,mes-MIR399a,vvi-MIR399h,vvi-MIR399a,csi-MIR399c,lus-MIR399b,lus-MIR399d,cme-MIR399d,cme-MIR399e,cme-MIR399g,vun-MIR399b,	gma-MIR399i	gaataacagtgcaattctcctttggcaggtgttgcatgtgttctcgcatgagaatgacctttcTGCCAAAGGAGAATTGCCCTGccatt	gma-miR399i	TGCCAAAGGAGAATTGCCCTG	3'	104	44.5	-51.2	1	3.15431	0	0	0	0	0	25.2668	10.7691	4.94355	0	0	0	0	0	0	5.53104	0	0	0	0	0	9.63262	13.5647	5.07838
gma-miR399i_L+3_1	CTTTGCCAAAGGAGAATTGCCCTG	24	scaffold49578	+	1105	1214	atgtgtgggtaaaggagtaacagggttgttctccattggcaaggtggccatgcaaatgcatacttcttCTTTGCCAAAGGAGAATTGCCCTGccattctttcccacaata	15	gma-MIR399i,ptc-MIR399f,ptc-MIR399g,mdm-MIR399c,mdm-MIR399a,mdm-MIR399b,ppe-MIR399b,mes-MIR399a,vvi-MIR399a,vvi-MIR399h,csi-MIR399f,csi-MIR399c,lus-MIR399d,lus-MIR399b,vun-MIR399b,	gma-MIR399i	gaataacagtgcaattctcctttggcaggtgttgcatgtgttctcgcatgagaatgacctttcTGCCAAAGGAGAATTGCCCTGccatt	gma-miR399i	TGCCAAAGGAGAATTGCCCTG	3'	104	45.5	-54.1	1.1	0	0	0	0	0	0	0	2.24355	0	0	0	0	0	0	0	0	0	0	0	0	0	0	0	0
csi-miR403b-5p_R-3	AGTTTGTGCGTGAATCTA	18	scaffold148416	+	455	578	agacatgttacgAGTTTGTGCGTGAATCTAacatataaatagcaccccaaattaactgccatatccctcaaaacccaggtgtgtgtttacacattaGATTCACGCACAAACTCGAAAtatgcct	32	gma-MIR403b,gma-MIR403a,ptc-MIR403b,ptc-MIR403a,ptc-MIR403d,ptc-MIR403c,ath-MIR403,mdm-MIR403a,mdm-MIR403b,aly-MIR403a,aly-MIR403b,ppe-MIR403,mes-MIR403a,mes-MIR403b,vvi-MIR403d,vvi-MIR403b,vvi-MIR403a,vvi-MIR403c,vvi-MIR403e,vvi-MIR403f,csi-MIR403b,csi-MIR403a,bra-MIR403,bna-MIR403,cas-MIR403,rco-MIR403b,rco-MIR403a,htu-MIR403d,htu-MIR403b,htu-MIR403e,htu-MIR403c,htu-MIR403a,	csi-MIR403b	ggggcacatctcaAGTTTGTGCGTGAATCTAACCccatcacagccgtccgttttcccgctctcatctgatggcgTTAGATTCACGCACAAACTCGcgatctgtcc	csi-miR403b-5p	AGTTTGTGCGTGAATCTAACC	5'	124	39.5	-47.065	1	0	0	0	0	0	0	0	0	0	0	0	0	0	0	0	0	0	0	0	0	0	0	2.11948	0
ptc-MIR403a-p3_1ss19TA	GATTCACGCACAAACTCGAAA	21	scaffold148416	+	455	578	agacatgttacgAGTTTGTGCGTGAATCTAacatataaatagcaccccaaattaactgccatatccctcaaaacccaggtgtgtgtttacacattaGATTCACGCACAAACTCGAAAtatgcct	32	gma-MIR403b,gma-MIR403a,ptc-MIR403b,ptc-MIR403a,ptc-MIR403d,ptc-MIR403c,ath-MIR403,mdm-MIR403a,mdm-MIR403b,aly-MIR403a,aly-MIR403b,ppe-MIR403,mes-MIR403a,mes-MIR403b,vvi-MIR403d,vvi-MIR403b,vvi-MIR403a,vvi-MIR403c,vvi-MIR403e,vvi-MIR403f,csi-MIR403b,csi-MIR403a,bra-MIR403,bna-MIR403,cas-MIR403,rco-MIR403b,rco-MIR403a,htu-MIR403d,htu-MIR403b,htu-MIR403e,htu-MIR403c,htu-MIR403a,	ptc-MIR403a	aggcatatttcaggtttgtgcatgaatctaatatagctaaaaaaatcccatcaaacacaaattaaaatactagatagcaatcagcactagtttagtatagtaTTAGATTCACGCACAAACTCGtaatctgtc	ptc-MIR403a-p3	GATTCACGCACAAACTCGtaa	3'	124	39.5	-47.065	1	150.027	160.587	143.051	196.089	204.703	198.199	106.724	84.8063	139.346	214.555	207.578	242.866	534.539	420.275	401.822	247.238	194.461	243.457	213.686	189.727	199.174	138.54	146.456	137.809
csi-miR403b-5p_2ss20CT21CG	AGTTTGTGCGTGAATCTAATG	21	scaffold148416	-	532	659	agaggcatatttcgAGTTTGTGCGTGAATCTAATGtgtaaacacacacctgggttttgagggatatggcagttaatttggggtgctatttatatgTTAGATTCACGCACAAACTCgtaacatgtcttt	32	gma-MIR403b,gma-MIR403a,ptc-MIR403a,ptc-MIR403d,ptc-MIR403b,ptc-MIR403c,ath-MIR403,mdm-MIR403a,mdm-MIR403b,aly-MIR403a,aly-MIR403b,ppe-MIR403,mes-MIR403a,mes-MIR403b,vvi-MIR403d,vvi-MIR403b,vvi-MIR403a,vvi-MIR403c,vvi-MIR403e,vvi-MIR403f,csi-MIR403a,csi-MIR403b,bra-MIR403,bna-MIR403,cas-MIR403,rco-MIR403b,rco-MIR403a,htu-MIR403d,htu-MIR403b,htu-MIR403e,htu-MIR403c,htu-MIR403a,	csi-MIR403b	ggggcacatctcaAGTTTGTGCGTGAATCTAACCccatcacagccgtccgttttcccgctctcatctgatggcgTTAGATTCACGCACAAACTCGcgatctgtcc	csi-miR403b-5p	AGTTTGTGCGTGAATCTAACC	5'	128	39.1	-58.7	1.2	66.832	51.5436	96.9247	53.7796	53.5217	41.3822	39.22	31.4098	61.1764	133.005	100.525	140.515	24.1145	23.092	31.2528	21.018	17.8461	19.5635	37.6193	43.1109	44.6746	36.264	40.9059	39.7037
gma-miR403a_R-1	TTAGATTCACGCACAAACTT	20	scaffold148416	-	532	659	agaggcatatttcgAGTTTGTGCGTGAATCTAATGtgtaaacacacacctgggttttgagggatatggcagttaatttggggtgctatttatatgTTAGATTCACGCACAAACTCgtaacatgtcttt	32	gma-MIR403b,gma-MIR403a,ptc-MIR403a,ptc-MIR403d,ptc-MIR403b,ptc-MIR403c,ath-MIR403,mdm-MIR403a,mdm-MIR403b,aly-MIR403a,aly-MIR403b,ppe-MIR403,mes-MIR403a,mes-MIR403b,vvi-MIR403d,vvi-MIR403b,vvi-MIR403a,vvi-MIR403c,vvi-MIR403e,vvi-MIR403f,csi-MIR403a,csi-MIR403b,bra-MIR403,bna-MIR403,cas-MIR403,rco-MIR403b,rco-MIR403a,htu-MIR403d,htu-MIR403b,htu-MIR403e,htu-MIR403c,htu-MIR403a,	gma-MIR403a	aaattgcaggttcgtgcgtgaatctaacgaaagtttctcgttctctccattccacttctgcgTTAGATTCACGCACAAACTTGtcattt	gma-miR403a	TTAGATTCACGCACAAACTTG	3'	128	39.1	-58.7	1.2	27.6003	25.8863	24.1339	52.1248	29.8887	32.6701	24.1354	22.4355	17.6114	31.0668	26.1104	54.3558	0	0	0	13.2745	23.3846	16.6652	41.9936	40.3922	49.7936	23.7982	25.2218	33.4712
ptc-miR403a	TTAGATTCACGCACAAACTCG	21	scaffold39392	+	3837	3974	ttggaagaggcatatttcgAGTTTGTGCGTGAATCTAATGtgtaaacacacacctgggttttgagggatatggcagttaatttggggtggtatttatatcTTAGATTCACGCACAAACTCGtaacatgtcttttcgtt	30	ptc-MIR403b,ptc-MIR403c,ptc-MIR403a,ptc-MIR403d,ath-MIR403,mdm-MIR403a,mdm-MIR403b,aly-MIR403a,aly-MIR403b,ppe-MIR403,mes-MIR403b,mes-MIR403a,vvi-MIR403d,vvi-MIR403a,vvi-MIR403b,vvi-MIR403c,vvi-MIR403f,vvi-MIR403e,csi-MIR403b,csi-MIR403a,bra-MIR403,bna-MIR403,cas-MIR403,rco-MIR403a,rco-MIR403b,htu-MIR403b,htu-MIR403d,htu-MIR403e,htu-MIR403c,htu-MIR403a,	ptc-MIR403a	aggcatatttcaggtttgtgcatgaatctaatatagctaaaaaaatcccatcaaacacaaattaaaatactagatagcaatcagcactagtttagtatagtaTTAGATTCACGCACAAACTCGtaatctgtc	ptc-miR403a	TTAGATTCACGCACAAACTCG	3'	132	39.1	-62.6	1.2	1326.39	1486.29	1496.3	3852.69	3976.59	4227.88	1175.09	1028.89	1026.1	3959.08	3626.73	4179.61	1081.14	956.01	982.232	1587.96	1430.15	1451.32	2420.32	2899.5	2610.21	1364.72	1488.09	1462.11
csi-miR403b-5p_1ss16CT	AGTTTGTGCGTGAATTTAACC	21	scaffold29697	+	2209	2357	agatttccAGTTTGTGCGTGAATTTAACCcgatgagtacacacttgatctgggggattttgatcgtaaattcagtcaacaaattcgtgatttaataattaattggtgttgtattagttcgTTAGATTCACGCACAAACTCGaaatccgt	30	ptc-MIR403b,ptc-MIR403c,ptc-MIR403a,ptc-MIR403d,ath-MIR403,mdm-MIR403a,mdm-MIR403b,aly-MIR403a,aly-MIR403b,ppe-MIR403,mes-MIR403b,mes-MIR403a,vvi-MIR403d,vvi-MIR403a,vvi-MIR403b,vvi-MIR403c,vvi-MIR403f,vvi-MIR403e,csi-MIR403b,csi-MIR403a,bra-MIR403,bna-MIR403,cas-MIR403,rco-MIR403a,rco-MIR403b,htu-MIR403b,htu-MIR403d,htu-MIR403e,htu-MIR403c,htu-MIR403a,	csi-MIR403b	ggggcacatctcaAGTTTGTGCGTGAATCTAACCccatcacagccgtccgttttcccgctctcatctgatggcgTTAGATTCACGCACAAACTCGcgatctgtcc	csi-miR403b-5p	AGTTTGTGCGTGAATCTAACC	5'	145	36.2	-51.2	1	609.374	739.25	929.932	614.742	603.335	499.853	378.624	392.173	481.069	822.3	853.809	844.249	401.909	748.182	625.057	394.916	450.461	413.008	353.009	451.305	488.862	296.345	352.681	363.335
mes-MIR403b-p5_2ss5TA21AT	TTTGAGCGTGAATCTAATATT	21	scaffold4021	-	10054	10211	ttggaagaggcgtattttgagTTTGAGCGTGAATCTAATATTtcaacacacgcctgggttttgagggatatggcagttaattaacaccaaattccttagtaacggtgtggtctttgtatgTTAGATTCACGCACAAACTCGtaatatgtcttttcgtt	32	gma-MIR403b,gma-MIR403a,ptc-MIR403b,ptc-MIR403c,ptc-MIR403a,ptc-MIR403d,ath-MIR403,mdm-MIR403a,mdm-MIR403b,aly-MIR403a,aly-MIR403b,ppe-MIR403,mes-MIR403b,mes-MIR403a,vvi-MIR403d,vvi-MIR403a,vvi-MIR403b,vvi-MIR403c,vvi-MIR403f,vvi-MIR403e,csi-MIR403b,csi-MIR403a,bra-MIR403,bna-MIR403,cas-MIR403,rco-MIR403a,rco-MIR403b,htu-MIR403b,htu-MIR403d,htu-MIR403e,htu-MIR403c,htu-MIR403a,	mes-MIR403b	aagagtcaaaagaggaagaggcatatttcaggtttgtgcgtgaatctaatatagacatttttctttccacaaaagatcgtaaaattctctctaggatcttgTTAGATTCACGCACAAACTCGtaatctgccttttcgattatcctcgtctctctt	mes-MIR403b-p5	tttgtgcgtgaatctaatata	5'	152	38.6	-71.3	1.2	3.5486	2.74899	2.72479	0	0	0	0	0	0	0	0	0	0	0	0	0	0	0	0	0	7.91113	3.96637	2.54337	0
gma-miR403a_2ss20TC21GA	TTAGATTCACGCACAAACTCA	21	scaffold4021	-	10054	10211	ttggaagaggcgtattttgagTTTGAGCGTGAATCTAATATTtcaacacacgcctgggttttgagggatatggcagttaattaacaccaaattccttagtaacggtgtggtctttgtatgTTAGATTCACGCACAAACTCGtaatatgtcttttcgtt	32	gma-MIR403b,gma-MIR403a,ptc-MIR403b,ptc-MIR403c,ptc-MIR403a,ptc-MIR403d,ath-MIR403,mdm-MIR403a,mdm-MIR403b,aly-MIR403a,aly-MIR403b,ppe-MIR403,mes-MIR403b,mes-MIR403a,vvi-MIR403d,vvi-MIR403a,vvi-MIR403b,vvi-MIR403c,vvi-MIR403f,vvi-MIR403e,csi-MIR403b,csi-MIR403a,bra-MIR403,bna-MIR403,cas-MIR403,rco-MIR403a,rco-MIR403b,htu-MIR403b,htu-MIR403d,htu-MIR403e,htu-MIR403c,htu-MIR403a,	gma-MIR403a	aaattgcaggttcgtgcgtgaatctaacgaaagtttctcgttctctccattccacttctgcgTTAGATTCACGCACAAACTTGtcattt	gma-miR403a	TTAGATTCACGCACAAACTTG	3'	152	38.6	-71.3	1.2	69.3949	62.0814	70.8445	76.1188	71.9415	65.7033	26.7752	21.9868	50.9804	85.4338	67.887	99.4595	24.1145	0	0	79.647	65.2307	68.8347	62.3343	122.147	112.617	47.8798	66.5516	63.0181
ath-miR403-5p_L-1_2ss3TG22TG	GGTTTGTGCTTGAATCTAATG	21	scaffold87926	-	884	1035	ggcagatttcaGGTTTGTGCTTGAATCTAATGagatgagttcacacttgatctaggggattttgataatcaattcaattctacaatttcctgatttttgtaatcaatcggtgttgtattagttcgTTAGATTCACGCACAAACTCGTaatct	30	ptc-MIR403b,ptc-MIR403c,ptc-MIR403a,ptc-MIR403d,ath-MIR403,mdm-MIR403a,mdm-MIR403b,aly-MIR403a,aly-MIR403b,ppe-MIR403,mes-MIR403a,mes-MIR403b,vvi-MIR403a,vvi-MIR403c,vvi-MIR403f,vvi-MIR403d,vvi-MIR403b,vvi-MIR403e,csi-MIR403a,csi-MIR403b,bra-MIR403,bna-MIR403,cas-MIR403,rco-MIR403b,rco-MIR403a,htu-MIR403d,htu-MIR403b,htu-MIR403e,htu-MIR403c,htu-MIR403a,	ath-MIR403	ttgtcattagaagagtcgtattacaTGTTTTGTGCTTGAATCTAATTcaacaggctttatgtaagagattctttaacaattcctataatctttgttgttggaTTAGATTCACGCACAAACTCGtaatctgtcttt	ath-miR403-5p	TGTTTTGTGCTTGAATCTAATT	5'	149	34.9	-47.5	0.9	18.9259	27.0318	16.3487	33.9225	30.5838	20.3281	69.3893	22.4355	37.6946	77.6671	39.1656	70.5468	0	0	0	17.6993	23.3846	24.6356	23.6214	16.7006	25.5948	26.0647	34.3355	35.087
ptc-miR403a_R+1	TTAGATTCACGCACAAACTCGT	22	scaffold87926	-	884	1035	ggcagatttcaGGTTTGTGCTTGAATCTAATGagatgagttcacacttgatctaggggattttgataatcaattcaattctacaatttcctgatttttgtaatcaatcggtgttgtattagttcgTTAGATTCACGCACAAACTCGTaatct	30	ptc-MIR403b,ptc-MIR403c,ptc-MIR403a,ptc-MIR403d,ath-MIR403,mdm-MIR403a,mdm-MIR403b,aly-MIR403a,aly-MIR403b,ppe-MIR403,mes-MIR403a,mes-MIR403b,vvi-MIR403a,vvi-MIR403c,vvi-MIR403f,vvi-MIR403d,vvi-MIR403b,vvi-MIR403e,csi-MIR403a,csi-MIR403b,bra-MIR403,bna-MIR403,cas-MIR403,rco-MIR403b,rco-MIR403a,htu-MIR403d,htu-MIR403b,htu-MIR403e,htu-MIR403c,htu-MIR403a,	ptc-MIR403a	aggcatatttcaggtttgtgcatgaatctaatatagctaaaaaaatcccatcaaacacaaattaaaatactagatagcaatcagcactagtttagtatagtaTTAGATTCACGCACAAACTCGtaatctgtc	ptc-miR403a	TTAGATTCACGCACAAACTCG	3'	149	34.9	-47.5	0.9	18.9259	18.5557	12.6508	36.8183	46.9184	39.2042	15.8389	13.91	6.79738	32.0377	16.9717	46.2602	0	0	0	8.84967	11.6923	7.97033	26.4647	26.7986	28.1543	7.64943	14.2005	17.3127
csi-miR403b-5p_R-1_1ss16CT	AGTTTGTGCGTGAATTTAAC	20	scaffold29697	-	2316	2467	agacggatttcgAGTTTGTGCGTGAATCTAACgaactaatacaacaccaattaattattaaatcacgaatttgttgactgaatttacgatcaaaatcccccagatcaagtgtgtactcatcgggttaaattcacgcacaaactggaaatctg	6	csi-MIR403b,htu-MIR403b,htu-MIR403d,htu-MIR403e,htu-MIR403c,htu-MIR403a,	csi-MIR403b	ggggcacatctcaAGTTTGTGCGTGAATCTAACCccatcacagccgtccgttttcccgctctcatctgatggcgTTAGATTCACGCACAAACTCGcgatctgtcc	csi-miR403b-5p	AGTTTGTGCGTGAATCTAACC	5'	149	36.8	-46	0.8	3.74575	1.14541	4.28181	5.79165	5.90824	0	0	0	0	4.85419	18.2773	0	0	0	0	0	0	0	0	1.35935	2.09412	0	0	0
stu-miR408b-5p_1ss12AG	ACGGGGACGAGGCAGAGCATG	21	scaffold19139	-	2884	3000	ataggagtgtggtgagACGGGGACGAGGCGGAGCATGaaatgggccagtcaacaccacattttgggtgttgcagccctttccaTGCACTGCCTCTTCCCTGGCtcccctcttcccct	29	mtr-MIR408,gma-MIR408b,gma-MIR408d,gma-MIR408c,gma-MIR408a,ptc-MIR408,ath-MIR408,mdm-MIR408a,mdm-MIR408b,mdm-MIR408d,stu-MIR408b,stu-MIR408a,aly-MIR408,mes-MIR408,vvi-MIR408,nta-MIR408,csi-MIR408,lus-MIR408a,cme-MIR408,sly-MIR408,cas-MIR408,cpa-MIR408,rco-MIR408,cca-MIR408,hbr-MIR408a,hbr-MIR408b,ahy-MIR408,vun-MIR408,dpr-MIR408,	stu-MIR408b	ACGGGGACGAGACAGAGCATGagatgtgcaatttttacttgcctattccaTGCACTGCCTCTTCCCTGGCT	stu-miR408b-5p	ACGGGGACGAGACAGAGCATG	5'	111	58.1	-61.1	0.9	48.4976	79.0335	0	2.48214	3.12789	3.26701	4.14827	0	0	5.82503	0	5.20427	0	32.3288	22.3234	0	0	0	15.3102	18.06	13.7281	3.11644	2.11948	3.2317
mtr-miR408-3p_L-1	TGCACTGCCTCTTCCCTGGC	20	scaffold19139	-	2884	3000	ataggagtgtggtgagACGGGGACGAGGCGGAGCATGaaatgggccagtcaacaccacattttgggtgttgcagccctttccaTGCACTGCCTCTTCCCTGGCtcccctcttcccct	29	mtr-MIR408,gma-MIR408b,gma-MIR408d,gma-MIR408c,gma-MIR408a,ptc-MIR408,ath-MIR408,mdm-MIR408a,mdm-MIR408b,mdm-MIR408d,stu-MIR408b,stu-MIR408a,aly-MIR408,mes-MIR408,vvi-MIR408,nta-MIR408,csi-MIR408,lus-MIR408a,cme-MIR408,sly-MIR408,cas-MIR408,cpa-MIR408,rco-MIR408,cca-MIR408,hbr-MIR408a,hbr-MIR408b,ahy-MIR408,vun-MIR408,dpr-MIR408,	mtr-MIR408	tagttaatgacaggacaaagACAGGGAACATGCAGAGCATGgatgaaactatcgacagtgaaggaaactgttgtggctccactcATGCACTGCCTCTTCCCTGGCttataatctgtttttattat	mtr-miR408-3p	ATGCACTGCCTCTTCCCTGGC	3'	111	58.1	-61.1	0.9	965.023	1333.49	16.9326	95.9759	115.732	80.5864	93.5247	2.69226	25.9536	154.363	118.802	185.619	108.515	87.7497	98.2232	2.76552	16	8.69491	323.045	297.115	266.884	51.2795	44.9329	44.5513
mtr-miR408-3p_L-1R+1	TGCACTGCCTCTTCCCTGGCT	21	scaffold57568	-	1174	1335	gatcacacatcgtcaaggtaactaataggagtgtggtgagACGGGGACGAGGCAGAGCATGaaatgagccggtcaacatcacatttgggtgttgcagccctttccaTGCACTGCCTCTTCCCTGGCTcccctcttccccttttatctctcttttgtgtgcac	29	mtr-MIR408,gma-MIR408c,gma-MIR408a,gma-MIR408b,gma-MIR408d,ptc-MIR408,ath-MIR408,mdm-MIR408a,mdm-MIR408b,mdm-MIR408d,stu-MIR408b,stu-MIR408a,aly-MIR408,mes-MIR408,vvi-MIR408,nta-MIR408,csi-MIR408,lus-MIR408a,cme-MIR408,sly-MIR408,cas-MIR408,cpa-MIR408,rco-MIR408,cca-MIR408,hbr-MIR408a,hbr-MIR408b,ahy-MIR408,vun-MIR408,dpr-MIR408,	mtr-MIR408	tagttaatgacaggacaaagACAGGGAACATGCAGAGCATGgatgaaactatcgacagtgaaggaaactgttgtggctccactcATGCACTGCCTCTTCCCTGGCttataatctgtttttattat	mtr-miR408-3p	ATGCACTGCCTCTTCCCTGGC	3'	156	51.9	-62.6	0.7	1123.92	1523.86	23.1607	188.642	198.795	159.358	98.4272	4.48711	112.157	303.873	231.077	365.456	152.725	120.079	120.547	8.84967	15.3846	13.7669	477.896	417.709	389.274	87.2602	80.5402	86.3325
aqc-miR477f_L+3R-1	TCTCTCTCCTTCAAAGGCTTCT	22	scaffold13199	-	180	330	cacagaagttaatgtttcaccaaggcggacttttgttcTCTCTCTCCTTCAAAGGCTTCTggaactgcacatatattatgcaaaaccttggagcctttggggagaggggaccaaaatcttccatggttttcgtgtcacattcatttcttct	1	aqc-MIR477f,	aqc-MIR477f	ttgatcaCTCTCCTTCAAAGGCTTCTAacattgccggccaactatggcaagttcgaagtctttaaggggagtgaacaatt	aqc-miR477f	CTCTCCTTCAAAGGCTTCTA	5'	145	43	-55.7	0.9	7.09721	11.9123	0	126.175	106.696	79.1343	104.084	157.497	75.3892	1151.41	1376.02	944.865	0	0	0	258.853	217.846	199.983	63.8653	87.1927	83.9976	396.921	468.617	423.583
aqc-miR477f_L+3_1ss23AT	TCTCTCTCCTTCAAAGGCTTCTT	23	scaffold13199	-	6864	6979	ttcaccaaggcagaatttgtTCTCTCTCCTTCAAAGGCTTCTGggactgcattcatttaccattatgcaaaaccctggagcctttggggagagggaccaaaatccaccatggtttt	1	aqc-MIR477f,	aqc-MIR477f	ttgatcaCTCTCCTTCAAAGGCTTCTAacattgccggccaactatggcaagttcgaagtctttaaggggagtgaacaatt	aqc-miR477f	CTCTCCTTCAAAGGCTTCTA	5'	110	45.7	-54.1	1	0	0	0	7.86009	6.60332	4.35602	13.5762	13.0126	6.17944	48.5419	57.4428	60.1383	0	0	0	29.8676	25.8461	20.2881	3.06204	2.9129	4.88629	29.1812	31.5802	41.7813
ppe-MIR477b-p5_1ss12CT	CCTCAAGGGCTTCCAATATTCC	22	scaffold15214	+	5713	5817	aaagtttccaactgtCCTCAAGGGCTTCCAATATTCCattatgctgctggtattaacttccctagcaatggagtattggaagacttgaggaccgttgaagacaca	5	ppe-MIR477b,ppe-MIR477a,mes-MIR477g,mes-MIR477f,cme-MIR477a,	ppe-MIR477b	ctaaggagaaggttccaactTCCCTCAAGGGCTCCCAATATTccatgttaatactccgatatcaaaatcaagtatgggaatGTTGGGGGCTCTTTTGGGACGttgaagcccttgctccttgg	ppe-MIR477b-p5	CCTCAAGGGCTCCCAATATTcc	5'	99	42.9	-51.9	1.2	8.67437	16.9521	2.33553	213.464	174.467	137.941	17.3473	0	4.32561	409.694	274.159	415.185	0	0	0	0	8.61538	11.5932	62.9905	70.2979	68.408	66.2951	67.3994	62.3256
stu-miR477b-5p_1ss13AT	ACTCTCCCTCAATGGCTTCTG	21	scaffold8867	-	7146	7293	gaagaagattttcaaagcaatggttgtttACTCTCCCTCAATGGCTTCTGatctcatccatgtaaagagcctatggtgttattgaggggtgaggccagaagctcttcgagggagaaataacaaaccttgttttgctacaatgttcgta	20	gma-MIR5036,mdm-MIR477b,lja-MIR477,stu-MIR477b,ppe-MIR477,mes-MIR477b,mes-MIR477a,mes-MIR477c,mes-MIR477e,mes-MIR477d,mes-MIR477i,mes-MIR477h,nta-MIR477a,csi-MIR477d,csi-MIR477e,csi-MIR477b,csi-MIR477c,cme-MIR477b,aqc-MIR477e,aqc-MIR477b,	stu-MIR477b	ACTCTCCCTCAAAGGCTTCTGgcttaaaatgccttttgtgctaatgctaGAGGTCTTTCGAGTGAGAGTGA	stu-miR477b-5p	ACTCTCCCTCAAAGGCTTCTG	5'	142	41.9	-60.2	1	0	0	0	186.988	159.87	145.927	5.27962	0	3.08972	1475.67	1441.29	1506.93	0	0	0	0	0	0	44.1808	36.5083	34.4367	74.7945	74.1817	84.9475
ptc-miR482c-3p_L-3_1ss20AT	TTCCGAGTCCTCCCATTCC	19	scaffold89267	+	615	845	tggtgcacagagccatatttacagaaggattggtttggcggagaagggggagaggaaatgggtgtagatgaagttattggaatggagttctgcggaaggaaggaatttcctcctgtttctTTCCGAGTCCTCCCATTCCaacaatttcctctggattcctttctttccctatcttctccgagtttcgatttcagatctgtttttgtattattatgattttgtgttctatgg	3	ptc-MIR482c,ppe-MIR482a,cca-MIR6118,	ptc-MIR482c	tcctccgccgtgttggaaaggaaagggagactgctttactggaagcttccggTATGGGAGAGGCGGGAATGACTctgaaagaacttagaagagTCTTTCCGAGTCCTCCCATACCgcagatttccagtagttcctccctttacttatcttcactattccagcagctctgga	ptc-miR482c-3p	TCTTTCCGAGTCCTCCCATACC	3'	228	42.4	-92	0.9	132.876	116.374	123.005	198.571	182.808	201.829	138.024	85.255	115.556	180.576	198.439	167.693	0	0	44.6469	150.444	182.154	156.508	151.79	130.886	128.905	148.456	136.918	151.89
ptc-miR530a_R+1_1ss20TC	TGCATTTGCACCTGCACCTCT	21	scaffold43278	+	2201	2283	ttgtcTGCATTTGCACCTGCACCTCGctagggaattaccttaaatgcatggatgaagagaggtgcagatgctggtgcagagtc	12	ptc-MIR530a,gra-MIR530a,gra-MIR530b,stu-MIR530,ppe-MIR530,mes-MIR530b,mes-MIR530a,csi-MIR530a,lus-MIR530b,lus-MIR530a,cme-MIR530a,sly-MIR530,	ptc-MIR530a	gccaacatgttgcctttatcTGCATTTGCACCTGCACCTTacttgtttctttcttttgtttttgactccaaaaccaaaagtaagtttgaaacattaaaacaagcttgaggtgcaggtgcaggtgcaggtgaatgccatgttggt	ptc-miR530a	TGCATTTGCACCTGCACCTT	5'	77	49.4	-36.2	0.9	842.596	1006.13	297.781	223.392	226.598	226.513	106.347	368.84	262.626	104.851	127.941	123.746	353.68	406.42	357.175	138.276	120.615	130.424	567.352	619.864	596.593	123.524	113.604	126.036
gra-MIR530b-p5_1ss8GA	TGCATTTACACCTGCACCTTC	21	scaffold63017	+	405	563	aaaccaagatgttgcctttatcTGCATTTACACCTGCACCTTCttcctctaatttcctcctcttctcttttagatttcgccacccacatgaattggaatcagatgcaagaataagaaaggaggtgcagatgtatttgcaggtgaatgctattttggcta	1	gra-MIR530b,	gra-MIR530b	gcagcctttatctgcatttgcacctgcaccttcttgtttttaattatctgcttctgcttcagaaaccaaatgtgttgatgaaaatagaataggaccgaaacagaaaataataataAGGTGCAGGTGCAGGCGCAGCtgaatgccat	gra-MIR530b-p5	tgcatttgcacctgcaccttc	5'	153	40.3	-52.8	0.8	61.1148	60.4778	31.1405	11.5833	14.5968	11.6161	87.4908	63.7169	97.0172	81.5504	127.941	101.772	64.3055	92.3681	98.2232	191.374	180.923	226.068	76.5509	103.699	95.8643	373.406	385.745	393.344
csi-miR536-3p_2ss1TC20TA	CGGTGCCACGCTGTGTGCGAC	21	scaffold25023	-	5285	5396	tgaaagaggaggcgttttaggcgcacacagcgcggcaccaccggcatggcagcataagcagccgtccggccgaCGGTGCCACGCTGTGTGCGACtgaaattcctctcttaaa	2	ptc-MIR536,csi-MIR536,	csi-MIR536	gtgaagttatgataagagtaaggattgaggCGCACCCCAGCGTGGAACCATCaaaagttgtgattacagttagagcaatgggtgaTGGTGCCACGCTGTGTGCGTCttgaatgcttattctttgcgctagacaagc	csi-miR536-3p	TGGTGCCACGCTGTGTGCGTC	3'	106	59.8	-68.4	1	10.843	10.0796	10.3153	5.37796	4.86561	0	2.63981	2.24355	15.7576	0	0	5.78253	24.1145	0	35.7175	55.8635	55.3846	44.1991	9.84226	10.2922	7.44577	12.4657	11.4452	13.6193
gra-miR827b_L+1_1ss21GT	TTTTGTTTATGGTCATCTAATC	22	scaffold30134	+	860	977	tcagtggtgctctgaacatgTTTTGTTTATGGTCATCTAATCaaatcctgcaatttgtatgcagcatttgggggtataaTTAGATGATCATCAACAAACAtcttcattactccacctc	13	ath-MIR827,gra-MIR827b,stu-MIR827,aly-MIR827,ppe-MIR827,mes-MIR827,nta-MIR827,csi-MIR827,sly-MIR827,cas-MIR827a,ghr-MIR827a,ghr-MIR827c,ghr-MIR827b,	gra-MIR827b	gttgaatgtgTTTGTTTATGGTCATCTAAGCcatttttcatctcgccaattctttgttcaagcagtttttggataatcgaaccgatagaatacacccgcggaaatgatgtttagatgaccatcaacaaacaacttcatc	gra-miR827b	TTTGTTTATGGTCATCTAAGC	5'	112	37.3	-39	0.9	48.8919	91.1749	21.7983	0	5.56069	5.08202	49.7793	34.102	33.369	130.092	156.662	106.398	0	0	0	82.9656	107.077	94.1948	18.8097	33.4012	36.2981	72.528	84.7791	89.5642
ath-miR827_2ss9CT21TA	TTAGATGATCATCAACAAACA	21	scaffold30134	+	860	977	tcagtggtgctctgaacatgTTTTGTTTATGGTCATCTAATCaaatcctgcaatttgtatgcagcatttgggggtataaTTAGATGATCATCAACAAACAtcttcattactccacctc	13	ath-MIR827,gra-MIR827b,stu-MIR827,aly-MIR827,ppe-MIR827,mes-MIR827,nta-MIR827,csi-MIR827,sly-MIR827,cas-MIR827a,ghr-MIR827a,ghr-MIR827c,ghr-MIR827b,	ath-MIR827	ttccatgaaacgttataggtttttttctttctctcttgcaacccttgaatgtgtttgttgattgatatctacacatgttgatcatccttgtgttgatcgattggtTTAGATGACCATCAACAAACTctttcgtggttttgcatcgcttcttggaatctcgatcatgtttttagcatc	ath-miR827	TTAGATGACCATCAACAAACT	3'	112	37.3	-39	0.9	189.653	325.756	28.4157	27.3035	34.0593	12.3421	162.914	83.4602	153.868	1561.11	1161.91	1534.68	120.573	129.315	107.153	598.459	609.23	543.432	118.107	131.663	147.985	426.668	419.657	427.969
gma-miR828a_R-1	TCTTGCTCAAATGAGTATTCC	21	scaffold115266	+	1258	1414	tcttccatgtaatcttTCTTGCTCAAATGAGTATTCCaacagcaataagcacttacgcatttcaaaacataaatatcttcaaacagatttttgttttatgagatgctggtgttggtgcttctgcgatgctcatttgggcaagcaatattacactgga	12	gma-MIR828b,gma-MIR828a,ptc-MIR828b,ptc-MIR828a,mdm-MIR828b,mdm-MIR828a,ppe-MIR828,mes-MIR828a,mes-MIR828b,vvi-MIR828a,cme-MIR828,ssl-MIR828,	gma-MIR828a	ttgtaatgttTCTTGCTCAAATGAGTATTCCAaccacagtcacatttggcatgaatattgtgtgccactgtcctcaaaggatgagatgctcatttgaccaagcaatgttaaaa	gma-miR828a	TCTTGCTCAAATGAGTATTCCA	5'	154	36.3	-63.9	1.1	0	0	0	0	0	0	0	0	0	0	0	0	0	0	0	7.74346	0	0	0	0	0	0	2.96727	0
gma-miR828a	TCTTGCTCAAATGAGTATTCCA	22	scaffold42817	+	1931	2052	tcttccatgtaatgttTCTTGCTCAAATGAGTATTCCAacatcaccaagcttaattcttgataaagatttgcgttcgtgattatgagatgctcatttgggcaaccaatattacactggaggc	12	gma-MIR828b,gma-MIR828a,ptc-MIR828b,ptc-MIR828a,mdm-MIR828b,mdm-MIR828a,ppe-MIR828,mes-MIR828a,mes-MIR828b,vvi-MIR828a,cme-MIR828,ssl-MIR828,	gma-MIR828a	ttgtaatgttTCTTGCTCAAATGAGTATTCCAaccacagtcacatttggcatgaatattgtgtgccactgtcctcaaaggatgagatgctcatttgaccaagcaatgttaaaa	gma-miR828a	TCTTGCTCAAATGAGTATTCCA	5'	120	37.7	-50.8	1.1	19.7145	10.996	23.7446	0	0	0	20.3642	21.5381	36.4587	0	0	0	0	0	0	36.5049	62.7692	52.1694	10.9358	15.1471	17.2184	34.5641	31.7922	34.1637
lja-MIR1507a-p5_2ss4AT17CG	AAATGGCTTCTCTGGTGAT	19	scaffold8656	-	7943	8017	gAAATGGCTTCTCTAGTGATtcatgagcaaaaacgtagtagatatagtcgttctttatgactggaaggtcatgga	2	lja-MIR1507a,lja-MIR1507b,	lja-MIR1507a	aaggcaatgtttggtagaggtgtatggctggaaaaaagaaaaggcttctctggtcatttggagatgcttttcttTCTTCCATCCATACATCATCTaacaaactgagtttt	lja-MIR1507a-p5	aaaaggcttctctggtcat	5'	69	38.7	-16.6	0.6	0	0	0	0	5.56069	0	0	0	0	0	13.0552	0	0	0	0	0	0	0	0	0	0	0	0	0
gma-MIR1520p-p5_2ss12TA19GT	ACATGTCATGTAGTTATTTGATG	23	scaffold174508	+	1	126	gcagtcgccctatgtgacacacACATGTCATGTAGTTATTTGATGcattaatgtgatcgttttttaccacatttaatgcatcaaatacacacttgacatgtgtacgctacatagggcgattgttgc	1	gma-MIR1520p,	gma-MIR1520p	acatgtcATGTTGTTATTGGATGATGACGGTaacattttatagtatgattgaatgtcaacttcatgaaagataatttttttcattgaccaatcaaaacataacatgtgacagtcatcatccaataacaacgtgacatgt	gma-MIR1520p-p5	acatgtcATGTTGTTATTGGATG	5'	123	39.7	-64.4	1.3	0	2.29083	0	0	0	0	0	8.97422	0	0	0	0	0	0	0	0	0	0	0	0	0	0	2.11948	0
mtr-miR2111a-5p	TAATCTGCATCCTGAGGTTTA	21	scaffold87707	+	1570	1723	cacgtacgaataattttgggtaaggaaggatcgggTAATCTGCATCCTGAGGTTTAgatagatggtttattatatccattgcatctagTCCTCGGGATGCAGATTAACCccatccctgtccccattcttgctctcctcaaactgttcgtacaga	47	mtr-MIR2111e,mtr-MIR2111n,mtr-MIR2111k,mtr-MIR2111f,mtr-MIR2111i,mtr-MIR2111c,mtr-MIR2111m,mtr-MIR2111d,mtr-MIR2111a,mtr-MIR2111j,mtr-MIR2111b,mtr-MIR2111h,mtr-MIR2111g,mtr-MIR2111o,gma-MIR2111a,gma-MIR2111e,gma-MIR2111c,gma-MIR2111f,gma-MIR2111b,gma-MIR2111d,ptc-MIR2111b,ptc-MIR2111a,ath-MIR2111a,ath-MIR2111b,mdm-MIR2111b,mdm-MIR2111a,lja-MIR2111,aly-MIR2111b,aly-MIR2111a,aly-MIR2111c,ppe-MIR211…	mtr-MIR2111o	agtattggttaaggatccggTAATCTGCATCCTGAGGTTTAaaacaataaatttattgtatctagtcctcgggatgctgattaccttttccttatgaccaatgtaca	mtr-miR2111a-5p	TAATCTGCATCCTGAGGTTTA	5'	148	44.2	-67.9	1	0	0	0	0	1.73772	0	0	0	0	0	0	0	0	0	0	0	0	0	0	1.94193	0	0	0	0
mtr-MIR2111o-p3_2ss19CA21TC	TCCTCGGGATGCTGATTAACC	21	scaffold87707	+	1570	1723	cacgtacgaataattttgggtaaggaaggatcgggTAATCTGCATCCTGAGGTTTAgatagatggtttattatatccattgcatctagTCCTCGGGATGCAGATTAACCccatccctgtccccattcttgctctcctcaaactgttcgtacaga	47	mtr-MIR2111e,mtr-MIR2111n,mtr-MIR2111k,mtr-MIR2111f,mtr-MIR2111i,mtr-MIR2111c,mtr-MIR2111m,mtr-MIR2111d,mtr-MIR2111a,mtr-MIR2111j,mtr-MIR2111b,mtr-MIR2111h,mtr-MIR2111g,mtr-MIR2111o,gma-MIR2111a,gma-MIR2111e,gma-MIR2111c,gma-MIR2111f,gma-MIR2111b,gma-MIR2111d,ptc-MIR2111b,ptc-MIR2111a,ath-MIR2111a,ath-MIR2111b,mdm-MIR2111b,mdm-MIR2111a,lja-MIR2111,aly-MIR2111b,aly-MIR2111a,aly-MIR2111c,ppe-MIR211…	mtr-MIR2111o	agtattggttaaggatccggTAATCTGCATCCTGAGGTTTAaaacaataaatttattgtatctagtcctcgggatgctgattaccttttccttatgaccaatgtaca	mtr-MIR2111o-p3	tcctcgggatgctgattacct	3'	148	44.2	-67.9	1	0	0	0	0	0	0	0	0	0	0	18.2773	5.78253	0	0	0	0	0	0	0	0	0	0	0	3.2317
vvi-miR2111-5p_R-1	TAATCTGCATCCTGAGGTCT	20	scaffold3346	-	11868	11944	aggTAATCTGCATCCTGAGGTCTagatatatggtttattatatccattgcatctagtcctcaaggtgtagattaacc	1	vvi-MIR2111,	vvi-MIR2111	gcaatattgggtcaggatcgggTAATCTGCATCCTGAGGTCTAgataagtatatctccgttgcagctaGTCCTCTGGTTGCAGATTACTtcttcctcactgccaatgc	vvi-miR2111-5p	TAATCTGCATCCTGAGGTCTA	5'	76	37.7	-35.2	1.2	13.8001	7.33065	23.7446	463.332	424.003	350.66	6.78808	0	0	0	0	0	0	0	62.5057	0	0	0	143.041	126.226	104.241	0	0	0
mtr-miR2111a-5p_R-1	TAATCTGCATCCTGAGGTTT	20	scaffold37672	+	2605	2716	ttgatattgggtgagaatcaggTAATCTGCATCCTGAGGTTTagatggttattctacttattgcatctagtcctctggctgcagattatcccgtcctcactgacaatatata	47	mtr-MIR2111e,mtr-MIR2111n,mtr-MIR2111k,mtr-MIR2111f,mtr-MIR2111i,mtr-MIR2111c,mtr-MIR2111m,mtr-MIR2111d,mtr-MIR2111a,mtr-MIR2111o,mtr-MIR2111j,mtr-MIR2111b,mtr-MIR2111h,mtr-MIR2111g,gma-MIR2111a,gma-MIR2111e,gma-MIR2111c,gma-MIR2111f,gma-MIR2111b,gma-MIR2111d,ptc-MIR2111b,ptc-MIR2111a,ath-MIR2111a,ath-MIR2111b,mdm-MIR2111b,mdm-MIR2111a,lja-MIR2111,aly-MIR2111b,aly-MIR2111a,aly-MIR2111c,ppe-MIR211…	mtr-MIR2111g	atattgggtgaggatgggaTAATCTGCATCCTGAGGTTTAagacaatatttgcgtaatttccaaaaaataaataaattgcgtaatcgtttctaAGCCTCGGAGTGCGGATTATCttttcctatcaccaatgc	mtr-miR2111a-5p	TAATCTGCATCCTGAGGTTTA	5'	106	40.2	-42.9	1	0	0	0	0	1.73772	0	0	0	0	0	0	0	0	0	0	0	0	0	0	2.7187	0	0	0	0
mdm-miR3627a_R+2	TCGCAGGAGAGATGGCACTACT	22	scaffold171473	+	266	383	tatagaagtttaaggattctagTCGCAGGAGAGATGGCACTACTtgctgtaaaattgtaataaatcaatctgcaaagagTGCCATCCTTCTGCGACTTGattccttacatcttcttca	11	mtr-MIR5225b,mtr-MIR5225c,mtr-MIR5225a,mtr-MIR5211,ptc-MIR3627b,mdm-MIR3627a,mdm-MIR3627b,mdm-MIR3627c,stu-MIR3627,ppe-MIR3627,vvi-MIR3627,	mdm-MIR3627c	ggggatttatgtTCGCAGGAGAGATGGCACTAattgtactgcaattgcgtcaacaattgttgccatctctcctgtgaccaaaaatctct	mdm-miR3627a	TCGCAGGAGAGATGGCACTA	5'	112	38.1	-55.6	1.2	338.892	447.857	199.104	404.588	377.085	408.74	43.3683	53.8453	64.8841	620.366	493.486	719.925	217.031	258.631	272.346	99.5588	132.308	120.28	262.023	260.025	278.518	138.256	173.161	156.276
mtr-MIR5211-p3_2ss10CT18AT	TGCCATCCTTCTGCGACTTG	20	scaffold171473	+	266	383	tatagaagtttaaggattctagTCGCAGGAGAGATGGCACTACTtgctgtaaaattgtaataaatcaatctgcaaagagTGCCATCCTTCTGCGACTTGattccttacatcttcttca	11	mtr-MIR5225b,mtr-MIR5225c,mtr-MIR5225a,mtr-MIR5211,ptc-MIR3627b,mdm-MIR3627a,mdm-MIR3627b,mdm-MIR3627c,stu-MIR3627,ppe-MIR3627,vvi-MIR3627,	mtr-MIR5211	tcagggaatcctgTCGCAGGAGTGATGGGACCGGCctatggtacatatatgaatatttatgatatgaatattatcatatagtggtgccatcctcctgcgacatgattcccttcaa	mtr-MIR5211-p3	tgccatcctcctgcgacatg	3'	112	38.1	-55.6	1.2	20.1088	21.3047	13.4293	7.44641	5.90824	3.99302	0	0	1.54486	11.6501	0	8.67379	0	0	26.7881	2.76552	0	0	5.03049	7.96192	2.09412	1.98319	6.14649	4.84755
rgl-miR7972_1ss14TC	TTGTCAGGCTTGTCATTCTCC	21	scaffold34784	-	2323	2466	aatggagaattacaagtttgacaaatgagcgtttcacggcgtcctaaactagttctaaactacagggcgcacagtagtgctagatacctaactagctctatttataaaagggatgctcttTTGTCAGGCTTGTCATTCTCCttt	1	rgl-MIR7972,	rgl-MIR7972	ctgaatcgaaggaaaatttcaagcttgacaaatacgtcttccatggcgtccgtcccaaaccagtcttcctatatgtggaaagggtacacaaaggaagaaaggatacacaaaagactagcaaaatagtccacaatactctttccaccatttttaagggagtcagtcttatTTGTCAGGCTTGTTATTCTCCttcgatggcg	rgl-miR7972	TTGTCAGGCTTGTTATTCTCC	3'	138	40.3	-65	1.1	7542.16	7490.55	7998.23	7797.21	7243.15	5749.22	5808.34	4229.1	6086.13	2306.71	2488.32	2531.59	2901.78	3085.09	2893.12	3665.42	3672.61	3827.21	4554.34	4526.06	4468.39	2608.17	2815.51	2699.39
rgl-miR7972_1ss14TA	TTGTCAGGCTTGTAATTCTCC	21	scaffold3514	-	3222	3369	cgaagtagaattacaagcttgacaaatgagtcggacaccagcgttggaaacgagtttgagagtacaggtgcagatacacacattttaacacgctttactagcactataaaagccgactttTTGTCAGGCTTGTAATTCTCCttcggtg	1	rgl-MIR7972,	rgl-MIR7972	ctgaatcgaaggaaaatttcaagcttgacaaatacgtcttccatggcgtccgtcccaaaccagtcttcctatatgtggaaagggtacacaaaggaagaaaggatacacaaaagactagcaaaatagtccacaatactctttccaccatttttaagggagtcagtcttatTTGTCAGGCTTGTTATTCTCCttcgatggcg	rgl-miR7972	TTGTCAGGCTTGTTATTCTCC	3'	145	42.6	-58.5	0.9	1546.99	1632.44	1639.35	1981.57	1718.6	1591.4	1423.23	1105.17	1551.66	1722.27	1206.3	1776.39	426.024	461.841	410.751	669.809	782.768	704.287	1226.78	1406.54	1390.03	789.875	910.104	875.329
stu-miR8016_1ss16GA	ATTTTTGAATGGAAGACCCATGTG	24	scaffold10302	-	2631	2755	ctagagtgatggatgtcacatgatcttgattcacagggttctttcatttaaaagtatattcaatatgtatatATTTTTGAATGGAAGACCCATGTGtgttatggtcatggcatttctctctcaaa	1	stu-MIR8016,	stu-MIR8016	catggtcttttctttcaaaaatatattatattaggagttgctatatATTTTTGAATGGAAGGCCCATGTG	stu-miR8016	ATTTTTGAATGGAAGGCCCATGTG	3'	119	33.6	-52.1	1.2	0	5.03982	0	0	0	0	0	0	0	0	0	0	0	0	0	0	0	0	2.18717	2.7187	0	0	0	0
cca-MIR156c-p5_2ss7CT17AC	AGAGCATTGAGAGGACCT	18	scaffold3	+	110642	110779	AGAGCATTGAGAGGACCTttccctagtacgagaggaccgggaaggacgcacctctggtgtaccagttatcgtgcccacggtaaacgctgggtagccaagtgcggagcggataactgctgaaagcatctaagtagtaag	1	cca-MIR156c,	cca-MIR156c	ggatgTTGACAGAAGATAGAGAGCACtgagaggacatgaagtgcatatatataatgcacctcgcttctttgtgctctttatacttctgtcattaccct	cca-MIR156c-p5	AGAGCACtgagaggacat	5'	26	53.6	-42.9	0.6	1.97145	0	0	0	0	0	0	0	0	0	0	0	128.611	64.6577	53.5763	19.9118	6.15384	20.2881	0	0	0	0	0	0
mtr-miR156b-5p_L+1_1ss20AG	TTGACAGAAGAGAGTGAGCGC	21	scaffold33679	+	948	1003	TTGACAGAAGAGAGTGAGCACtgctggagtccgagactccattgtaacattcttct	35	mtr-MIR156i,mtr-MIR156d,gma-MIR156h,gma-MIR156k,gma-MIR156n,gma-MIR156o,ptc-MIR156d,ath-MIR156d,mdm-MIR156c,mdm-MIR156h,mdm-MIR156n,mdm-MIR156e,mdm-MIR156j,mdm-MIR156f,mdm-MIR156k,mdm-MIR156a,aly-MIR156d,ppe-MIR156e,mes-MIR156e,mes-MIR156f,nta-MIR156b,nta-MIR156d,csi-MIR156b,cme-MIR156j,cme-MIR156d,bna-MIR156f,cas-MIR156d,cas-MIR156j,cpa-MIR156d,ghr-MIR156d,rco-MIR156b,cca-MIR156a,vun-MIR156a,htu…	mtr-MIR156d	gaaatTGACAGAAGAGAGTGAGCACatagacactcggtatagatgtatatcgttgcctttgcgTGCTCACTCATCTTTCTGTCAAAttcc	mtr-miR156b-5p	TGACAGAAGAGAGTGAGCAC	5'	51	46.4	-16.5	0.6	0	0	0	19.0297	28.4986	29.7661	0	0	0	0	0	0	0	0	0	0	0	0	0	0	0	0	0	0
mes-miR159a-5p_2ss10GC19CT	AGCTGCTGACCTATGGATTCC	21	scaffold3092	+	6397	6579	AGCTGCTGACCTATGGATTCCtcagcctcatccaaacttttttaggccatttggatggttttgtggcttgtatatgtcaggagcctgcattacccaagttagatccttgTTTGGATTGAAGGGAGCTCTAcacttgtccccttttcattaattttctttatggatttgtttgttcttgtctgt	36	mtr-MIR159a,gma-MIR159e,gma-MIR159a,ptc-MIR159a,ptc-MIR159b,ath-MIR159a,ath-MIR159b,ath-MIR159c,mdm-MIR159d,mdm-MIR159f,mdm-MIR159e,aly-MIR159a,aly-MIR159b,aly-MIR159c,ppe-MIR159,mes-MIR159b,mes-MIR159a,vvi-MIR159c,nta-MIR159,csi-MIR159a,lus-MIR159c,lus-MIR159b,cme-MIR159a,sly-MIR159,bra-MIR159a,bna-MIR159,cas-MIR159c,cas-MIR159b,cas-MIR159a,cpa-MIR159a,rco-MIR159,aqc-MIR159,hbr-MIR159a,ahy-MIR15…	mes-MIR159a	tggagctccttgaagtccaatagaggatcttgctgggtagattgAGCTGCTGAGCTATGGATCCCacagccctatctcataataaagactttagtcttcttggataggcttgtggcttgcatatctcaggagcttcattacctcttatgttagatccttgTTTGGATTGAAGGGAGCTCTA	mes-miR159a-5p	AGCTGCTGAGCTATGGATCCC	5'	83	41	-44.7	0.6	0	0	0	0	0	0	0	0	23.4819	0	0	0	0	0	0	0	0	0	0	0	0	0	0	0
mtr-miR159a	TTTGGATTGAAGGGAGCTCTA	21	scaffold3092	+	6397	6579	AGCTGCTGACCTATGGATTCCtcagcctcatccaaacttttttaggccatttggatggttttgtggcttgtatatgtcaggagcctgcattacccaagttagatccttgTTTGGATTGAAGGGAGCTCTAcacttgtccccttttcattaattttctttatggatttgtttgttcttgtctgt	36	mtr-MIR159a,gma-MIR159e,gma-MIR159a,ptc-MIR159a,ptc-MIR159b,ath-MIR159a,ath-MIR159b,ath-MIR159c,mdm-MIR159d,mdm-MIR159f,mdm-MIR159e,aly-MIR159a,aly-MIR159b,aly-MIR159c,ppe-MIR159,mes-MIR159b,mes-MIR159a,vvi-MIR159c,nta-MIR159,csi-MIR159a,lus-MIR159c,lus-MIR159b,cme-MIR159a,sly-MIR159,bra-MIR159a,bna-MIR159,cas-MIR159c,cas-MIR159b,cas-MIR159a,cpa-MIR159a,rco-MIR159,aqc-MIR159,hbr-MIR159a,ahy-MIR15…	mtr-MIR159a	ggggtggagcttcctttagtccaaatatggatcttgctatgttgatagagctgcttagctatgggtccctcaactctacccatcttgttctttgtggtagttttgtggcttccatatctagggagccttatcacctttagtttaatctttcTTTGGATTGAAGGGAGCTCTAcatcttgctct	mtr-miR159a	TTTGGATTGAAGGGAGCTCTA	3'	83	41	-44.7	0.6	21506.5	23606.3	20462.4	11487.3	12723.9	14066.7	46363.4	35722.8	37124.8	9814.21	11722.3	10479.7	7993.97	6003.93	7076.53	10119.6	10788.3	10951.2	19150.2	17835.7	17044.1	18068	18872.7	17688.7
mtr-MIR159a-p3_2ss18TC20TA	TTTGGATTGAAGGGAGCCCA	20	scaffold12040	-	7595	7627	ggacctaagtcaaTCTGGATTGAAGGGAGCCCA	35	mtr-MIR159a,gma-MIR159e,gma-MIR159a,ptc-MIR159a,ptc-MIR159b,ath-MIR159a,ath-MIR159c,ath-MIR159b,mdm-MIR159d,mdm-MIR159f,mdm-MIR159e,aly-MIR159b,aly-MIR159c,aly-MIR159a,ppe-MIR159,mes-MIR159b,mes-MIR159a,vvi-MIR159c,nta-MIR159,csi-MIR159a,lus-MIR159c,lus-MIR159b,cme-MIR159a,sly-MIR159,bra-MIR159a,bna-MIR159,cas-MIR159a,cas-MIR159c,cas-MIR159b,cpa-MIR159a,rco-MIR159,hbr-MIR159a,ahy-MIR159,htu-MIR15…	mtr-MIR159a	ggggtggagcttcctttagtccaaatatggatcttgctatgttgatagagctgcttagctatgggtccctcaactctacccatcttgttctttgtggtagttttgtggcttccatatctagggagccttatcacctttagtttaatctttcTTTGGATTGAAGGGAGCTCTAcatcttgctct	mtr-MIR159a-p3	TTTGGATTGAAGGGAGCTCT	3'	31	51.5	-7	0.4	0	0	0	0	0	0	0	4.48711	3.08972	0	0	0	0	0	0	0	0	0	0	0	0	0	0	0
mtr-miR159a_L-1R-1	TTGGATTGAAGGGAGCTCT	19	scaffold157704	+	173	196	aTTGGATTGAAGGGAGCTCTcagt	37	mtr-MIR159a,gma-MIR159e,gma-MIR159a,ptc-MIR159a,ptc-MIR159b,ath-MIR159a,ath-MIR159b,mdm-MIR159d,mdm-MIR159f,mdm-MIR159e,aly-MIR159b,aly-MIR159a,ppe-MIR159,mes-MIR159b,mes-MIR159a,mes-MIR159d,mes-MIR159c,vvi-MIR159c,vvi-MIR159b,vvi-MIR159a,nta-MIR159,csi-MIR159a,lus-MIR159c,lus-MIR159b,cme-MIR159a,cme-MIR159b,sly-MIR159,bra-MIR159a,bna-MIR159,cas-MIR159c,cas-MIR159b,cpa-MIR159a,rco-MIR159,hbr-MIR1…	mtr-MIR159a	ggggtggagcttcctttagtccaaatatggatcttgctatgttgatagagctgcttagctatgggtccctcaactctacccatcttgttctttgtggtagttttgtggcttccatatctagggagccttatcacctttagtttaatctttcTTTGGATTGAAGGGAGCTCTAcatcttgctct	mtr-miR159a	TTTGGATTGAAGGGAGCTCTA	5'	19	45.8	-2.9	0.3	211.536	186.015	260.412	127.83	191.149	269.71	661.461	511.979	461.604	108.734	163.19	179.837	345.642	110.842	160.729	37.6111	28.3077	54.3432	130.574	128.75	112.617	145.339	141.157	156.507
mtr-miR159a_1ss1TA	ATTGGATTGAAGGGAGCTCTA	21	scaffold16429	-	2059	2090	aaATTGGATTGAAGGGAGCTCTGatttgagag	43	mtr-MIR159a,gma-MIR159e,gma-MIR159a,ptc-MIR159b,ptc-MIR159a,ptc-MIR159d,ath-MIR159a,ath-MIR159b,ath-MIR159c,mdm-MIR159d,mdm-MIR159f,mdm-MIR159e,mdm-MIR159a,mdm-MIR159c,mdm-MIR159b,aly-MIR159a,aly-MIR159b,aly-MIR159c,ppe-MIR159,mes-MIR159b,mes-MIR159a,vvi-MIR159c,nta-MIR159,csi-MIR159a,lus-MIR159c,lus-MIR159b,cme-MIR159a,cme-MIR159b,sly-MIR159,bra-MIR159a,bra-MIR319,bna-MIR159,cas-MIR159b,cas-MIR1…	mtr-MIR159a	ggggtggagcttcctttagtccaaatatggatcttgctatgttgatagagctgcttagctatgggtccctcaactctacccatcttgttctttgtggtagttttgtggcttccatatctagggagccttatcacctttagtttaatctttcTTTGGATTGAAGGGAGCTCTAcatcttgctct	mtr-miR159a	TTTGGATTGAAGGGAGCTCTA	5'	26	40.6	-5.5	0.4	34.6975	24.97	28.4157	12.8244	16.6821	17.4241	85.6053	73.1399	49.1265	19.4168	6.52759	13.8781	24.1145	27.7104	0	0	0	0	12.2481	8.73869	9.5399	7.93275	7.63012	11.3109
mtr-miR159a_R+2_1	TTTGGATTGAAGGGAGCTCTAGC	23	scaffold19735	+	1244	1287	cgagTTTGGAGTGAAGGGAGCTCTAGCttcatcacccaagcagg	27	mtr-MIR159a,gma-MIR159e,gma-MIR159a,ptc-MIR159b,ptc-MIR159a,ath-MIR159a,mdm-MIR159d,mdm-MIR159f,mdm-MIR159e,aly-MIR159a,ppe-MIR159,mes-MIR159b,mes-MIR159a,vvi-MIR159c,nta-MIR159,csi-MIR159a,cme-MIR159a,sly-MIR159,bra-MIR159a,bna-MIR159,cpa-MIR159a,rco-MIR159,aqc-MIR159,hbr-MIR159a,ahy-MIR159,htu-MIR159a,pvu-MIR159a,	mtr-MIR159a	ggggtggagcttcctttagtccaaatatggatcttgctatgttgatagagctgcttagctatgggtccctcaactctacccatcttgttctttgtggtagttttgtggcttccatatctagggagccttatcacctttagtttaatctttcTTTGGATTGAAGGGAGCTCTAcatcttgctct	mtr-miR159a	TTTGGATTGAAGGGAGCTCTA	5'	38	54.5	-19.3	0.8	9.2658	10.5378	10.1206	4.96427	0	10.164	27.1523	42.1788	16.3755	0	0	0	0	0	0	0	0	0	3.9369	5.24321	5.11897	5.66625	7.84207	5.54006
mtr-miR159a_L-1_1ss21AT	TTGGATTGAAGGGAGCTCTT	20	scaffold217214	-	110	142	ttgcccgctaaTTGGATTGAAGGGAGCTCTCgg	35	mtr-MIR159a,gma-MIR159e,gma-MIR159a,ptc-MIR159b,ptc-MIR159a,ath-MIR159a,ath-MIR159b,mdm-MIR159d,mdm-MIR159f,mdm-MIR159e,aly-MIR159a,aly-MIR159b,ppe-MIR159,ppe-MIR319a,mes-MIR159b,mes-MIR159a,vvi-MIR159c,vvi-MIR159b,vvi-MIR159a,nta-MIR159,csi-MIR159a,lus-MIR159c,lus-MIR159b,cme-MIR159a,sly-MIR159,bra-MIR159a,bna-MIR159,cas-MIR159b,cas-MIR159c,cpa-MIR159a,rco-MIR159,hbr-MIR159a,ahy-MIR159,htu-MIR15…	mtr-MIR159a	ggggtggagcttcctttagtccaaatatggatcttgctatgttgatagagctgcttagctatgggtccctcaactctacccatcttgttctttgtggtagttttgtggcttccatatctagggagccttatcacctttagtttaatctttcTTTGGATTGAAGGGAGCTCTAcatcttgctct	mtr-miR159a	TTTGGATTGAAGGGAGCTCTA	3'	21	54.5	-3.8	0.2	36.4718	24.0537	32.1136	10.7559	15.6395	18.5131	86.7366	83.9089	54.997	10.6792	13.0552	21.9736	44.21	0	26.7881	9.40277	9.23076	12.3178	12.4669	9.70965	8.60918	13.8823	13.5647	11.3109
mtr-miR159a_R+1	TTTGGATTGAAGGGAGCTCTAA	22	scaffold36758	-	978	1052	ttgggtacaacttcaggatagcctcaataattTTTGGATTGAAGAGAGCTCTAAgttttgtcaagttccaccacc	32	mtr-MIR159a,gma-MIR159e,gma-MIR159a,ptc-MIR159b,ptc-MIR159a,ath-MIR159a,ath-MIR159b,mdm-MIR159d,mdm-MIR159f,mdm-MIR159e,aly-MIR159a,aly-MIR159b,ppe-MIR159,mes-MIR159b,mes-MIR159a,vvi-MIR159c,nta-MIR159,csi-MIR159a,lus-MIR159c,lus-MIR159b,cme-MIR159a,sly-MIR159,bra-MIR159a,bna-MIR159,cas-MIR159b,cas-MIR159c,cpa-MIR159a,rco-MIR159,hbr-MIR159a,ahy-MIR159,htu-MIR159a,pvu-MIR159a,	mtr-MIR159a	ggggtggagcttcctttagtccaaatatggatcttgctatgttgatagagctgcttagctatgggtccctcaactctacccatcttgttctttgtggtagttttgtggcttccatatctagggagccttatcacctttagtttaatctttcTTTGGATTGAAGGGAGCTCTAcatcttgctct	mtr-miR159a	TTTGGATTGAAGGGAGCTCTA	3'	69	40	-14.4	0.5	113.95	87.5096	190.151	32.6814	32.3215	32.3071	102.198	151.216	85.8942	23.3001	11.7497	16.1911	0	0	0	16.04	17.2308	17.3898	43.5247	46.4121	50.4917	38.2472	45.5688	38.3187
mtr-miR159a_1ss21AT	TTTGGATTGAAGGGAGCTCTT	21	scaffold42350	-	3080	3156	atccttcTTTGGATTGAAGGGAGCTCTAtacatatccctatatcttttttttttctgtatttttagttcttttcttc	50	mtr-MIR159a,mtr-MIR159b,gma-MIR159a,gma-MIR159e,gma-MIR159b,gma-MIR159f,ptc-MIR159b,ptc-MIR159a,ptc-MIR159d,ath-MIR159a,ath-MIR159b,ath-MIR159c,mdm-MIR159d,mdm-MIR159f,mdm-MIR159e,mdm-MIR159a,mdm-MIR159c,mdm-MIR159b,aly-MIR159b,aly-MIR159c,aly-MIR159a,aly-MIR159a,ppe-MIR159,mes-MIR159a,mes-MIR159b,vvi-MIR159c,vvi-MIR159a,vvi-MIR159b,nta-MIR159,csi-MIR159a,lus-MIR159c,lus-MIR159b,cme-MIR159a,cme-M…	mtr-MIR159a	ggggtggagcttcctttagtccaaatatggatcttgctatgttgatagagctgcttagctatgggtccctcaactctacccatcttgttctttgtggtagttttgtggcttccatatctagggagccttatcacctttagtttaatctttcTTTGGATTGAAGGGAGCTCTAcatcttgctct	mtr-miR159a	TTTGGATTGAAGGGAGCTCTA	5'	59	29.9	-13.1	0.6	1522.55	1694.75	1625.53	478.638	493.512	502.757	4069.08	3328.54	2946.67	519.399	509.152	514.067	393.871	457.222	352.71	925.896	982.153	1026	1201.85	1332.94	1337.68	1479.74	1883.37	1619.31
mtr-miR159a_R-1_1ss18TC	TTTGGATTGAAGGGAGCCCT	20	scaffold47198	-	1366	1402	gaatctcctcaactataTTTGGATTGAAGAGAGCCCT	32	mtr-MIR159a,gma-MIR159e,gma-MIR159a,ptc-MIR159b,ptc-MIR159a,ath-MIR159a,ath-MIR159b,mdm-MIR159d,mdm-MIR159f,mdm-MIR159e,aly-MIR159a,aly-MIR159b,ppe-MIR159,mes-MIR159b,mes-MIR159a,vvi-MIR159c,nta-MIR159,csi-MIR159a,lus-MIR159c,lus-MIR159b,cme-MIR159a,sly-MIR159,bra-MIR159a,bna-MIR159,cas-MIR159b,cas-MIR159c,cpa-MIR159a,rco-MIR159,hbr-MIR159a,ahy-MIR159,htu-MIR159a,pvu-MIR159a,	mtr-MIR159a	ggggtggagcttcctttagtccaaatatggatcttgctatgttgatagagctgcttagctatgggtccctcaactctacccatcttgttctttgtggtagttttgtggcttccatatctagggagccttatcacctttagtttaatctttcTTTGGATTGAAGGGAGCTCTAcatcttgctct	mtr-miR159a	TTTGGATTGAAGGGAGCTCTA	3'	29	40.5	-8.5	0.6	3.35146	2.51991	1.94628	0	2.08526	0	16.5931	13.4613	7.41533	0	0	0	0	0	0	0	0	0	1.96845	2.13612	2.79217	5.09962	2.11948	2.30836
mtr-miR159a_1ss4GT	TTTTGATTGAAGGGAGCTCTA	21	scaffold7389	+	2040	2115	ttattcaatgaaatggttgaaatgaaaattgtaccaaatgaggttacctataatgTTTTGATTGAAGGGAGCTGTA	32	mtr-MIR159a,gma-MIR159e,gma-MIR159a,ptc-MIR159a,ptc-MIR159b,ath-MIR159a,ath-MIR159b,mdm-MIR159d,mdm-MIR159f,mdm-MIR159e,aly-MIR159a,aly-MIR159b,ppe-MIR159,mes-MIR159b,mes-MIR159a,vvi-MIR159c,nta-MIR159,csi-MIR159a,lus-MIR159c,lus-MIR159b,cme-MIR159a,sly-MIR159,bra-MIR159a,bna-MIR159,cas-MIR159c,cas-MIR159b,cpa-MIR159a,rco-MIR159,hbr-MIR159a,ahy-MIR159,htu-MIR159a,pvu-MIR159a,	mtr-MIR159a	ggggtggagcttcctttagtccaaatatggatcttgctatgttgatagagctgcttagctatgggtccctcaactctacccatcttgttctttgtggtagttttgtggcttccatatctagggagccttatcacctttagtttaatctttcTTTGGATTGAAGGGAGCTCTAcatcttgctct	mtr-miR159a	TTTGGATTGAAGGGAGCTCTA	3'	63	30.3	-10.6	0.5	4.53433	3.89441	3.5033	0	3.47543	1.81501	7.54231	6.28195	5.87047	0	0	0	0	0	0	0	0	0	1.96845	2.9129	2.09412	3.11644	2.11948	4.61671
aly-MIR159a-p3_2ss15GA17TC	TAGAGCTCCTTGAAATCC	18	scaffold7667	-	15077	15189	atcggctgcgaaggatgctatggaagctgtttgggatgtttgttacaatgatactaaaccctttgaTAGAGCTCCTTGAAATACagcattgttagccgtccagcgttgctccc	1	aly-MIR159a,	aly-MIR159a	gagaaaaaaaaagatggaagtaGAGCTCCTTGAAGTTCAAACGagagttgagcagggtaaagaaaagctgctaagctatggatcccataagccctaatccttataaagaaaaaaaaggatttggttatatggcttgcatatctcaggagctttaacttgccctttaatggcttttactcttcTTTGGATTGAAGGGAGCTCTAcatcttctttcaccttctc	aly-MIR159a-p3	taGAGCTCCTTGAAGTTC	3'	107	46	-29.2	0.6	9.46294	16.0358	5.83884	0	0	3.63002	15.0846	22.4355	22.246	0	0	5.78253	0	0	0	22.1242	7.38461	20.2881	7.87381	3.88386	0	7.93275	10.1735	12.4651
mtr-miR159a_L-1R-2	TTGGATTGAAGGGAGCTC	18	scaffold93	+	22167	22225	attttaaccaatgcatgacttagcagttagcccgccaaTTGGATTGAAGGGAGCTCcca	46	mtr-MIR159a,mtr-MIR319c,mtr-MIR159b,gma-MIR159e,gma-MIR159a,gma-MIR159b,gma-MIR159f,ptc-MIR159b,ptc-MIR159a,ptc-MIR159d,ath-MIR159a,ath-MIR159c,ath-MIR159b,mdm-MIR159a,mdm-MIR159c,mdm-MIR159d,mdm-MIR159f,mdm-MIR159b,mdm-MIR159e,aly-MIR159c,aly-MIR159a,aly-MIR159b,ppe-MIR159,mes-MIR159b,mes-MIR159a,vvi-MIR159c,nta-MIR159,csi-MIR159a,lus-MIR159c,lus-MIR319b,lus-MIR159b,cme-MIR159a,cme-MIR159b,sly-M…	mtr-MIR159a	ggggtggagcttcctttagtccaaatatggatcttgctatgttgatagagctgcttagctatgggtccctcaactctacccatcttgttctttgtggtagttttgtggcttccatatctagggagccttatcacctttagtttaatctttcTTTGGATTGAAGGGAGCTCTAcatcttgctct	mtr-miR159a	TTTGGATTGAAGGGAGCTCTA	3'	46	45.8	-12.3	0.5	16.363	10.3087	17.3219	9.92854	7.64595	11.6161	17.3473	26.4739	22.555	12.6209	11.7497	15.6128	120.573	23.092	58.041	3.31863	0	7.97033	7.43638	11.6516	11.634	8.78268	4.8748	6.92507
mtr-miR159a_R-1_1ss1TC	CTTGGATTGAAGGGAGCTCT	20	scaffold93	-	22052	22093	cctgagtaccctccgtccatCTTGGATTGAAGGGAACTCTct	39	mtr-MIR159a,gma-MIR159e,gma-MIR159a,ptc-MIR159b,ptc-MIR159a,ptc-MIR159d,ath-MIR159a,ath-MIR159b,mdm-MIR159a,mdm-MIR159c,mdm-MIR159d,mdm-MIR159f,mdm-MIR159b,mdm-MIR159e,aly-MIR159a,aly-MIR159b,ppe-MIR159,mes-MIR159b,mes-MIR159a,vvi-MIR159c,vvi-MIR159b,vvi-MIR159a,nta-MIR159,csi-MIR159a,lus-MIR159c,lus-MIR159b,cme-MIR159a,sly-MIR159,bra-MIR159a,bna-MIR159,cas-MIR159b,cas-MIR159c,cpa-MIR159a,cpa-MIR…	mtr-MIR159a	ggggtggagcttcctttagtccaaatatggatcttgctatgttgatagagctgcttagctatgggtccctcaactctacccatcttgttctttgtggtagttttgtggcttccatatctagggagccttatcacctttagtttaatctttcTTTGGATTGAAGGGAGCTCTAcatcttgctct	mtr-miR159a	TTTGGATTGAAGGGAGCTCTA	3'	36	52.4	-15.3	0.7	1.97145	1.83266	1.55702	0	2.08526	1.81501	9.05078	6.28195	7.10635	0	0	4.62602	0	0	0	0	0	0	3.28075	0.970965	0	1.98319	3.81506	3.00086
mtr-miR159a_R+2_2	TTTGGATTGAAGGGAGCTCTAGT	23	scaffold94490	+	917	960	ttgcaagagaccTTTGGATTGAATGGAGCTCTAGTcttttggac	32	mtr-MIR159a,gma-MIR159e,gma-MIR159a,ptc-MIR159b,ptc-MIR159a,ath-MIR159a,ath-MIR159b,mdm-MIR159d,mdm-MIR159f,mdm-MIR159e,aly-MIR159a,aly-MIR159b,ppe-MIR159,mes-MIR159b,mes-MIR159a,vvi-MIR159c,nta-MIR159,csi-MIR159a,lus-MIR159c,lus-MIR159b,cme-MIR159a,sly-MIR159,bra-MIR159a,bna-MIR159,cas-MIR159b,cas-MIR159c,cpa-MIR159a,rco-MIR159,hbr-MIR159a,ahy-MIR159,htu-MIR159a,pvu-MIR159a,	mtr-MIR159a	ggggtggagcttcctttagtccaaatatggatcttgctatgttgatagagctgcttagctatgggtccctcaactctacccatcttgttctttgtggtagttttgtggcttccatatctagggagccttatcacctttagtttaatctttcTTTGGATTGAAGGGAGCTCTAcatcttgctct	mtr-miR159a	TTTGGATTGAAGGGAGCTCTA	3'	38	43.2	-8.5	0.4	9.2658	10.5378	10.1206	4.96427	0	10.164	27.1523	42.1788	16.3755	0	0	0	0	0	0	0	0	0	3.9369	5.24321	5.11897	5.66625	7.84207	5.54006
lus-MIR160e-p5_1ss4AT	CATTTATCTACCTACCTTTT	20	scaffold3	-	365	510	tattttCATTTATCTACCCACCTTTTgcgaagtttttttgacatttgaatttcaaattaaaacgagaaaaattagaatttttgcttaatctttttatctctgagataaaaagattaagcaaataagaaagaagataaatgaaatgg	1	lus-MIR160e,	lus-MIR160e	ggatggatgatgaactgtgcatgTGCCTGGCTCCCTGTATGCCAttcgcagagctccaacggattcatccatggcctccgtggatggcgtatgaggagccatgcatatatctacctaccttttcatctcatcatccctttcc	lus-MIR160e-p5	catatatctacctacctttt	5'	140	24	-39.9	1.1	0	0	0	0	0	0	0	0	0	0	0	0	48.2291	0	0	16.5931	27.0769	33.3305	0	0	0	0	0	0
csi-miR160c-5p	TGCCTGGCTCCCTGTATGCTT	21	scaffold56083	+	1999	2078	TGCCTGGCTCCCTGTATGCCTgcagagatagtgtcagatagacaactaaagggactgcttggcccaatgggattgcctga	1	csi-MIR160c,	csi-MIR160c	tgatatatagtaTGCCTGGCTCCCTGTATGCTTtttgcaaagcccatcagaagattggtggtcttggcggataGCGTGCGAGGAGCCATGCATGctaaatttag	csi-miR160c-5p	TGCCTGGCTCCCTGTATGCTT	5'	72	52.5	-24.7	0.6	0	0	0	0	0	0	0	0	3.70766	0	0	0	0	0	0	0	0	0	0	0	0	2.83312	0	0
cme-MIR160c-p3_2ss13AG17AG	AGCCATGCATGTGTAAGT	18	scaffold6254	-	7290	7334	agtcatatgcttgtctcaaagattaAGCCATGCATGTGTAAGTat	2	lus-MIR160b,cme-MIR160c,	cme-MIR160c	tcatcgtaaTGCCTGGCTCCCTGTATGCCAtttgcaaagcccatcatctaaaaataggtggccttctcgaatggcatgcaaggagccatgcatgtataaatt	cme-MIR160c-p3	agccatgcatgtataaat	3'	35	35.6	-8.3	0.5	0	0	1.94628	0	0	0	0	4.48711	0	0	15.6662	0	265.26	92.3681	223.234	9.95588	6.15384	13.0424	7.87381	4.46644	5.11897	0	3.81506	5.07838
mtr-miR164a_R+2	TGGAGAAGCAGGGCACGTGCACT	23	scaffold74620	-	2437	2541	gcaagaTGGAGAAGCAGGGCACGTGCATTactaactcatgcacagcttatttatgaagctcgctaaaggagttagcctttCATGTGCCCGTCTTCCCCatctcga	75	mtr-MIR164c,mtr-MIR164a,mtr-MIR164b,gma-MIR164i,gma-MIR164g,gma-MIR164d,gma-MIR164a,gma-MIR164e,gma-MIR164j,gma-MIR164b,gma-MIR164f,gma-MIR164k,gma-MIR164h,gma-MIR164c,ptc-MIR164b,ptc-MIR164e,ptc-MIR164a,ptc-MIR164c,ptc-MIR164d,ath-MIR164b,ath-MIR164a,ath-MIR164c,mdm-MIR164f,mdm-MIR164d,mdm-MIR164c,mdm-MIR164b,mdm-MIR164e,aly-MIR164c,aly-MIR164b,aly-MIR164a,ppe-MIR164c,ppe-MIR164a,ppe-MIR164b,mes…	mtr-MIR164b	caagaTGGAGAAGCAGGGCACGTGCAatactaactcatgaacatacacacatgatggaagtgaatacaaagagaatctacattctcttatgtttcatttttttaattgagttagttcttcatgtgcccctcttccccatcatga	mtr-miR164a	TGGAGAAGCAGGGCACGTGCA	5'	99	48.6	-44.5	0.9	0.985723	1.14541	0.973139	2.06845	2.08526	4.71902	0	0	0	0	0	0	0	0	0	0	0	0	2.18717	0	0	0	1.05974	0
cpa-MIR164b-p3	CATGTGCCCGTCTTCCCC	18	scaffold74620	-	2437	2541	gcaagaTGGAGAAGCAGGGCACGTGCATTactaactcatgcacagcttatttatgaagctcgctaaaggagttagcctttCATGTGCCCGTCTTCCCCatctcga	75	mtr-MIR164c,mtr-MIR164a,mtr-MIR164b,gma-MIR164i,gma-MIR164g,gma-MIR164d,gma-MIR164a,gma-MIR164e,gma-MIR164j,gma-MIR164b,gma-MIR164f,gma-MIR164k,gma-MIR164h,gma-MIR164c,ptc-MIR164b,ptc-MIR164e,ptc-MIR164a,ptc-MIR164c,ptc-MIR164d,ath-MIR164b,ath-MIR164a,ath-MIR164c,mdm-MIR164f,mdm-MIR164d,mdm-MIR164c,mdm-MIR164b,mdm-MIR164e,aly-MIR164c,aly-MIR164b,aly-MIR164a,ppe-MIR164c,ppe-MIR164a,ppe-MIR164b,mes…	cpa-MIR164b	TGGAGAAGCAGGGCACGTGCAttactaactcatgcacgattttttatatatacccgcacccaatgagttagttcttcatgtgcccgtcttccccatc	cpa-MIR164b-p3	catgtgcccgtcttcccc	3'	99	48.6	-44.5	0.9	6.70292	3.20716	0	10.7559	0	5.80803	0	0	0	0	0	0	0	0	0	0	0	0	0	0	2.3268	0	2.54337	3.2317
mtr-miR164d_1ss21TC	TGGAGAAGCAGGGCACATGCC	21	scaffold17673	+	1463	1526	TGGAGAAGCAGGGCACATGCCagtttactgaaatcctgatctaataatttggcatgtgcctgga	11	mtr-MIR164d,ptc-MIR164f,mdm-MIR164a,lja-MIR164,gra-MIR164a,stu-MIR164,ppe-MIR164d,mes-MIR164d,vvi-MIR164b,nta-MIR164c,rco-MIR164d,	mtr-MIR164d	cacgtTGGAGAAGCAGGGCACATGCTtgattttatcaaagttctgagcatgtgctcttgctctccatcatgg	mtr-miR164d	TGGAGAAGCAGGGCACATGCT	5'	51	45.3	-22.5	0.8	2.16859	1.83266	0.973139	33.0951	39.6199	39.5672	0	0	6.17944	7.76671	7.83311	15.0346	0	0	0	7.74346	4.30769	7.97033	29.5268	37.0909	24.8968	7.93275	6.99428	8.31008
mtr-MIR164c-p3_2ss19GT20CT	TGGAGAAGCAGGGCACGTTT	20	scaffold52060	-	2704	2742	tcggttcctccagttgatTGGAGAAGCAGGGCACGTGTg	75	mtr-MIR164c,mtr-MIR164a,mtr-MIR164b,gma-MIR164i,gma-MIR164g,gma-MIR164d,gma-MIR164a,gma-MIR164e,gma-MIR164j,gma-MIR164b,gma-MIR164f,gma-MIR164k,gma-MIR164h,gma-MIR164c,ptc-MIR164e,ptc-MIR164a,ptc-MIR164b,ptc-MIR164c,ptc-MIR164d,ath-MIR164b,ath-MIR164a,ath-MIR164c,mdm-MIR164f,mdm-MIR164d,mdm-MIR164c,mdm-MIR164b,mdm-MIR164e,aly-MIR164c,aly-MIR164b,aly-MIR164a,ppe-MIR164c,ppe-MIR164a,ppe-MIR164b,mes…	mtr-MIR164c	cttgtTGGAGAAGCAGGGCACGTGCAaccgtagatctctctcaaacttcaatctcattttgcacgtgctccacttttccaacttga	mtr-MIR164c-p3	TGGAGAAGCAGGGCACGTGC	3'	24	56.4	-8.9	0.4	0	5.03982	0	2.06845	5.56069	0	6.03385	0	0	0	0	0	0	0	0	0	0	0	4.59306	0	0	0	2.11948	0
ptc-miR164a_R+2	TGGAGAAGCAGGGCACGTGCACT	23	scaffold9961	+	7398	7500	caagaTGGAGAAGCAGGGCACGTGCATTactaactcatgcaagccaggtctatttcacttgataaatgagttagtccttcatgtgcccttctttcccatcaag	4	ptc-MIR164b,mdm-MIR164f,mdm-MIR164e,ppe-MIR164a,	ptc-MIR164b	gtgagcaagaTGGAGAAGCAGGGCACGTGCActactaactcatgcacacagagagggagacgcatttcttgctggagttacgagttacgactcttacctactattgattttgttagctccagtgagttagttattcatgtgcctgtcttcctcatcatgatc	ptc-miR164a	TGGAGAAGCAGGGCACGTGCA	5'	97	44.7	-46.3	1	0.985723	1.14541	0.973139	2.06845	2.08526	4.71902	0	0	0	0	0	0	0	0	0	0	0	0	2.18717	0	0	0	1.05974	0
mtr-miR166g-5p_R-2	GGAATGTTGTCTGGCTCGA	19	scaffold79245	+	614	744	aacgaggctgcttttttgaggGGAATGTTGTCTGGCTCGAgaactctttcgtttgatcaattcataaacaaattagatctcttgcaagtgttGTCGGACCAGGCTTCATTCCCcccagttactgcttctac	71	mtr-MIR166g,gma-MIR166a,gma-MIR166b,gma-MIR166n,gma-MIR166m,gma-MIR166c,gma-MIR166l,gma-MIR166o,gma-MIR166u,gma-MIR166q,ptc-MIR166a,ptc-MIR166j,ptc-MIR166k,ptc-MIR166c,ptc-MIR166q,ath-MIR166b,ath-MIR166e,ath-MIR166f,mdm-MIR166a,mdm-MIR166h,mdm-MIR166g,gra-MIR166d,stu-MIR166a,stu-MIR166c,aly-MIR166a,aly-MIR166e,aly-MIR166f,aly-MIR166h,aly-MIR166c,aly-MIR166d,ppe-MIR166d,ppe-MIR166e,mes-MIR166d,mes…	mtr-MIR166g	tttgaggGGAATGTTGTCTGGCTCGAGGacgctttcttctcgatctaatgcaaatttgtggtcatggattgtaaagtattcTCGGACCAGGCTTCATTCCCCccaat	mtr-miR166g-5p	GGAATGTTGTCTGGCTCGAGG	5'	125	44.3	-50.4	0.9	8.87151	3.66532	5.64421	4.13689	8.68858	5.08202	6.78808	6.28195	7.10635	47.5711	80.9422	21.3953	0	0	22.3234	7.19035	14.1538	11.5932	9.62354	8.15611	7.44577	7.08281	6.14649	7.15591
mtr-miR166a_L+1R-1	GTCGGACCAGGCTTCATTCCC	21	scaffold79245	+	614	744	aacgaggctgcttttttgaggGGAATGTTGTCTGGCTCGAgaactctttcgtttgatcaattcataaacaaattagatctcttgcaagtgttGTCGGACCAGGCTTCATTCCCcccagttactgcttctac	71	mtr-MIR166g,gma-MIR166a,gma-MIR166b,gma-MIR166n,gma-MIR166m,gma-MIR166c,gma-MIR166l,gma-MIR166o,gma-MIR166u,gma-MIR166q,ptc-MIR166a,ptc-MIR166j,ptc-MIR166k,ptc-MIR166c,ptc-MIR166q,ath-MIR166b,ath-MIR166e,ath-MIR166f,mdm-MIR166a,mdm-MIR166h,mdm-MIR166g,gra-MIR166d,stu-MIR166a,stu-MIR166c,aly-MIR166a,aly-MIR166e,aly-MIR166f,aly-MIR166h,aly-MIR166c,aly-MIR166d,ppe-MIR166d,ppe-MIR166e,mes-MIR166d,mes…	mtr-MIR166g	tttgaggGGAATGTTGTCTGGCTCGAGGacgctttcttctcgatctaatgcaaatttgtggtcatggattgtaaagtattcTCGGACCAGGCTTCATTCCCCccaat	mtr-miR166a	TCGGACCAGGCTTCATTCCCC	3'	125	44.3	-50.4	0.9	24.8402	25.6573	28.0264	124.934	133.457	115.435	55.8131	69.1015	24.7178	56.3086	93.9974	64.7643	48.2291	0	0	6.63725	0	0	31.4952	22.9148	25.1295	29.4645	20.7709	14.3118
gma-MIR166k-p3_2ss13TC18TG	TATATCTTCTTCCTCAAGTTC	21	scaffold102752	-	1307	1343	gttatttgccgatagTATATCTTCTTCCACAAGTTCt	1	gma-MIR166k,	gma-MIR166k	gggggtgtttggaatgaggtttgatccaagatcatcacatcatatatatatcttcttcttcaatttccctttccttcttgatttacttaccttcatacatatattattattttcatcacttcatgcatgggatgagactgaTCTCGGACCAGGCTTCATTCCtcacacctaa	gma-MIR166k-p3	tatatcttcttcttcaatttc	3'	31	35.1	-1.2	0.1	3.35146	2.06174	2.91942	0	2.08526	0	1.88558	0	2.78075	0	0	0	0	0	0	12.1683	4.92307	0	3.49947	3.68967	6.04969	4.533	2.96727	5.07838
cme-MIR166i-p3_1ss20CA	TCTCGGACCAGGCTTCATTAT	21	scaffold228320	-	107	198	aatgttgagggcaatgctgtctagtttgaaaccattcttttgtcatgcaagaactgaatgaTCTCAGACCAGGCTTCATTATccccaactct	1	cme-MIR166i,	cme-MIR166i	tgaggagaatggaaactggttcgagaacgtttgtatggatgaacataaaaagagagtctttcatccgaacgatcTCGGACCAGGCTTCATTCTCgccagct	cme-MIR166i-p3	tcTCGGACCAGGCTTCATTCT	3'	86	41.3	-29	0.8	0	0	0	0	0	0	15.8389	0	0	0	0	0	0	0	0	0	0	0	0	0	0	0	0	0
gma-MIR166k-p5_2ss14TC19TG	ATATATCTTCTTCCTCAAGTT	21	scaffold235011	-	252	406	caaacgagtggtgtATATATCGTCTTCCTCAAGTTgtaggattggttaataatacgacgttaatcagttatttcgtaaggtctgttttacaacaagtacctatgacaattcaagcaaatgcgtacagatatctgatagatatagatgatgtcgta	1	gma-MIR166k,	gma-MIR166k	gggggtgtttggaatgaggtttgatccaagatcatcacatcatatatatatcttcttcttcaatttccctttccttcttgatttacttaccttcatacatatattattattttcatcacttcatgcatgggatgagactgaTCTCGGACCAGGCTTCATTCCtcacacctaa	gma-MIR166k-p5	atatatcttcttcttcaattt	5'	151	34.8	-30.7	0.6	2.36574	1.14541	1.3624	0	0	0	1.88558	0	1.54486	0	0	0	0	0	0	0	0	0	1.74974	3.88386	3.25753	2.2665	2.54337	1.84669
mtr-miR166c_1ss9GT	TCGGACCATGCTTCATTCCTC	21	scaffold29910	-	1783	1898	agaggggcgtttggagtgaaggctgttccaagatcaataccaagttccattaatttgcatgttcttgatttatgatataatggtcTCGGACCAGGCTTCATTCCTCacgctccact	170	mtr-MIR166c,mtr-MIR166f,mtr-MIR166b,mtr-MIR166e,mtr-MIR166g,mtr-MIR166a,gma-MIR166k,gma-MIR166r,gma-MIR166j,gma-MIR166h,gma-MIR166t,gma-MIR166b,gma-MIR166a,gma-MIR166d,gma-MIR166c,gma-MIR166g,gma-MIR166e,gma-MIR166i,gma-MIR166p,gma-MIR166u,gma-MIR166s,gma-MIR166n,gma-MIR166f,gma-MIR166o,gma-MIR166q,gma-MIR166m,gma-MIR166l,ptc-MIR166q,ptc-MIR166n,ptc-MIR166o,ptc-MIR166d,ptc-MIR166a,ptc-MIR166i,ptc…	mtr-MIR166f	tgtttggaatgaggtttgttccaagatcatcacacatcatgtttcttcttccctttcaataattcttgattaatttatgttcatacatctatatatatatctatatatattatcaagtcattacatgcatgggatgagatattgagagtgatcTCGGACCAGGCTTCATTCCTCacacc	mtr-miR166c	TCGGACCAGGCTTCATTCCTC	3'	110	44	-46.2	0.9	100.741	116.832	134.682	390.109	384.035	389.501	447.636	298.393	283.327	234.943	129.246	239.397	0	124.697	196.446	107.855	104	89.1228	356.946	369.355	377.408	278.213	206.861	233.606
lus-MIR166d-p3_2ss10GA17GT	TAGAGTTGAAGGGAATTC	18	scaffold3	+	79361	79456	ataataatccatgtatttggatatttcccttcaaccaatcatgtcaaataaatgTAGAGTTGAAGGGAATTCtccgaagagaaaatggattatggg	1	lus-MIR166d,	lus-MIR166d	gtaggatgttagagttgaggggaatgctgtctggttcgagaccattcattcattcatctttccagatatgaacgaccTCGGACCAGGCTTCATTCCCCccaacttccaacatttcac	lus-MIR166d-p3	tagagttgaggggaatgc	3'	90	33.3	-34.5	1.1	0	0	0	0	0	0	0	0	0	0	0	0	32.1527	0	22.3234	0	0	0	0	0	0	0	0	0
mtr-miR166a_R+4	TCGGACCAGGCTTCATTCCCCACCA	25	scaffold37331	-	1587	1734	accagaagcttctttctttgaggggaatgttgtttggctcgatgaaaccaatttcacaaccccaaatcctttcatgagcgagtcatattcacgtatgaagttagtttcgTCGGACCAGGCTTCATTCCCCACAAgagatgcttcttta	136	mtr-MIR166e,mtr-MIR166g,mtr-MIR166a,gma-MIR166u,gma-MIR166a,gma-MIR166c,gma-MIR166e,gma-MIR166t,gma-MIR166b,gma-MIR166d,gma-MIR166g,gma-MIR166i,gma-MIR166p,gma-MIR166s,gma-MIR166n,gma-MIR166m,gma-MIR166f,gma-MIR166o,gma-MIR166q,ptc-MIR166d,ptc-MIR166a,ptc-MIR166i,ptc-MIR166f,ptc-MIR166l,ptc-MIR166b,ptc-MIR166h,ptc-MIR166j,ptc-MIR166k,ptc-MIR166g,ptc-MIR166e,ptc-MIR166c,ptc-MIR166m,ath-MIR166a,ath…	mtr-MIR166a	cagacatacgaaggagttcaggggaatggtgtctgattcgagaccattcgtcacaagtaaacagtagccttgagaatgatcTCGGACCAGGCTTCATTCCCCctagctcatagtatcatgc	mtr-miR166a	TCGGACCAGGCTTCATTCCCC	3'	142	43.2	-55.3	0.9	132.678	101.942	240.755	52.9522	45.1806	49.0052	33.5633	60.576	33.6779	59.2212	6.52759	41.6342	0	0	0	12.1683	22.1538	20.2881	36.307	41.9457	47.4668	32.0143	32.428	27.7003
mtr-miR166a_1ss6CT	TCGGATCAGGCTTCATTCCCC	21	scaffold37636	+	154	314	cactctagacccttctctctcatgaattatgttgagggaaatgttgtccgattcaaaaccattcttcgatggtcatacatggagtagtcggtatttattgatcTCGGATCAGGCTTCTTTCCCCcaactttctcattgggcttgtggaccggcatagacac	155	mtr-MIR166e,mtr-MIR166g,mtr-MIR166b,mtr-MIR166a,mtr-MIR166c,mtr-MIR166f,gma-MIR166t,gma-MIR166b,gma-MIR166a,gma-MIR166d,gma-MIR166c,gma-MIR166g,gma-MIR166e,gma-MIR166i,gma-MIR166p,gma-MIR166u,gma-MIR166s,gma-MIR166n,gma-MIR166j,gma-MIR166f,gma-MIR166k,gma-MIR166h,gma-MIR166o,gma-MIR166q,ptc-MIR166d,ptc-MIR166a,ptc-MIR166i,ptc-MIR166f,ptc-MIR166l,ptc-MIR166b,ptc-MIR166h,ptc-MIR166m,ptc-MIR166j,ptc…	mtr-MIR166a	cagacatacgaaggagttcaggggaatggtgtctgattcgagaccattcgtcacaagtaaacagtagccttgagaatgatcTCGGACCAGGCTTCATTCCCCctagctcatagtatcatgc	mtr-miR166a	TCGGACCAGGCTTCATTCCCC	3'	155	44.7	-38.7	0.5	4.14004	4.81074	8.369	7.44641	4.86561	5.44502	4.14827	5.38453	1.54486	6.79587	6.52759	9.25204	0	0	0	0	0	0	2.6246	2.7187	5.11897	2.54981	1.05974	1.38501
ath-miR167c-5p_L+1R-1_3ss2TA14AG21TA	TAAAGCTGCCAGCGTGATCTA	21	scaffold11068	-	2488	2559	tTAAAGCTGCCAGCGTGATCTAaacgtttcttcttggtcgaggaaacgataaGATCACGTGGTTGCTTCATC	6	ath-MIR167c,stu-MIR167d,aly-MIR167c,mes-MIR167e,sly-MIR167b,cas-MIR167c,	ath-MIR167c	ccagtagcagtTAAGCTGCCAGCATGATCTTGtcttcctctcttaggtttcatatatagttaataaatattttatatatttcttgttcttacaagattatatgatcatagcttagagagagagagagacTAGGTCATGCTGGTAGTTTCACCtgctaatg	ath-miR167c-5p	TAAGCTGCCAGCATGATCTTG	5'	65	44.4	-33.3	1	269.497	262.529	227.325	53.7796	55.6069	47.9162	33.5633	46.6659	100.107	39.8044	56.1373	46.8385	217.031	180.118	245.558	605.096	535.384	498.508	233.371	212.836	221.046	156.672	213.643	153.967
stu-MIR167d-p3_2ss6TC19CT	GATCACGTGGTTGCTTCATC	20	scaffold11068	-	2488	2559	tTAAAGCTGCCAGCGTGATCTAaacgtttcttcttggtcgaggaaacgataaGATCACGTGGTTGCTTCATC	6	ath-MIR167c,stu-MIR167d,aly-MIR167c,mes-MIR167e,sly-MIR167b,cas-MIR167c,	stu-MIR167d	TGAAGCTGCCAGCATGATCTAaacttacctacaaatttatattgaggcaagatcaGATCATGTGGTTGCTTCACC	stu-MIR167d-p3	GATCATGTGGTTGCTTCACC	3'	65	44.4	-33.3	1	0	0	0	0	0	0	0	0	3.70766	0	0	0	0	0	80.3644	18.8055	20.9231	10.1441	8.74868	6.60256	6.98041	12.4657	13.1408	16.1585
sly-MIR167b-p5_2ss14AG21GA	TAAAGCTGCCAGCGTGATCTA	21	scaffold14197	-	2369	2477	catcatgaactcgtatgagtTGAAGCTGCCAGCGTGATCTAaacgtttcttcttcgttgaggaatgataagatcacatggtcgcttcatctgatgccggtgccatggaa	37	mtr-MIR167b,gma-MIR167c,gma-MIR167g,gma-MIR167j,ptc-MIR167e,ath-MIR167d,ath-MIR167c,lja-MIR167,gra-MIR167a,gra-MIR167b,aly-MIR167d,aly-MIR167c,ppe-MIR167c,mes-MIR167f,mes-MIR167a,mes-MIR167d,mes-MIR167e,vvi-MIR167a,nta-MIR167a,nta-MIR167c,nta-MIR167b,csi-MIR167a,csi-MIR167c,lus-MIR167g,lus-MIR167i,lus-MIR167f,cme-MIR167f,cme-MIR167d,sly-MIR167b,bna-MIR167d,cas-MIR167c,cpa-MIR167d,rco-MIR167c,cca-…	sly-MIR167b	tctcacttctgtatgttggttttttgagaggtTAAAGCTGCCAGCATGATCTGGtaagaacaaaatcctattatatttcatctatattttcttataaaaagaagaaatgaatttaaatttgaattttttgtaaaaaaaaaatgttgaggtttttaatttccttcttttggatttgaaaaaaagaaaattaaatttttgtaaggattttatttctttgaagaaaatatagatagatagctttggttccatcAGGTCATCTAGCAGCTTCAATcactcaccaacaatacacacaaagga	sly-MIR167b-p5	TAAAGCTGCCAGCATGATCTG	5'	105	45.9	-43.4	0.9	269.497	262.529	227.325	53.7796	55.6069	47.9162	33.5633	46.6659	100.107	39.8044	56.1373	46.8385	217.031	180.118	245.558	605.096	535.384	498.508	233.371	212.836	221.046	156.672	213.643	153.967
mtr-miR167b-5p_R+1_1ss14AG	TGAAGCTGCCAGCGTGATCTGG	22	scaffold39618	-	477	610	ttccatgcatggatcttcgctttcacaaataccaaaaccctataaatatattagtgcttttgtgtttcaaactgggctttactggttttatgtatgttggtttgagaggtTGAAGCTGCCAGCATGATCTGGtt	36	mtr-MIR167b,gma-MIR167c,gma-MIR167g,gma-MIR167j,gma-MIR167a,ptc-MIR167e,ath-MIR167d,lja-MIR167,gra-MIR167b,gra-MIR167a,aly-MIR167d,ppe-MIR167c,mes-MIR167a,mes-MIR167e,mes-MIR167f,mes-MIR167d,vvi-MIR167a,nta-MIR167c,nta-MIR167a,nta-MIR167b,csi-MIR167c,csi-MIR167a,lus-MIR167i,lus-MIR167f,lus-MIR167g,lus-MIR167c,cme-MIR167f,cme-MIR167d,cme-MIR167a,bna-MIR167d,cpa-MIR167d,rco-MIR167c,cca-MIR167,gso-M…	mtr-MIR167b	caatgacagtTGAAGCTGCCAGCATGATCTGtgctttccttcctgtgtatatactttaatttccagctgaatttaaatataaccaaaaaaataaatatgtttggtctaaattttgatcaaacttatatatatttttgcttatgtttaagtctggggtgagtttatttgtggtaagaacaGATCATGTTGGAGCTTCACCtgttaaat	mtr-miR167b-5p	TGAAGCTGCCAGCATGATCTG	3'	123	38.1	-29.7	0.6	388.966	519.56	413	143.136	222.775	369.173	463.475	445.121	528.651	175.722	268.937	302.426	1438.83	1339.34	1392.98	2498.92	2292.92	2254.15	549.417	585.104	639.173	1144.58	1225.06	1166.87
mes-MIR167a-p3	TTGGTTTGAGAGGTTGAAGCTGC	23	scaffold64546	-	37	143	caccttcacaaatatcaaaaccctataaatatatcactgcttttctgtctcaaactgggctttaggtttatgtatgtatgtatgTTGGTTTGAGAGGTTGAAGCTGC	1	mes-MIR167a,	mes-MIR167a	tgttggtttgagaggtTGAAGCTGCCAGCATGATCTGgtaatgatctaaccaaaacctttctatacgtagacctatatttatatttctatacacatcaagctatggattattaaatttccagttttcgttacaaagttttctgctatattcctttcaattatgctatcaatttttaccaagggaaaggatttacgagtactgaaaagtacccatatatccttgtagcctaaaaagaggaatagttcctgattgtt	mes-MIR167a-p3	ttggtttgagaggtTGAAGCTGC	3'	106	36.4	-19.7	0.5	0.985723	2.06174	3.11405	0	2.4328	0	0	0	1.85383	0	0	0	0	0	0	0	0	0	0	0	0	0	1.48363	0
vvi-MIR168-p5_2ss16CT20CA	GGTGCAGGTCGGGAATCGAAT	21	scaffold1767	-	11196	11336	cgcttGGTGCAGGTCGGGAATCGAATtcctcgtactgaaattatgcgtatgttataatgttaattcatttacctaaatggtttataattaatgtcgattcttttaagcgagaattaggttCCCGCCTTGCATCAACTGAAT	36	mtr-MIR168c,mtr-MIR168b,gma-MIR168b,gma-MIR168a,ptc-MIR168a,ptc-MIR168b,ath-MIR168a,ath-MIR168b,mdm-MIR168a,mdm-MIR168b,lja-MIR168,aly-MIR168a,aly-MIR168b,ppe-MIR168,mes-MIR168a,vvi-MIR168,nta-MIR168a,nta-MIR168b,nta-MIR168c,nta-MIR168d,nta-MIR168e,csi-MIR168,lus-MIR168b,lus-MIR168a,cme-MIR168,sly-MIR168b,sly-MIR168a,bra-MIR168b,bra-MIR168c,bra-MIR168a,bna-MIR168a,bna-MIR168b,cas-MIR168,rco-MIR16…	vvi-MIR168	ggtctctaatTCGCTTGGTGCAGGTCGGGAAccgacttcgccgctccggcagcgccggaggcacgcggcggcctacgattggttgctgagcgaattccgatcccgccttgcatcaactgaatcggagacggc	vvi-MIR168-p5	GGTGCAGGTCGGGAAccgact	5'	132	36.9	-43.3	0.8	428.395	424.49	423.121	229.184	223.123	206.911	62.9783	111.28	128.841	60.192	44.3876	54.3558	217.031	360.236	232.164	39.8235	23.3846	30.4322	390.41	336.342	332.733	122.108	106.186	103.645
mtr-miR168c-3p_1ss1CT	TCCGCCTTGCATCAACTGAAT	21	scaffold1767	-	11196	11336	cgcttGGTGCAGGTCGGGAATCGAATtcctcgtactgaaattatgcgtatgttataatgttaattcatttacctaaatggtttataattaatgtcgattcttttaagcgagaattaggttCCCGCCTTGCATCAACTGAAT	36	mtr-MIR168c,mtr-MIR168b,gma-MIR168b,gma-MIR168a,ptc-MIR168a,ptc-MIR168b,ath-MIR168a,ath-MIR168b,mdm-MIR168a,mdm-MIR168b,lja-MIR168,aly-MIR168a,aly-MIR168b,ppe-MIR168,mes-MIR168a,vvi-MIR168,nta-MIR168a,nta-MIR168b,nta-MIR168c,nta-MIR168d,nta-MIR168e,csi-MIR168,lus-MIR168b,lus-MIR168a,cme-MIR168,sly-MIR168b,sly-MIR168a,bra-MIR168b,bra-MIR168c,bra-MIR168a,bna-MIR168a,bna-MIR168b,cas-MIR168,rco-MIR16…	mtr-MIR168c	ctcacttcgcggtctctaatTCGCTTGGTGCAGGTCGGGAAccactacatccgctgttttcgtagaaaccggcggtgaattggatCCCGCCTTGCATCAACTGAATcggaggccgcggtgaatcta	mtr-miR168c-3p	CCCGCCTTGCATCAACTGAAT	3'	132	36.9	-43.3	0.8	1.38001	1.3745	1.55702	3.7232	2.4328	2.17801	0	0	0	0	0	0	0	0	0	0	0	0	0	1.55354	0	0	0	0
mtr-MIR168c-p5	TCGCTTGGTGCAGGTCGGG	19	scaffold19724	+	3572	3603	tcagatTCGCTTGGTGCAGGTCGGGAActttg	33	mtr-MIR168c,mtr-MIR168b,gma-MIR168b,gma-MIR168a,ptc-MIR168a,ptc-MIR168b,ath-MIR168a,ath-MIR168b,mdm-MIR168a,mdm-MIR168b,lja-MIR168,aly-MIR168a,aly-MIR168b,ppe-MIR168,mes-MIR168a,vvi-MIR168,nta-MIR168d,nta-MIR168e,nta-MIR168a,nta-MIR168b,nta-MIR168c,csi-MIR168,lus-MIR168b,lus-MIR168a,cme-MIR168,sly-MIR168b,bra-MIR168a,bna-MIR168a,bra-MIR168b,bra-MIR168c,rco-MIR168,cca-MIR168a,vun-MIR168,	mtr-MIR168c	ctcacttcgcggtctctaatTCGCTTGGTGCAGGTCGGGAAccactacatccgctgttttcgtagaaaccggcggtgaattggatCCCGCCTTGCATCAACTGAATcggaggccgcggtgaatcta	mtr-MIR168c-p5	TCGCTTGGTGCAGGTCGGG	5'	26	53.1	-6.3	0.4	47.9062	37.1114	34.0599	46.3332	43.4429	51.5462	32.4319	41.7301	51.5983	242.71	285.909	80.3771	20.0955	0	26.7881	33.1863	36.923	48.5466	51.1798	42.3341	33.7387	49.2963	41.5418	36.0104
mtr-miR168b	TCGCTTGGTGCAGGTCGGGAA	21	scaffold19724	+	3572	3603	tcagatTCGCTTGGTGCAGGTCGGGAActttg	33	mtr-MIR168c,mtr-MIR168b,gma-MIR168b,gma-MIR168a,ptc-MIR168a,ptc-MIR168b,ath-MIR168a,ath-MIR168b,mdm-MIR168a,mdm-MIR168b,lja-MIR168,aly-MIR168a,aly-MIR168b,ppe-MIR168,mes-MIR168a,vvi-MIR168,nta-MIR168d,nta-MIR168e,nta-MIR168a,nta-MIR168b,nta-MIR168c,csi-MIR168,lus-MIR168b,lus-MIR168a,cme-MIR168,sly-MIR168b,bra-MIR168a,bna-MIR168a,bra-MIR168b,bra-MIR168c,rco-MIR168,cca-MIR168a,vun-MIR168,	mtr-MIR168b	aacctctgatTCGCTTGGTGCAGGTCGGGAAccattacatccacagtttccctcggtaaattggatcctgccttgcatcaatcgaatcggaggctgca	mtr-miR168b	TCGCTTGGTGCAGGTCGGGAA	3'	26	53.1	-6.3	0.4	6162.94	5728.44	7011.08	11020.7	11866.2	12201.6	7856.07	7405.52	7050.12	8881.23	7521.09	8424.56	6289.88	5135.67	5183.5	3294.84	2889.23	2812.8	6954.98	7354.87	5953.36	6592.68	6313.08	6229.56
sly-miR168a-3p	CCTGCCTTGCATCAACTGAAT	21	scaffold21984	-	8126	8269	gttCCTGCCTTGCATCAACTGAATcggagaccacggtgaatgttataggtctgttcttattggattccaatggatccgttaattgatttggctctgtggtaggttatgatttgataatatttttttggtcaaatgcgatgtagt	5	nta-MIR168c,sly-MIR168a,bra-MIR168b,bra-MIR168c,cas-MIR168,	sly-MIR168a	ctcttatTCGCTTGGTGCAGGTCGGGACctcattcgccggcgccgggaataatgccggacgaacgacggcggtgttaattctactaaagctgtcaccgacggatagatgtttgattagcggcgaaatttgggtCCTGCCTTGCATCAACTGAATtggag	sly-miR168a-3p	CCTGCCTTGCATCAACTGAAT	5'	139	38.9	-33	0.6	1408.01	1307.15	1389.25	2449.04	2282.66	2069.84	2207.64	2428.42	1573.29	2747.47	2812.09	3080.93	1093.19	1228.5	1410.84	809.745	804.922	847.753	2203.79	2106.99	2134.61	1817.17	1704.48	1647.71
mtr-miR168b_L-2R+2	GCTTGGTGCAGGTCGGGAATT	21	scaffold73874	-	1864	1941	ggtctctaattcGCTTGGTGCAGGTCGGGAATTttcttcgccggcgatgtcgtttctcttgaatactgcaatccaaaa	37	mtr-MIR168c,mtr-MIR168b,mtr-MIR168a,gma-MIR168b,gma-MIR168a,ptc-MIR168b,ptc-MIR168a,ath-MIR168a,ath-MIR168b,mdm-MIR168a,mdm-MIR168b,lja-MIR168,aly-MIR168a,aly-MIR168b,ppe-MIR168,mes-MIR168a,vvi-MIR168,nta-MIR168a,nta-MIR168b,nta-MIR168d,nta-MIR168e,nta-MIR168c,csi-MIR168,lus-MIR168a,lus-MIR168b,cme-MIR168,sly-MIR168a,sly-MIR168b,bra-MIR168b,bra-MIR168c,bra-MIR168a,bna-MIR168a,bna-MIR168b,cas-MIR1…	mtr-MIR168b	aacctctgatTCGCTTGGTGCAGGTCGGGAAccattacatccacagtttccctcggtaaattggatcctgccttgcatcaatcgaatcggaggctgca	mtr-miR168b	TCGCTTGGTGCAGGTCGGGAA	5'	62	47.4	-18	0.5	405.132	441.213	430.322	287.514	301.668	244.3	289.248	258.457	323.803	166.013	159.273	174.632	458.176	434.13	375.034	123.895	128	129.699	284.769	279.638	271.305	218.717	265.147	234.067
ppe-miR169f_R+2_1ss9GA	TAGCCAAGAATGACTTGCCTGCCT	24	scaffold3352	+	16102	16282	tgaggaaggaagggcttacatgaagagaagaggcttgtttagTAGCCAAGAATGACTTGCCTGCATtcctccctaagatgatcggggaaaatgtgggcaactgtgtttatgtcggattccAGGCAGTCATCTTGGCTAACTtcacaaactcttctctatcatgctagtcctctcttctcac	5	ppe-MIR169g,ppe-MIR169i,csi-MIR169i,lus-MIR169c,ghr-MIR169a,	ppe-MIR169i	gcaaacttaaggaaatgaagagagggtctaacatgaagataagagtcttgtttggTAGCCAAGGATGACTTGCCTGCctgcctcctaattccaagaggacagctctggttatttagggttctcaggcagtctcctttggctaacttgacagtctcttctttctcatgccagacctttctcttctttctttgtttgt	ppe-miR169f	TAGCCAAGGATGACTTGCCTGC	5'	180	45.9	-85.7	1	0	0	0	0	0	0	1.88558	0	0	0	0	0	0	0	0	0	0	0	0	0	0	0	0	0
csi-MIR169i-p3_1ss10CT	AGGCAGTCATCTTGGCTAACT	21	scaffold3352	+	16102	16282	tgaggaaggaagggcttacatgaagagaagaggcttgtttagTAGCCAAGAATGACTTGCCTGCATtcctccctaagatgatcggggaaaatgtgggcaactgtgtttatgtcggattccAGGCAGTCATCTTGGCTAACTtcacaaactcttctctatcatgctagtcctctcttctcac	5	ppe-MIR169g,ppe-MIR169i,csi-MIR169i,lus-MIR169c,ghr-MIR169a,	csi-MIR169i	tctagtttggTAGCCAAGGATGACTTGCCTgattcttccaattaagcggtttcagattaatcatattgattaattagttttttaaatgaagccattgatgggttaccaggcagtcaccttggctaacttgacagtctcttgtctctcatgctaggc	csi-MIR169i-p3	aggcagtcaccttggctaact	3'	180	45.9	-85.7	1	0	0	0	0	0	0	0	0	0	0	0	3.46952	0	0	0	4.42483	3.07692	0	0	0	0	1.41656	1.69558	2.07752
csi-MIR169i-p5_1ss10CT	AGGCAGTCATCTTGGCTAAC	20	scaffold98780	+	1667	1691	ccAGGCAGTCATCTTGGCTAACTTc	3	csi-MIR169i,lus-MIR169c,ghr-MIR169a,	csi-MIR169i	tctagtttggTAGCCAAGGATGACTTGCCTgattcttccaattaagcggtttcagattaatcatattgattaattagttttttaaatgaagccattgatgggttaccaggcagtcaccttggctaacttgacagtctcttgtctctcatgctaggc	csi-MIR169i-p5	aggcagtcaccttggctaac	5'	21	52	-4.4	0.3	0	0	0	0	0	0	15.4617	9.87164	10.814	14.5626	0	19.0823	0	0	0	9.40277	9.84614	8.69491	1.09358	0	0	12.1824	12.7169	9.92593
csi-MIR169i-p3_1ss9CT_2	GGCAGTCATCTTGGCTAACTT	21	scaffold98780	+	1667	1691	ccAGGCAGTCATCTTGGCTAACTTc	3	csi-MIR169i,lus-MIR169c,ghr-MIR169a,	csi-MIR169i	tctagtttggTAGCCAAGGATGACTTGCCTgattcttccaattaagcggtttcagattaatcatattgattaattagttttttaaatgaagccattgatgggttaccaggcagtcaccttggctaacttgacagtctcttgtctctcatgctaggc	csi-MIR169i-p3	ggcagtcaccttggctaactt	3'	21	52	-4.4	0.3	0	0	0	0	0	0	14.3304	14.3587	17.3024	9.70839	0	21.9736	0	0	0	0	0	21.7373	0	0	0	15.8655	16.5319	12.4651
gma-MIR169f-p5_1ss5AG	TTGGGCTCTCTTCTTTTCATG	21	scaffold18629	-	5193	5334	acaTTGGGCTCTCTTCTTTTCATGcaatgacatgactatggatgactatcgacccgtcaactagggcagcccgggaaaagtctgagccgatttggctcggggttcggtggaccgaagccaaggctcgagccaagcccaaatt	1	gma-MIR169f,	gma-MIR169f	gaacttgcacgaagaggcagagagtgtagtgCAGCCAAGGATGACTTGCCGGcattagccaagtgaatgagcatcatatatatatatatatatatatatatatatatgactcatgttcttgtcggcaagttggccttggctatattggactctcttcttttcatgtaagt	gma-MIR169f-p5	ttggactctcttcttttcatg	5'	136	53.5	-48.3	0.6	0.985723	0	0	0	0	0	5.27962	3.58969	16.0665	0	0	0	0	0	0	12.7214	9.23076	10.1441	0	0	0	7.08281	9.3257	8.54092
csi-MIR169i-p3_2ss9CT21TC	GGCAGTCATCTTGGCTAACTC	21	scaffold256692	-	131	248	caagaatgacttgcctgcatttctccctaatatatgatgattagccaaataaataatataaattaatgagcaagtgcatatttatgtgggttctccaGGCAGTCATCTTGGCTAACTT	3	csi-MIR169i,lus-MIR169c,ghr-MIR169a,	csi-MIR169i	tctagtttggTAGCCAAGGATGACTTGCCTgattcttccaattaagcggtttcagattaatcatattgattaattagttttttaaatgaagccattgatgggttaccaggcagtcaccttggctaacttgacagtctcttgtctctcatgctaggc	csi-MIR169i-p3	ggcagtcaccttggctaactt	3'	110	34.7	-29.6	0.7	0	0	0	0	0	0	9.05078	7.17937	4.01664	9.70839	0	9.8303	0	0	0	0	0	0	0	0	0	2.54981	3.17922	3.2317
bna-MIR169c-p5_2ss12GC17TG	TAAAAGTTACTCTAGGGA	18	scaffold3	+	110232	110256	TAAAAGTTACTCTAGGGAtaacagg	1	bna-MIR169c,	bna-MIR169c	agatgaatagaagaatcatatttggTAGCCAAGGATGACTTGCCTAtttcttgagagtaaaatgggcatggtgtcatgttaaaagttactgtaggtagtttcaatttgaccattttccttacaaatgatattaggcagtctccttggctatccttatatgttcttctctctcatct	bna-MIR169c-p5	taaaagttactgtaggta	5'	17	36	-2.7	0.3	2.76003	2.29083	4.67107	0	0	0	0	0	0	0	0	0	1294.15	932.918	1142.96	63.0539	102.154	86.9491	2.18717	3.10709	0	0	2.54337	2.30836
vvi-MIR171i-p3_2ss3AG17TA_1	GAGGAAGGTGGGGATGAT	18	scaffold15313	+	4318	4470	atgtttgatcagtccatccagccgacttcaaaaagtagaatccttccctggaggaaaaggaaactaagcttcagatctcctaaagttaaaggagagcccttgctgaaaaaatattatgggGAGGAAGGTGGGGATGATattgattttgatcgc	1	vvi-MIR171i,	vvi-MIR171i	gaagaaggtggggatgttggaatggctcaatcaaatcaaatctcccaagggttttgggtcctttaatcTGATTGAGCCGTGCCAATATCatcatgttcacttc	vvi-MIR171i-p3	gaagaaggtggggatgtt	3'	148	41.8	-45.2	0.7	0	0	0	7.44641	0	3.63002	0	0	0	0	0	0	0	0	0	0	0	0	1.3123	0	0	0	0	0
gma-miR171e_R+3_1ss12TC	TGATTGAGCCGCGCCAATATCCCA	24	scaffold16136	-	4305	4340	TGATTGAGCCGCGCCAATATCCCTtgcgcgagtgcc	20	gma-MIR171u,gma-MIR171e,ath-MIR171a,mdm-MIR171e,mdm-MIR171c,aly-MIR171a,mes-MIR171g,mes-MIR171k,vvi-MIR171e,vvi-MIR171h,lus-MIR171g,cme-MIR171a,cme-MIR171e,cme-MIR171g,cme-MIR171c,sly-MIR171c,bra-MIR171e,bna-MIR171f,bna-MIR171g,rco-MIR171e,	gma-MIR171e	acatggggatgttggacggttcaatcaaatcaaatctcctaatggctgggtcctttggtaTGATTGAGCCGTGCCAATATCaaatcctgc	gma-miR171e	TGATTGAGCCGTGCCAATATC	5'	26	61.1	-8	0.4	0	0	3.5033	0	0	0	0	0	1.54486	0	0	0	0	0	0	0	0	0	0	0	0	0	0	0
vvi-MIR171h-p3_2ss3GC18AC	TTCGTTGAGCCGCGCCAC	18	scaffold206008	-	324	356	gacggcgtggctgcTTCGTTGAGCCGCGCCACg	1	vvi-MIR171h,	vvi-MIR171h	tttcacgagatgttggtgcggttcaacctaactgtagtgtccatgaatgtatcgactctgatgttTGGTTGAGCCGCGCCAATATCccgtctatct	vvi-MIR171h-p3	tTGGTTGAGCCGCGCCAA	3'	27	72.7	-17.8	0.7	0	0	3.11405	4.13689	4.17052	3.63002	0	0	0	13.5917	0	6.93903	0	0	0	6.63725	0	0	0	0	0	0	0	0
vvi-MIR171i-p3_2ss3AG17TA_2	GAGGAAGGTGGGGATGATG	19	scaffold4	+	51364	51485	gtagtgggtttagtacgccccgccaaaacggctccgaaagaaagaaaaaggtgcgtgccgcactcacgaaggactgccagtgatatactgGAGGAAGGTGGGGATGACGtcaagtccgcatg	2	vvi-MIR171i,lus-MIR169b,	vvi-MIR171i	gaagaaggtggggatgttggaatggctcaatcaaatcaaatctcccaagggttttgggtcctttaatcTGATTGAGCCGTGCCAATATCatcatgttcacttc	vvi-MIR171i-p3	gaagaaggtggggatgttg	3'	116	54.9	-38.7	0.6	0	0	0	7.44641	0	3.63002	0	0	0	0	0	0	0	0	0	0	0	0	1.3123	0	0	0	0	0
mtr-miR172c-5p_1ss1GT	TTAGCATCATCAAGATTCACA	21	scaffold1321	+	15642	15722	gcaaatctcagtgattttatacattaatctaaacatgtacacagtcgttgatttcttgtTTAGCATCATCAAGATTCACAt	15	mtr-MIR172c,gma-MIR172b,gma-MIR172f,gma-MIR172a,lja-MIR172b,ppe-MIR172a,nta-MIR172h,nta-MIR172e,nta-MIR172f,nta-MIR172i,nta-MIR172c,nta-MIR172d,lus-MIR172a,vun-MIR172,ssl-MIR172,	mtr-MIR172c	tatttgcagatGTAGCATCATCAAGATTCACAtatgaaagtgcaaatggttttgttggattttgatctgatcgatgcaaatctaagttctccataggtcttttgaactgAGAATCTTGATGATGCTGCATcagccataa	mtr-miR172c-5p	GTAGCATCATCAAGATTCACA	3'	73	30.9	-12.5	0.5	3.5486	6.18523	7.20123	0	2.08526	0	2.26269	0	2.78075	0	0	0	0	0	0	8.84967	9.23076	12.3178	12.6856	14.1761	9.07454	6.23287	5.2987	11.3109
nta-MIR172e-p3_2ss14CG18TA	TTGGAACGATACAGAGAA	18	scaffold14829	+	879	909	acatccgataaaaTTGGAACGATACAGAGAA	2	nta-MIR172e,nta-MIR172f,	nta-MIR172e	gtttgcagatgtagcatcatcaagattcacataaaaaacgcatggtgatgagctgatgaaatgacattaatggccaaggcagctttctgaaggtgAGAATCTTGATGATGCTGCATcagcaataaacgactacctgatttatcattatgccattggaacgatacacagataattagcataattcatgtgcaagaatgccacgggtacatggtatggttcaattgatacagtcgttgtttgcgggtgtagcatcatcaagattcacatgaaaaggcaaggtgaaatgaaattaattaagagccatggctttttgaaggtgAGAATCTTGATGATGCTGCATcagcaataa	nta-MIR172e-p3	ttggaacgatacacagat	3'	15	35.5	-3.6	0.3	1.38001	2.06174	2.33553	4.55058	6.60332	5.80803	7.1652	2.24355	7.7243	51.4544	49.6097	60.7165	960.563	494.169	817.038	27.6552	40.6153	44.1991	7.21766	3.88386	3.72289	3.68306	3.60311	2.53919
mtr-miR172a_R-1	AGAATCCTGATGATGCTGCA	20	scaffold16225	+	3657	3700	gtagttgtagccagtgatgAGAATCCTGATGATGCTGCAgcaga	3	mtr-MIR172a,ptc-MIR172i,ghr-MIR172,	mtr-MIR172a	gccggtggagcatcatcaggattcacaagattttgaagggtttaatttgttttgattgtttcaaatagattagccctttgacatatgAGAATCCTGATGATGCTGCAGctgca	mtr-miR172a	AGAATCCTGATGATGCTGCAG	3'	38	47.7	-14.9	0.7	2.36574	0	4.28181	2.48214	4.86561	4.35602	0	5.83324	0	4.85419	0	4.04777	0	0	0	0	0	0	0	1.55354	0	0	1.05974	2.53919
nta-MIR172e-p3_2ss15CG19TA	ATTGGAACGATACAGAGAA	19	scaffold23601	+	3385	3415	acatccgataaaATTGGAACGATACAGAGAA	2	nta-MIR172e,nta-MIR172f,	nta-MIR172e	gtttgcagatgtagcatcatcaagattcacataaaaaacgcatggtgatgagctgatgaaatgacattaatggccaaggcagctttctgaaggtgAGAATCTTGATGATGCTGCATcagcaataaacgactacctgatttatcattatgccattggaacgatacacagataattagcataattcatgtgcaagaatgccacgggtacatggtatggttcaattgatacagtcgttgtttgcgggtgtagcatcatcaagattcacatgaaaaggcaaggtgaaatgaaattaattaagagccatggctttttgaaggtgAGAATCTTGATGATGCTGCATcagcaataa	nta-MIR172e-p3	attggaacgatacacagat	3'	15	35.5	-3.6	0.3	0	0	0.973139	2.06845	3.82298	3.99302	4.52539	0	4.63458	23.3001	27.4159	29.4909	474.253	254.012	316.993	13.8276	19.6923	19.5635	3.28075	1.74774	1.62876	1.98319	1.69558	2.53919
vvi-MIR172d-p5_2ss7GT17CT	TGGAAGTGCAGTGATGTA	18	scaffold3	+	110945	110977	tcaagTGGAAGTGCAGTGATGTAtgcagctgag	1	vvi-MIR172d,	vvi-MIR172d	gttagctgatgcagcatcatcaagattcacacccaatggaagggcagtgatgcaatctctgccaaagattttgagaTGAGAATCTTGATGATGCTGCATtcgcagtgaa	vvi-MIR172d-p5	tggaagggcagtgatgca	5'	32	48.5	-7.7	0.5	0	0	0	0	0	0	0	0	0	0	0	0	221.05	64.6577	147.335	3.31863	0	0	0	0	0	0	0	0
mtr-miR172b_1ss21TA	AGAATCTTGATGATGCTGCAA	21	scaffold33247	-	3996	4087	ctctatctatctacctttctttctctgggtgtttggtttttttttttttttcggccaaaaccctgatgatgAGAATCTTGATGATGCTGCAT	86	mtr-MIR172b,mtr-MIR172c,mtr-MIR172d,gma-MIR172b,gma-MIR172h,gma-MIR172g,gma-MIR172f,gma-MIR172j,gma-MIR172a,ptc-MIR172b,ptc-MIR172f,ptc-MIR172a,ptc-MIR172c,ath-MIR172a,ath-MIR172b,ath-MIR172c,ath-MIR172d,mdm-MIR172e,mdm-MIR172d,mdm-MIR172f,mdm-MIR172p,mdm-MIR172g,mdm-MIR172h,mdm-MIR172b,mdm-MIR172o,mdm-MIR172c,mdm-MIR172n,mdm-MIR172a,mdm-MIR172m,lja-MIR172c,lja-MIR172b,lja-MIR172a,gra-MIR172b,stu…	mtr-MIR172c	tatttgcagatGTAGCATCATCAAGATTCACAtatgaaagtgcaaatggttttgttggattttgatctgatcgatgcaaatctaagttctccataggtcttttgaactgAGAATCTTGATGATGCTGCATcagccataa	mtr-miR172b	AGAATCTTGATGATGCTGCAT	3'	83	37	-19.7	0.6	2.76003	5.95615	4.47644	0	0	0	10.9364	0	4.63458	0	0	0	0	0	0	0	0	0	0	3.30128	2.3268	1.98319	3.60311	4.15504
mtr-miR172a	AGAATCCTGATGATGCTGCAG	21	scaffold61708	+	1703	1831	accagtcagtttttgctgttggagcaccatcaagattcacataacatttatcgggcttccattggaatttccctttcatcagtatatatgAGAATCCTGATGATGCTGCAGtggcaattaatgacttat	3	mtr-MIR172a,ptc-MIR172i,ghr-MIR172,	mtr-MIR172a	gccggtggagcatcatcaggattcacaagattttgaagggtttaatttgttttgattgtttcaaatagattagccctttgacatatgAGAATCCTGATGATGCTGCAGctgca	mtr-miR172a	AGAATCCTGATGATGCTGCAG	3'	123	38.8	-42.8	0.9	0	0	0.973139	0	1.73772	0	0	0	0	4.85419	0	4.04777	0	0	0	0	0	0	0	0	0	0	1.05974	1.38501
stu-MIR319a-p5	TGCTGCCGACTCATTCATCCA	21	scaffold158388	-	508	635	tTGCTGTCGACTCATTCATCCAaatactgtgcagttgattagttatgcaccttaactgaatgaatgatgcgagagactagttgaatcttaagctttctgtacTTGGACTGAAGGGAGCTCCCTtccac	18	mtr-MIR319c,gma-MIR319h,gma-MIR319e,gma-MIR319b,ath-MIR319a,stu-MIR319a,aly-MIR319a,vvi-MIR319g,nta-MIR319a,csi-MIR159c,lus-MIR319b,cme-MIR319b,sly-MIR319a,bra-MIR319,rco-MIR319b,aqc-MIR319,hbr-MIR319,ctr-MIR319,	stu-MIR319a	AGAGCTTTCTTCGGTCCACACatggggggcgatagggttcaatttgctgccgactcattcatccaaatgttgaggtcttgatagtcgaatgccacctcagcaactgagtgaatgaagcgggagtacaagttgagtcttgagcttcctgtacTTGGACTGAAGGGAGCTCCCT	stu-MIR319a-p5	tgctgccgactcattcatcca	5'	72	42.2	-31.7	0.6	0	0	0	0	3.47543	0	0	10.3203	0	14.5626	11.7497	19.6606	0	0	0	0	0	0	0	2.33032	2.3268	1.98319	1.05974	4.84755
mtr-miR319a-3p_R+1_1	TTGGACTGAAGGGAGCTCCCA	21	scaffold158388	-	508	635	tTGCTGTCGACTCATTCATCCAaatactgtgcagttgattagttatgcaccttaactgaatgaatgatgcgagagactagttgaatcttaagctttctgtacTTGGACTGAAGGGAGCTCCCTtccac	18	mtr-MIR319c,gma-MIR319h,gma-MIR319e,gma-MIR319b,ath-MIR319a,stu-MIR319a,aly-MIR319a,vvi-MIR319g,nta-MIR319a,csi-MIR159c,lus-MIR319b,cme-MIR319b,sly-MIR319a,bra-MIR319,rco-MIR319b,aqc-MIR319,hbr-MIR319,ctr-MIR319,	mtr-MIR319c	cagaaatgGGAGTTCCTTGCAGCCCAAAGcgccaagtgagaattctactggcaaattatgttTTGGACTGAAGGGAGCTCCCagttctt	mtr-miR319a-3p	TTGGACTGAAGGGAGCTCCC	3'	72	42.2	-31.7	0.6	0.985723	0	0	4.13689	6.95087	2.17801	0	10.7691	0	8.73755	0	4.04777	0	0	0	0	0	0	1.74974	5.82579	5.58433	1.41656	4.66285	3.69337
mtr-miR319a-3p_R+3_1ss20CT	TTGGACTGAAGGGAGCTCCTTTT	23	scaffold12925	-	4151	4193	tctgtgcTTGGACTGAAGGGAGCTCCCTTTtactaattacttc	35	mtr-MIR319b,mtr-MIR319a,mtr-MIR319d,gma-MIR319j,gma-MIR319b,gma-MIR319m,gma-MIR319k,gma-MIR319a,gma-MIR319q,gma-MIR319g,gma-MIR319c,gma-MIR319l,ptc-MIR319a,ptc-MIR319d,ptc-MIR319b,ptc-MIR319c,ath-MIR319c,mdm-MIR319e,mdm-MIR319g,mdm-MIR319f,aly-MIR319c,aly-MIR319d,mes-MIR319c,mes-MIR319d,nta-MIR319b,cme-MIR319a,sly-MIR319b,sly-MIR319c,rco-MIR319a,rco-MIR319c,rco-MIR319d,hbr-MIR319,vun-MIR319a,vun-…	mtr-MIR319d	agaaaaatagttcaagAGAGCTCTCTTCAGTCCACTCatggataggaaaaggttttgaattagctgctgactcattcattcaaacacaataagaagaagcatgatgaatatgctatattgtgaatgtgtgaatgatgcgggagctaaatttcatctttctcttgtctttgcTTGGACTGAAGGGAGCTCCCttttgctgtttatata	mtr-miR319a-3p	TTGGACTGAAGGGAGCTCCC	5'	37	44.2	-10.6	0.6	0	0	0	0	0	1.81501	0	13.4613	0	0	0	0	0	0	0	0	0	0	0	0	0	0	0	0
gma-miR319c_R+2	TTGGACTGAAGGGAGCTCCTCC	22	scaffold32105	-	1194	1225	gcTTGGACTGAAGGGAGCTCCTCTagccattg	18	gma-MIR319p,ptc-MIR319e,ptc-MIR319h,ptc-MIR159d,mdm-MIR319h,mdm-MIR319b,mdm-MIR319a,mdm-MIR159a,mdm-MIR159c,mdm-MIR159b,mes-MIR319h,vvi-MIR319e,csi-MIR159d,cme-MIR319c,cme-MIR319d,cme-MIR159b,sly-MIR319c,cpa-MIR159b,	gma-MIR319p	gaaatgggagttccttgcagcccaaagcttcaaggatgaaattcttcctgcggttTTGGACTGAAGGGAGCTCCTactt	gma-miR319c	TTGGACTGAAGGGAGCTCCT	5'	26	56.2	-9.5	0.5	0	2.06174	0.973139	4.96427	3.47543	6.17103	5.65674	8.5255	1.54486	9.70839	0	3.46952	0	0	0	0	3.07692	0	2.18717	1.35935	3.25753	1.98319	5.08675	2.77003
aly-miR319a-3p_R+1_1ss21TC	TTGGACTGAAGGGAGCTCCCCA	22	scaffold46669	+	3847	3887	TTGGACTGAAGGGAGCTCCCTActattttgctttccctaaa	3	mdm-MIR319h,aly-MIR319b,aqc-MIR319,	aly-MIR319b	aaatgttaatatggttatagatgttgagttggtgaaggaagAGAGCTTTCTTCGGTCCACTCatggagtaatatgtgagatttaattgactctcgactcattcatccaaataccaaatgaaagaacatgttctcatatggtaaatgaatgaatgatgcgagagacaaattgagtcttcacttctctatgcTTGGACTGAAGGGAGCTCCCTatttttattttttctcggtcgtacacatttcattt	aly-miR319a-3p	TTGGACTGAAGGGAGCTCCCT	5'	29	43.9	-6.9	0.4	0	0	0	5.79165	10.0788	5.08202	1.88558	15.2562	0	0	0	0	0	0	0	0	0	0	6.12407	2.7187	0	0	2.96727	0
mtr-miR319a-3p_R+1_2	TTGGACTGAAGGGAGCTCCCG	21	scaffold570	-	18901	18961	attcgggagacaaatttcatcctattcttctctgtgaTTGGACTGAAGGGAGCTCCCGttt	32	mtr-MIR319c,gma-MIR319a,gma-MIR319b,ptc-MIR319b,ptc-MIR319e,ptc-MIR319h,ptc-MIR319c,ptc-MIR319a,ath-MIR319a,mdm-MIR319g,mdm-MIR319e,mdm-MIR319b,mdm-MIR319f,stu-MIR319b,aly-MIR319a,aly-MIR319b,ppe-MIR319a,mes-MIR319a,mes-MIR319f,mes-MIR319b,vvi-MIR319g,vvi-MIR319c,lus-MIR319b,lus-MIR319a,cme-MIR319d,cme-MIR319a,cas-MIR319a,cpa-MIR319,rco-MIR319d,rco-MIR319a,aqc-MIR319,vun-MIR319a,	mtr-MIR319c	cagaaatgGGAGTTCCTTGCAGCCCAAAGcgccaagtgagaattctactggcaaattatgttTTGGACTGAAGGGAGCTCCCagttctt	mtr-miR319a-3p	TTGGACTGAAGGGAGCTCCC	3'	55	44.3	-19	0.7	0.985723	0	0	4.13689	6.95087	2.17801	0	10.7691	0	8.73755	0	4.04777	0	0	0	0	0	0	1.74974	5.82579	5.58433	1.41656	4.66285	3.69337
gma-MIR319b-p3_2ss9TC18CG	GAGCTTTCCTCAGTCCAGTT	20	scaffold6408	-	5339	5449	ttttcaaactaccattttattgaatactgatgatgcaactttagaaggGAGCTTTCCTCAGTCCAGTTatagagggcagtaggattcaatttgctgtcgactcattcatcc	8	mtr-MIR319c,gma-MIR319b,stu-MIR319a,nta-MIR319a,lus-MIR319b,sly-MIR319a,aqc-MIR319,hbr-MIR319,	gma-MIR319b	taagtcctaagcgacggtaagagagctttcttcagtccacttatgggtgacaataagatttcaattagctgccgactcattcatccaaatgctgagtgaaagcgaagaaagatactcagcaaatgagtgaatgatgcgggagacaaattgattcttaagtttcctgtacTTGGACTGAAGGGAGCTCCCtttttcttttgaatcttct	gma-MIR319b-p3	gagctttcttcagtccactt	3'	37	38.7	-20.1	0.5	0	0	0	14.0654	9.73121	5.08202	0	2.69226	0	4.85419	0	6.36078	0	0	0	0	0	0	0	0	0	0	0	0
ptc-miR319e_R+1	TTGGACTGAAGGGAGCTCCTC	21	scaffold8050	+	2338	2377	cTTGGACTGAAGGGAGCTCCTCttgccgttgccttcattt	7	ptc-MIR319e,ptc-MIR319h,mes-MIR319h,vvi-MIR319e,cme-MIR159b,cme-MIR319c,sly-MIR319c,	ptc-MIR319h	ttgtaggggctaaagtgctccttttagtccaataaggagggctgagaagcggctagagctgccatctcatgcatttaggcaatgcttaacatttggcaaagaggtttaagcttggccaggtgcatggtgtgggagcaactccttccgcatgctttgttcgcccaTTGGACTGAAGGGAGCTCCTggttttaccac	ptc-miR319e	TTGGACTGAAGGGAGCTCCT	5'	30	52.5	-10.1	0.5	102.318	156.693	43.2074	533.245	472.659	378.974	127.465	485.505	205.157	573.766	365.545	504.236	213.012	92.3681	111.617	202.436	217.231	239.835	375.1	357.315	328.312	307.394	284.858	282.774
gma-miR319d_L+1R-1_2ss14G-22TC	TTGGACTGAAGGGAGCTCCTC	21	scaffold814	+	13976	14015	cTTGGACTGAAGGGAGCTCCTCttgctgttgccttcattt	12	gma-MIR319o,ptc-MIR319e,ptc-MIR319h,ptc-MIR319f,mdm-MIR319h,mes-MIR319h,mes-MIR319g,vvi-MIR319e,csi-MIR159d,cme-MIR159b,cme-MIR319c,sly-MIR319c,	gma-MIR319o	gagagtgaaggagcttccttcagcccatgcatggattcaagggattaaagggttgctggagtatctgctgactcattcatacacacacagtacgtagtgctttcaaattgctagtgtaattgtgtgaatgaagcaggtgatattttgcacccctcttttctctgtgctTGGACTGAAGGGGAGCTCCTTCtttct	gma-miR319d	TGGACTGAAGGGGAGCTCCTTC	5'	30	50	-10.7	0.5	102.318	156.693	43.2074	533.245	472.659	378.974	127.465	485.505	205.157	573.766	365.545	504.236	213.012	92.3681	111.617	202.436	217.231	239.835	375.1	357.315	328.312	307.394	284.858	282.774
gma-miR319c_R+1	TTGGACTGAAGGGAGCTCCTA	21	scaffold9207	-	5596	5627	gcTTGGACTGAAGGGAGCTCCTTtagccattg	29	gma-MIR319q,gma-MIR319g,gma-MIR319c,gma-MIR319l,gma-MIR319p,ptc-MIR319f,ptc-MIR319g,ptc-MIR159d,ath-MIR319c,mdm-MIR319b,mdm-MIR319a,mdm-MIR319h,mdm-MIR159a,mdm-MIR159c,mdm-MIR159b,aly-MIR319c,aly-MIR319d,mes-MIR319g,vvi-MIR319e,csi-MIR159d,cme-MIR319d,cme-MIR319c,cme-MIR159b,sly-MIR319c,cas-MIR319c,cpa-MIR159b,rco-MIR319d,vun-MIR319b,pvu-MIR319c,	gma-MIR319p	gaaatgggagttccttgcagcccaaagcttcaaggatgaaattcttcctgcggttTTGGACTGAAGGGAGCTCCTactt	gma-miR319c	TTGGACTGAAGGGAGCTCCT	5'	26	53.1	-13.5	0.8	1.97145	0	0.973139	2.89582	3.47543	2.90401	7.54231	21.0894	0	0	0	0	0	0	0	0	3.07692	0	0	0	0	0	1.48363	0
mtr-MIR393a-p3_2ss18GT19AT_2	TCCAAAGGGATCGCATTTTT	20	scaffold15707	+	930	953	gacaTCCAAAGGGATCGCATTGTT	55	mtr-MIR393a,mtr-MIR393b,gma-MIR393i,gma-MIR393c,gma-MIR393j,gma-MIR393h,gma-MIR393e,gma-MIR393a,gma-MIR393k,gma-MIR393d,gma-MIR393f,gma-MIR393g,ptc-MIR393b,ptc-MIR393a,ptc-MIR393c,ath-MIR393b,ath-MIR393a,mdm-MIR393a,mdm-MIR393f,mdm-MIR393h,mdm-MIR393g,mdm-MIR393b,mdm-MIR393c,mdm-MIR393d,mdm-MIR393e,stu-MIR393,aly-MIR393a,aly-MIR393b,ppe-MIR393a,ppe-MIR393b,mes-MIR393c,mes-MIR393b,mes-MIR393d,mes-…	mtr-MIR393a	aactgcaacttgaggaggcaTCCAAAGGGATCGCATTGATCctataatatttcaactttagtcactttaattttctctcatataatacttaattgggatcatgccatccctttggatttctcctttagtagctac	mtr-MIR393a-p3	TCCAAAGGGATCGCATTGAT	3'	12	45.8	-2.7	0.2	5.32291	5.72707	2.91942	0	0	0	3.01693	5.38453	2.78075	0	0	2.89126	0	0	0	0	3.07692	5.07203	4.15562	0	1.39608	0	2.33143	0
ptc-miR393a-3p_1ss18GA	ATCATGCTATCCCTTTGAATT	21	scaffold41331	-	367	454	aaagggatcgcattgatctcaactctattaatgttgcagccaatatttagttatatattgaattgggATCATGCTATCCCTTTGAATT	16	mtr-MIR393b,gma-MIR393c,gma-MIR393e,gma-MIR393a,gma-MIR393d,gma-MIR393f,ptc-MIR393a,ptc-MIR393b,mdm-MIR393h,mdm-MIR393g,mes-MIR393b,mes-MIR393a,vvi-MIR393b,csi-MIR393c,lus-MIR393c,cpa-MIR393,	ptc-MIR393b	agaggaggcaTCCAAAGGGATCGCATTGATCccgagtgtccctggccataattttggATCATGCTATCCCTTTGGATTcctcct	ptc-miR393a-3p	ATCATGCTATCCCTTTGGATT	3'	83	33	-28.4	1	0	0	0	4.13689	3.47543	5.08202	0	0	0	0	0	0	0	0	0	0	0	0	0	2.33032	0	0	0	0
gma-MIR393j-p5_2ss19GT20AT	TTCCAAAGGGATCGCATTTT	20	scaffold42827	-	871	920	TTTCAAAGGGATCGCATTTTtctaattaaattggactgcatgaccttaac	24	gma-MIR393j,gma-MIR393i,gma-MIR393h,gma-MIR393k,ptc-MIR393c,mdm-MIR393b,mdm-MIR393c,mdm-MIR393d,mdm-MIR393e,mdm-MIR393a,mdm-MIR393f,ppe-MIR393b,mes-MIR393d,mes-MIR393c,vvi-MIR393a,csi-MIR393b,lus-MIR393b,lus-MIR393d,cme-MIR393c,sly-MIR393,rco-MIR393,htu-MIR393a,htu-MIR393c,htu-MIR393b,	gma-MIR393j	tgtgggtggagagtTCCAAAGGGATCGCATTGATCtaattcttgtagatgcctgaacttgcaatcttgaatcttgcatgcaattcctggatttaggtttgctttaaggggttcagttattggatcatgcgatcccttaggaactttccatcaat	gma-MIR393j-p5	tTCCAAAGGGATCGCATTGA	5'	42	34	-7.7	0.5	13.0115	15.5776	10.1206	0	0	0	27.9066	0	14.2127	0	0	0	0	0	0	14.3807	22.1538	15.9407	0	4.66063	5.58433	6.23287	5.93454	6.00173
mtr-miR393a_R-3	TCCAAAGGGATCGCATTG	18	scaffold6945	+	3936	3986	ttacagagcaagatgacaTCCAAAGGGATCGCATTGtctccagctttgcag	55	mtr-MIR393a,mtr-MIR393b,gma-MIR393i,gma-MIR393c,gma-MIR393j,gma-MIR393h,gma-MIR393e,gma-MIR393a,gma-MIR393k,gma-MIR393d,gma-MIR393f,gma-MIR393g,ptc-MIR393b,ptc-MIR393a,ptc-MIR393c,ath-MIR393b,ath-MIR393a,mdm-MIR393a,mdm-MIR393f,mdm-MIR393h,mdm-MIR393g,mdm-MIR393b,mdm-MIR393c,mdm-MIR393d,mdm-MIR393e,stu-MIR393,aly-MIR393a,aly-MIR393b,ppe-MIR393a,ppe-MIR393b,mes-MIR393c,mes-MIR393b,mes-MIR393d,mes-…	mtr-MIR393b	aggcaTCCAAAGGGATCGCATTGATCccaaatctaattaagtccctagctacttaattaacaacttaatttccttaatatctcataataTTTGGGATCATGCTATCCCTTtggattcat	mtr-miR393a	TCCAAAGGGATCGCATTGATC	3'	45	47.1	-12.9	0.5	1.7743	0	0	0	0	0	0	2.69226	2.78075	0	0	0	0	0	0	0	3.07692	5.07203	1.09358	0	0	0	0	0
mtr-MIR393a-p3_2ss18GT19AT_1	TCCAAAGGGATCGCATTTT	19	scaffold770	-	4483	4554	tgcatgctccaaaactcactgaacaagaagacaTCCAAAGGGATCGCATTGTctccagctttgtagcattgg	55	mtr-MIR393a,mtr-MIR393b,gma-MIR393c,gma-MIR393e,gma-MIR393a,gma-MIR393i,gma-MIR393j,gma-MIR393h,gma-MIR393k,gma-MIR393d,gma-MIR393f,gma-MIR393g,ptc-MIR393a,ptc-MIR393c,ptc-MIR393b,ath-MIR393b,ath-MIR393a,mdm-MIR393a,mdm-MIR393f,mdm-MIR393h,mdm-MIR393g,mdm-MIR393b,mdm-MIR393c,mdm-MIR393d,mdm-MIR393e,stu-MIR393,aly-MIR393a,aly-MIR393b,ppe-MIR393a,ppe-MIR393b,mes-MIR393b,mes-MIR393c,mes-MIR393d,mes-…	mtr-MIR393a	aactgcaacttgaggaggcaTCCAAAGGGATCGCATTGATCctataatatttcaactttagtcactttaattttctctcatataatacttaattgggatcatgccatccctttggatttctcctttagtagctac	mtr-MIR393a-p3	TCCAAAGGGATCGCATTGA	3'	66	45.8	-13.3	0.4	5.32291	5.72707	2.91942	0	0	0	3.01693	5.38453	2.78075	0	0	2.89126	0	0	0	0	3.07692	5.07203	4.15562	0	1.39608	0	2.33143	0
gma-miR394a-5p_1ss20CT	TTGGCATTCTGTCCACCTCT	20	scaffold2925	-	1508	1678	cttgattaggtcatggcggtttaacaaagggtttcttacagaatttaTTGGCATTCTGTCCACCTCCattcctattaagaaatttcattctgatatcatatatggaggtgggcatactgccaactgAGTTCTGTTGGATTCTCTTTGtaaaaccgttgtggcactctctct	42	gma-MIR394d,gma-MIR394f,gma-MIR394b,gma-MIR394e,gma-MIR394g,gma-MIR394a,gma-MIR394c,ptc-MIR394a,ptc-MIR394b,ath-MIR394b,ath-MIR394a,mdm-MIR394a,mdm-MIR394b,stu-MIR384,aly-MIR394b,aly-MIR394a,ppe-MIR394b,ppe-MIR394a,mes-MIR394c,mes-MIR394a,mes-MIR394b,vvi-MIR394b,vvi-MIR394a,vvi-MIR394c,nta-MIR394,csi-MIR394b,csi-MIR394a,lus-MIR394a,lus-MIR394b,cme-MIR394a,cme-MIR394b,sly-MIR394,bna-MIR394b,bna-MI…	gma-MIR394c	cagagtttcTTGGCATTCTGTCCACCTCCacttccactttcagttccatggatctctctctctttttggccctatctacgtactcggaggtggacatactgccaatagag	gma-miR394a-5p	TTGGCATTCTGTCCACCTCC	5'	165	39.8	-79	1.2	0	0	1.75165	0	0	0	17.7244	14.3587	2.1628	0	0	0	0	0	0	0	0	0	1.09358	2.52451	2.09412	1.41656	1.69558	3.2317
mdm-MIR394b-p3	AGTTCTGTTGGATTCTCTTTG	21	scaffold2925	-	1508	1678	cttgattaggtcatggcggtttaacaaagggtttcttacagaatttaTTGGCATTCTGTCCACCTCCattcctattaagaaatttcattctgatatcatatatggaggtgggcatactgccaactgAGTTCTGTTGGATTCTCTTTGtaaaaccgttgtggcactctctct	42	gma-MIR394d,gma-MIR394f,gma-MIR394b,gma-MIR394e,gma-MIR394g,gma-MIR394a,gma-MIR394c,ptc-MIR394a,ptc-MIR394b,ath-MIR394b,ath-MIR394a,mdm-MIR394a,mdm-MIR394b,stu-MIR384,aly-MIR394b,aly-MIR394a,ppe-MIR394b,ppe-MIR394a,mes-MIR394c,mes-MIR394a,mes-MIR394b,vvi-MIR394b,vvi-MIR394a,vvi-MIR394c,nta-MIR394,csi-MIR394b,csi-MIR394a,lus-MIR394a,lus-MIR394b,cme-MIR394a,cme-MIR394b,sly-MIR394,bna-MIR394b,bna-MI…	mdm-MIR394b	gggtctcgtagctagctctgtaaacgtggatgatcacgtgggtttcgcaaagcgtttcttacagagttctTTGGCATTCTGTCCACCTCCtctttcttcgatctctttctccctctcttgctgtgtatgtatgtggtttaatggatggaggtgggcatactgccaacagagttctgttggattctctttgtaaaaccctcgtgagtgtatatatgtatcgttacgcagtactcgatcc	mdm-MIR394b-p3	agttctgttggattctctttg	3'	165	39.8	-79	1.2	0	0	0	0	0	0	0	2.69226	0	0	0	0	0	0	0	0	0	0	0	0	0	0	0	0
gma-miR394a-5p_1ss20CA	TTGGCATTCTGTCCACCTCA	20	scaffold38380	-	2456	2612	taggtcatggcggtttatcaaagggtttcttacagaatttaTTGGCATTCTGTCCACCTCCattcctgttatgaaatttgacgctgatgatatatggaggtgggcatactgccaactgAGTTCTGTTGGATTCTCTTTGtaaaaccatcgtgacgct	42	gma-MIR394g,gma-MIR394d,gma-MIR394f,gma-MIR394b,gma-MIR394e,gma-MIR394a,gma-MIR394c,ptc-MIR394a,ptc-MIR394b,ath-MIR394b,ath-MIR394a,mdm-MIR394b,mdm-MIR394a,stu-MIR384,aly-MIR394b,aly-MIR394a,ppe-MIR394a,ppe-MIR394b,mes-MIR394c,mes-MIR394a,mes-MIR394b,vvi-MIR394a,vvi-MIR394b,vvi-MIR394c,nta-MIR394,csi-MIR394b,csi-MIR394a,lus-MIR394b,lus-MIR394a,cme-MIR394a,cme-MIR394b,sly-MIR394,bna-MIR394b,bna-MI…	gma-MIR394c	cagagtttcTTGGCATTCTGTCCACCTCCacttccactttcagttccatggatctctctctctttttggccctatctacgtactcggaggtggacatactgccaatagag	gma-miR394a-5p	TTGGCATTCTGTCCACCTCC	5'	151	42	-71.9	1.1	0	0	1.55702	0	0	0	0	0	3.70766	0	0	0	0	0	0	0	3.07692	0	1.53102	5.04902	6.04969	1.98319	2.75532	3.46254
gma-miR394a-5p_1ss2TN	TNGGCATTCTGTCCACCTCC	20	scaffold95981	-	1974	2158	gtcgagttcatgttggtttatcaaagggtttcttacagagattatTTGGCATTCTGTCCACCTCCtcgtaccaaattttttgtacttttatactttctctgtgtctgtagatctaataatatggaggtgggcatactaccaaatgtcttctgttggcttctttttgtaaaatcctcatgaagtca	42	gma-MIR394d,gma-MIR394f,gma-MIR394b,gma-MIR394e,gma-MIR394g,gma-MIR394a,gma-MIR394c,ptc-MIR394a,ptc-MIR394b,ath-MIR394b,ath-MIR394a,mdm-MIR394a,mdm-MIR394b,stu-MIR384,aly-MIR394b,aly-MIR394a,ppe-MIR394b,ppe-MIR394a,mes-MIR394c,mes-MIR394a,mes-MIR394b,vvi-MIR394b,vvi-MIR394a,vvi-MIR394c,nta-MIR394,csi-MIR394b,csi-MIR394a,lus-MIR394a,lus-MIR394b,cme-MIR394a,cme-MIR394b,sly-MIR394,bna-MIR394b,bna-MI…	gma-MIR394c	cagagtttcTTGGCATTCTGTCCACCTCCacttccactttcagttccatggatctctctctctttttggccctatctacgtactcggaggtggacatactgccaatagag	gma-miR394a-5p	TTGGCATTCTGTCCACCTCC	5'	181	36.8	-57.7	0.8	1.97145	0	1.75165	0	0	1.81501	1.88558	4.93582	3.70766	5.82503	0	0	0	0	0	0	0	0	0	0	0	0	0	0
mtr-miR396b-5p_2ss19CT21GC	TTCCACAGCTTTCTTGAATTC	21	scaffold246320	-	118	141	aatTTCAACAGCTTTCTTGAATTC	70	mtr-MIR396b,mtr-MIR396a,gma-MIR396c,gma-MIR396g,gma-MIR396b,gma-MIR396f,gma-MIR396i,gma-MIR396d,gma-MIR396e,gma-MIR396a,gma-MIR396h,gma-MIR396k,ptc-MIR396d,ptc-MIR396c,ptc-MIR396b,ptc-MIR396e,ptc-MIR396a,ath-MIR396b,ath-MIR396a,mdm-MIR396c,mdm-MIR396b,mdm-MIR396d,mdm-MIR396e,lja-MIR396,stu-MIR396,aly-MIR396a,aly-MIR396b,ppe-MIR396b,mes-MIR396d,mes-MIR396f,mes-MIR396e,mes-MIR396a,mes-MIR396b,mes-M…	mtr-MIR396b	tattcTTCCACAGCTTTCTTGAACTGcatccaaattgagttcctttgcattgccatggccattgttttgcgGTTCAATAAAGCTGTGGGAAGata	mtr-miR396b-5p	TTCCACAGCTTTCTTGAACTG	3'	18	29.2	-1.2	0.2	3.74575	1.60358	4.28181	0	0	0	0	0	0	0	0	0	0	0	0	0	0	0	0	0	1.1634	0	0	0
mtr-miR396b-5p_1ss6CT	TTCCATAGCTTTCTTGAACTG	21	scaffold40688	-	1721	1769	TTCCATAGCTTTCTTTAACTGtattccacaatttgcttgaagtagtaca	30	mtr-MIR396b,gma-MIR396i,gma-MIR396e,gma-MIR396a,gma-MIR396h,ptc-MIR396b,ptc-MIR396a,ath-MIR396a,mdm-MIR396b,lja-MIR396,aly-MIR396a,mes-MIR396a,mes-MIR396b,vvi-MIR396d,vvi-MIR396c,nta-MIR396a,csi-MIR396b,csi-MIR396a,lus-MIR396c,lus-MIR396a,cme-MIR396b,sly-MIR396a,cas-MIR396a,cpa-MIR396,ghr-MIR396b,ghr-MIR396a,aqc-MIR396a,hbr-MIR396b,ssl-MIR396,dpr-MIR396,	mtr-MIR396b	tattcTTCCACAGCTTTCTTGAACTGcatccaaattgagttcctttgcattgccatggccattgttttgcgGTTCAATAAAGCTGTGGGAAGata	mtr-miR396b-5p	TTCCACAGCTTTCTTGAACTG	5'	39	32.7	-4.1	0.3	1.57716	1.3745	1.75165	0	0	0	0	0	0	0	0	0	0	0	0	0	3.07692	0	1.3123	0.970965	1.62876	0	1.27169	0
ppe-miR396a_1ss21TC	TTCCACAGCTTTCTTGAACGC	21	scaffold57362	+	2312	2383	ttcttgttattgacagtcgcgttgttcttgacTTCCACAGCTTTCTTGAACGGtgatgactttctgcagatg	1	ppe-MIR396a,	ppe-MIR396a	TTCCACAGCTTTCTTGAACGTctgtgccctttcaggaactatcagataattttcatgcagttccaatagcacaaaaacagttcaagaaagctgtgaaa	ppe-miR396a	TTCCACAGCTTTCTTGAACGT	3'	66	43.1	-14	0.5	0	0	3.5033	0	0	0	0	0	0	0	0	0	0	0	0	0	0	0	0	1.94193	0	6.23287	2.96727	0
mtr-miR396a-5p_1ss6CA	TTCCAAAGCTTTCTTGAACTT	21	scaffold65316	+	2545	2666	attgaatttcacctctcttttaacctctcatttagagacacctaaactatgtttgtaactccaatgaggatgaaaatcattcctctttacataaataTTCCAAAGCTTTATTGAACTTctta	70	mtr-MIR396a,mtr-MIR396b,gma-MIR396c,gma-MIR396g,gma-MIR396b,gma-MIR396f,gma-MIR396d,gma-MIR396k,gma-MIR396i,gma-MIR396e,gma-MIR396a,gma-MIR396h,ptc-MIR396d,ptc-MIR396c,ptc-MIR396e,ptc-MIR396b,ptc-MIR396a,ath-MIR396b,ath-MIR396a,mdm-MIR396e,mdm-MIR396c,mdm-MIR396d,mdm-MIR396b,lja-MIR396,stu-MIR396,aly-MIR396b,aly-MIR396a,ppe-MIR396b,mes-MIR396e,mes-MIR396d,mes-MIR396f,mes-MIR396c,mes-MIR396a,mes-M…	mtr-MIR396a	tgcttTTCCACAGCTTTCTTGAACTTctttcgtatcttaaatctgttttcaagattaaaagtcctagaaGCTCAAGAAAGCTGTGGGAGAata	mtr-miR396a-5p	TTCCACAGCTTTCTTGAACTT	3'	116	30.3	-15.8	0.4	15.7716	11.9123	12.4562	0	0	0	5.65674	2.69226	8.34224	0	0	0	0	0	0	0	0	0	2.6246	1.74774	2.55948	0	2.33143	1.15418
csi-miR399e-5p_2ss9-A13TC	GGGCAATTACTCCATTGGCAGT	22	scaffold67027	+	5912	6036	caagtgtatggatgcattactGGGCAATTACTCCATTGGCAGTaggctacttgtctgccatatgtggctgtattatttagctcacTGCCAAAGGAGATTTGCCCGGcaattcatccatatataca	27	ptc-MIR399b,ath-MIR399f,mdm-MIR399g,mdm-MIR399h,mdm-MIR399e,mdm-MIR399f,aly-MIR399h,aly-MIR399a,ppe-MIR399m,ppe-MIR399n,mes-MIR399g,mes-MIR399c,mes-MIR399b,mes-MIR399d,mes-MIR399e,vvi-MIR399e,csi-MIR399e,csi-MIR399a,lus-MIR399c,lus-MIR399e,lus-MIR399a,cme-MIR399c,bna-MIR399a,bna-MIR399b,cas-MIR399b,rco-MIR399c,rco-MIR399b,	csi-MIR399e	caaatgaatcaagtgtttagatgcattactGGGCAATTCTCTATTGGCAGTtggctgcagggaggagcaacctagctcacTGCCAAAGGAGATTTGCCCGGcaattcatctgtgcaatcatcctaatattt	csi-miR399e-5p	GGGCAATTCTCTATTGGCAGT	5'	119	43.2	-62.8	1.2	1.18287	2.97807	0	0	0	0	30.1693	0	1.54486	8.73755	13.0552	9.8303	0	0	0	0	0	0	0	0	0	10.1992	8.26596	9.92593
ptc-miR399b	TGCCAAAGGAGATTTGCCCGG	21	scaffold67027	+	5912	6036	caagtgtatggatgcattactGGGCAATTACTCCATTGGCAGTaggctacttgtctgccatatgtggctgtattatttagctcacTGCCAAAGGAGATTTGCCCGGcaattcatccatatataca	27	ptc-MIR399b,ath-MIR399f,mdm-MIR399g,mdm-MIR399h,mdm-MIR399e,mdm-MIR399f,aly-MIR399h,aly-MIR399a,ppe-MIR399m,ppe-MIR399n,mes-MIR399g,mes-MIR399c,mes-MIR399b,mes-MIR399d,mes-MIR399e,vvi-MIR399e,csi-MIR399e,csi-MIR399a,lus-MIR399c,lus-MIR399e,lus-MIR399a,cme-MIR399c,bna-MIR399a,bna-MIR399b,cas-MIR399b,rco-MIR399c,rco-MIR399b,	ptc-MIR399b	ggtgcagttgcattacagggcaagcttccattggcatgcagccactaagacacgcaatatctaacacttgatgcattcctgtagagtgcggcgccaTGCCAAAGGAGATTTGCCCGGcaattcttc	ptc-miR399b	TGCCAAAGGAGATTTGCCCGG	3'	119	43.2	-62.8	1.2	0	1.60358	0	0	0	0	15.0846	8.5255	1.54486	0	7.83311	9.8303	0	0	0	0	0	0	0	0	0	7.64943	7.20623	7.61758
ssl-MIR399-p5	GGGCACTTACTCCTTTGGCAGT	22	scaffold97920	+	2623	2716	tttctGGGCAATTACTCCTTTGGCAGTaggctacttgacggacgtaaatggatgtatcattaagcctcacTGCCAAAGGAGATTTGTCCGGcaa	3	ptc-MIR399j,bna-MIR399c,ssl-MIR399,	ssl-MIR399	tagggcacttactcctttggcagtagcatagtaaattgtgaatatttttttttttctatttcacatagctcacTGCCAAAGGAGAATTGCCCGG	ssl-MIR399-p5	gggcacttactcctttggcagt	5'	88	45.7	-45.2	1.1	0	0	0	0	0	0	0	0	0	0	0	5.78253	0	0	0	0	0	0	0	0	0	0	4.23896	3.2317
ptc-miR399j	TGCCAAAGGAGATTTGTCCGG	21	scaffold97920	+	2623	2716	tttctGGGCAATTACTCCTTTGGCAGTaggctacttgacggacgtaaatggatgtatcattaagcctcacTGCCAAAGGAGATTTGTCCGGcaa	3	ptc-MIR399j,bna-MIR399c,ssl-MIR399,	ptc-MIR399j	tgcattacagggcaagacctccattggcaggcagccactaaagcatgcatttaaattatgcgttcttttaagtgtgccctcTGCCAAAGGAGATTTGTCCGGcaaatcttct	ptc-miR399j	TGCCAAAGGAGATTTGTCCGG	3'	88	45.7	-45.2	1.1	0	0	0	0	0	0	4.14827	0	0	0	0	0	0	0	0	0	0	0	0	0	0	0	2.54337	0
cme-MIR399c-p5_1ss9AG	GGGCAATTGCTCCATTGGCAGT	22	scaffold4912	-	14283	14407	aaagtatatggatgcattactGGGCAATTGCTCCATTGGCAGTaggctactttactgttataaatggctgtttcatttagctcactgccaagggagatttgcccggcaattcacccatatataaa	1	cme-MIR399c,	cme-MIR399c	atttctgggcaattactccattggcagttgccaccttccttttaaaacacacacacactgacacatacatatatatatattatatattatgtgaaatcatattgccaaatttaaggcaataacaaaatcgctacTGCCAAAGGAGATTTGCCCGGtaatgctcc	cme-MIR399c-p5	gggcaattactccattggcagt	5'	119	40.8	-53.6	1.1	0	0	0	0	0	0	3.01693	0	0	0	0	0	0	0	0	0	0	0	0	0	0	0	1.90753	1.38501
gma-miR399a_L+3_1ss16GA	TCTTGCCAAAGGAGAATTGCCCTG	24	scaffold545	+	1913	2054	ttgccaaaggagaattgccctgccattctttcccacaatatgtaagcaacaaaaaactcgcagaaagacatcgggttgttctccattggcaaggtggccatgcaaatacatacttcttTTTTGCCAAAGGAGAATTGCCCTG	10	gma-MIR399a,gma-MIR399a,gma-MIR399c,gma-MIR399c,ptc-MIR399f,vvi-MIR399h,vun-MIR399a,vun-MIR399a,pvu-MIR399a,pvu-MIR399a,	gma-MIR399c	aaaccagctatagggcttctctttattggcaggaaattatcatgaccacttcatcagatatctTGCCAAAGGAGAGTTGCCCTGttgctgcttt	gma-miR399a	TGCCAAAGGAGAGTTGCCCTG	3'	20	43.7	-38.3	0.6	0	0	0	0	0	0	3.77116	0	0	0	0	0	0	0	0	0	0	0	0	0	0	0	0	0
gma-miR403a_R-1_1ss20TC	TTAGATTCACGCACAAACTC	20	scaffold13114	+	5610	5663	TTAGATTCACGCACAAACTCctttactagacataggaaaggaggttggacgatt	32	gma-MIR403b,gma-MIR403a,ptc-MIR403b,ptc-MIR403c,ptc-MIR403a,ptc-MIR403d,ath-MIR403,mdm-MIR403a,mdm-MIR403b,aly-MIR403a,aly-MIR403b,ppe-MIR403,mes-MIR403b,mes-MIR403a,vvi-MIR403d,vvi-MIR403a,vvi-MIR403b,vvi-MIR403c,vvi-MIR403f,vvi-MIR403e,csi-MIR403b,csi-MIR403a,bra-MIR403,bna-MIR403,cas-MIR403,rco-MIR403a,rco-MIR403b,htu-MIR403b,htu-MIR403d,htu-MIR403e,htu-MIR403c,htu-MIR403a,	gma-MIR403a	aaattgcaggttcgtgcgtgaatctaacgaaagtttctcgttctctccattccacttctgcgTTAGATTCACGCACAAACTTGtcattt	gma-miR403a	TTAGATTCACGCACAAACTTG	5'	42	40.7	-15.7	0.7	34.8946	41.2349	49.0462	109.628	99.745	109.626	45.631	23.333	31.8241	137.859	93.9974	117.385	64.3055	41.5656	26.7881	60.2884	56.6153	49.9957	68.8958	85.0566	104.474	40.2304	48.536	51.7072
gma-miR403a_1ss21GT	TTAGATTCACGCACAAACTTT	21	scaffold1770	+	17359	17516	agagagagagagagagagaggggacccaTTAGATTCACGCACAAACTCTtcactgctagtttagcagaggagataggacatggtgagtgggcatttcggcaaccttatctttccacgcggattttcatgggacatcaaatgctcgatatccactccat	32	gma-MIR403b,gma-MIR403a,ptc-MIR403b,ptc-MIR403c,ptc-MIR403a,ptc-MIR403d,ath-MIR403,mdm-MIR403a,mdm-MIR403b,aly-MIR403a,aly-MIR403b,ppe-MIR403,mes-MIR403b,mes-MIR403a,vvi-MIR403d,vvi-MIR403a,vvi-MIR403b,vvi-MIR403c,vvi-MIR403f,vvi-MIR403e,csi-MIR403b,csi-MIR403a,bra-MIR403,bna-MIR403,cas-MIR403,rco-MIR403a,rco-MIR403b,htu-MIR403b,htu-MIR403d,htu-MIR403e,htu-MIR403c,htu-MIR403a,	gma-MIR403a	aaattgcaggttcgtgcgtgaatctaacgaaagtttctcgttctctccattccacttctgcgTTAGATTCACGCACAAACTTGtcattt	gma-miR403a	TTAGATTCACGCACAAACTTG	5'	152	47.5	-44.9	0.6	22.2773	24.2828	39.1202	40.9552	47.6134	45.3752	30.1693	15.2562	17.9204	62.1337	61.3594	83.8466	0	0	0	47.567	43.0769	49.2711	87.4868	83.503	104.706	42.2135	61.2529	55.4006
mtr-MIR408-p5_2ss18GT19GA	TGCACTGCCTCTTCCCTTA	19	scaffold13444	+	5476	5551	gtggcaaaaacTGCACTGCCTCTTCCCTGAgacattttgtataatttcaggagagaattttatgtatttttgtgtg	28	mtr-MIR408,gma-MIR408b,gma-MIR408c,gma-MIR408d,gma-MIR408a,ptc-MIR408,ath-MIR408,mdm-MIR408a,mdm-MIR408b,mdm-MIR408d,stu-MIR408b,aly-MIR408,mes-MIR408,vvi-MIR408,nta-MIR408,csi-MIR408,lus-MIR408a,cme-MIR408,sly-MIR408,cas-MIR408,cpa-MIR408,rco-MIR408,cca-MIR408,hbr-MIR408a,hbr-MIR408b,ahy-MIR408,vun-MIR408,dpr-MIR408,	mtr-MIR408	tagttaatgacaggacaaagACAGGGAACATGCAGAGCATGgatgaaactatcgacagtgaaggaaactgttgtggctccactcATGCACTGCCTCTTCCCTGGCttataatctgtttttattat	mtr-MIR408-p5	TGCACTGCCTCTTCCCTGG	5'	70	36.8	-17.6	0.6	5.32291	3.43624	0	0	0	0	0	0	0	0	0	0	0	0	0	0	0	0	2.6246	2.7187	1.39608	0	0	0
mtr-MIR408-p5_2ss18GT19GT	TGCACTGCCTCTTCCCTTT	19	scaffold24701	-	2007	2085	caTGCACTTCCTCTTCCCTTTagcagtggtccaataaggtcaatttcctaattttggaaaagggccaagggtgtgttac	28	mtr-MIR408,gma-MIR408b,gma-MIR408c,gma-MIR408d,gma-MIR408a,ptc-MIR408,ath-MIR408,mdm-MIR408a,mdm-MIR408b,mdm-MIR408d,stu-MIR408b,aly-MIR408,mes-MIR408,vvi-MIR408,nta-MIR408,csi-MIR408,lus-MIR408a,cme-MIR408,sly-MIR408,cas-MIR408,cpa-MIR408,rco-MIR408,cca-MIR408,hbr-MIR408a,hbr-MIR408b,ahy-MIR408,vun-MIR408,dpr-MIR408,	mtr-MIR408	tagttaatgacaggacaaagACAGGGAACATGCAGAGCATGgatgaaactatcgacagtgaaggaaactgttgtggctccactcATGCACTGCCTCTTCCCTGGCttataatctgtttttattat	mtr-MIR408-p5	TGCACTGCCTCTTCCCTGG	5'	73	44.3	-20.2	0.6	17.9402	19.0139	0	5.79165	1.73772	2.54101	2.26269	0	0	10.6792	0	13.2998	0	0	0	0	0	0	6.34279	4.85483	4.65361	0	1.05974	1.38501
mtr-MIR408-p3_2ss18GT19GA	TGCACTGCCTCTTCCCTTA	19	scaffold6623	-	2386	2482	aacggcgtagctggcggcttcagccacctcaaaatggaaaaggaccaccagacacaacatcaatgttgtggcaataacTGCACTGCCTCTTCCCTGA	28	mtr-MIR408,gma-MIR408c,gma-MIR408a,gma-MIR408b,gma-MIR408d,ptc-MIR408,ath-MIR408,mdm-MIR408a,mdm-MIR408b,mdm-MIR408d,stu-MIR408b,aly-MIR408,mes-MIR408,vvi-MIR408,nta-MIR408,csi-MIR408,lus-MIR408a,cme-MIR408,sly-MIR408,cas-MIR408,cpa-MIR408,rco-MIR408,cca-MIR408,hbr-MIR408a,hbr-MIR408b,ahy-MIR408,vun-MIR408,dpr-MIR408,	mtr-MIR408	tagttaatgacaggacaaagACAGGGAACATGCAGAGCATGgatgaaactatcgacagtgaaggaaactgttgtggctccactcATGCACTGCCTCTTCCCTGGCttataatctgtttttattat	mtr-MIR408-p3	TGCACTGCCTCTTCCCTGG	3'	83	51.5	-27	0.5	5.32291	3.43624	0	0	0	0	0	0	0	0	0	0	0	0	0	0	0	0	2.6246	2.7187	1.39608	0	0	0
mes-miR477d_L+1	ACTCTCCCTCAAGGGCTTCTC	21	scaffold33587	-	1144	1217	ACTCTCCCTCAAGGGCTTCTCatctcattcatgtaaagacgcgatgggttattgaggggtaaggctagggatat	3	gma-MIR5036,mes-MIR477d,csi-MIR477b,	mes-MIR477d	caaggcattggttgctcaCTCTCCCTCAAGGGCTTCTCcaatgtgccctagcatgcatgcatccaaacattaaaagaagaacgaaagagaaaaaacattttcgactagctggggtatggatgcgagaagctcttgcagggggagtgaacaagcagtgacttg	mes-miR477d	CTCTCCCTCAAGGGCTTCTC	5'	67	47.3	-20.2	0.6	11.0401	15.5776	2.33553	122.452	118.86	103.818	82.2112	176.792	76.0071	916.472	1007.86	686.964	0	0	0	51.9918	68.923	92.7457	65.6151	52.4321	53.0511	171.687	160.656	179.128
sly-miR482e-3p_L-2_1ss10CT	TTTCCTATTCCTCCCATACC	20	scaffold11942	+	6823	6869	TTTCCTATTCCTCCCATACCaaatattggaatcaccgatacttgaac	8	mdm-MIR482b,mdm-MIR482d,stu-MIR482c,ppe-MIR482e,vvi-MIR482,sly-MIR482e,sly-MIR482d,ghr-MIR482a,	sly-MIR482e	gatctgtgctatggaaatattgatggcgttgaaagggatgagagtattgggaagttgttggtTGTGGGTGGGGTGGAAAGATTtgataaatctaattttaaagagattaaaTCTTTCCTACTCCTCCCATACCcatgacttccactagcttctccctttcttcatttgtcatctcctttgctaagttc	sly-miR482e-3p	TCTTTCCTACTCCTCCCATACC	5'	25	38.3	-6.7	0.4	19.9116	20.6174	22.1876	57.9165	35.797	60.2583	21.4956	17.4997	35.2228	21.3585	15.6662	39.8994	28.1336	23.092	22.3234	45.9076	46.7692	42.75	35.2134	45.8296	34.4367	43.3468	38.5745	40.3962
nta-MIR482a-p5_2ss10AT18GT	TTTATCCGGTAAACTACT	18	scaffold155069	+	666	756	gtgggccgtgaatgctcgacttattaaTTTATCCGGTAAACTACTaggagctcatgtagcccatgccggattaatcgtattctgggccgga	1	nta-MIR482a,	nta-MIR482a	agtttatccggaaaactacggggattggtgggttggaaagcttttcacttctgattaaacgcTTTCCAATTCCACCCATTCCTAtggtttttcaataatctctc	nta-MIR482a-p5	tttatccggaaaactacg	5'	85	48.4	-25.5	0.6	0	0	0	0	0	0	0	0	0	0	0	0	40.1909	0	31.2528	0	0	0	0	0	0	0	0	0
sly-MIR482e-p3_2ss8CT21CG	TTTCCTATTCCTCCCATACCGA	22	scaffold17513	+	4699	4825	aaagggagagaacggctgccggaagcatttcggttgggagcattaggaaatgaaaaagttcatttcctgaaattcctttcaTTTCCTATTCCTCCCATACCGAaggttttcggtctttcctcccctt	5	stu-MIR482c,ppe-MIR482e,sly-MIR482e,sly-MIR482d,ghr-MIR482a,	sly-MIR482e	gatctgtgctatggaaatattgatggcgttgaaagggatgagagtattgggaagttgttggtTGTGGGTGGGGTGGAAAGATTtgataaatctaattttaaagagattaaaTCTTTCCTACTCCTCCCATACCcatgacttccactagcttctccctttcttcatttgtcatctcctttgctaagttc	sly-MIR482e-p3	TTTCCTACTCCTCCCATACCca	3'	121	44.9	-58.7	1	813.616	765.136	1075.71	2754.34	2402.22	2000.14	508.729	468.005	679.738	1472.76	1253.3	1565.33	860.086	937.536	808.109	1431.43	1474.46	1418.72	1444.63	1597.82	1730.68	1729.62	1850.73	1801.44
sly-MIR482e-p5_2ss8CT21CG	TTTCCTATTCCTCCCATACCGA	22	scaffold262081	-	219	272	TTTCCTATACCTCCCATACCGAaggaaacttaagactgatgacaaaatgggtga	4	mdm-MIR482b,mdm-MIR482d,sly-MIR482e,ghr-MIR482a,	sly-MIR482e	gatctgtgctatggaaatattgatggcgttgaaagggatgagagtattgggaagttgttggtTGTGGGTGGGGTGGAAAGATTtgataaatctaattttaaagagattaaaTCTTTCCTACTCCTCCCATACCcatgacttccactagcttctccctttcttcatttgtcatctcctttgctaagttc	sly-MIR482e-p5	TTTCCTACTCCTCCCATACCca	5'	39	40.7	-7.9	0.4	813.616	765.136	1075.71	2754.34	2402.22	2000.14	508.729	468.005	679.738	1472.76	1253.3	1565.33	860.086	937.536	808.109	1431.43	1474.46	1418.72	1444.63	1597.82	1730.68	1729.62	1850.73	1801.44
mdm-MIR482b-p5_2ss9CA18TA	TTTCCTATACCTCCCATACCTT	22	scaffold58498	-	3336	3477	TTTCCTATACCTCCCATAACTTgcatcttggtgggagtatctctccctctctctctctctctctctctctctctctctctctctctctctctttttattcttttttctttttttgtggatattttgaagagtttgtttgtaa	2	mdm-MIR482b,mdm-MIR482d,	mdm-MIR482b	aggaagttgttggAATGGAAGGGTAGGAAAGAAGaaacttctcttgtatgttccaaattcaagagataaaattTCTTTCCTATCCCTCCCATTCCttckattttct	mdm-MIR482b-p5	TTTCCTATCCCTCCCATTCCtt	5'	122	38	-17.5	0.3	3.15431	2.29083	2.33553	0	0	5.08202	0	0	0	0	0	0	0	0	0	0	6.15384	0	2.6246	4.27225	3.25753	0	2.96727	3.2317
mdm-MIR482b-p3_2ss9CA18TA	TTTCCTATACCTCCCATACCT	21	scaffold60419	-	406	561	ggtggattaggaggcaaagggagtgaaagctgccggaagcatttcggttgggaggcattgggaaatgaactttttcacttactgaaaatcctttcaTTTCCTATACCTCCCATACCGaaggttttcgaattttcctcccctttccttctgtccgtt	3	mdm-MIR482b,mdm-MIR482d,sly-MIR482e,	mdm-MIR482b	aggaagttgttggAATGGAAGGGTAGGAAAGAAGaaacttctcttgtatgttccaaattcaagagataaaattTCTTTCCTATCCCTCCCATTCCttckattttct	mdm-MIR482b-p3	TTTCCTATCCCTCCCATTCCt	3'	150	45.5	-72.5	1	1.57716	2.06174	1.94628	0	2.4328	2.54101	7.1652	0	4.63458	0	0	4.62602	0	0	0	7.19035	3.07692	5.07203	2.18717	4.27225	4.18825	1.69987	1.27169	2.30836
stu-miR482a-5p_1ss3AG	GGGATTGGTGGATTGGAAAGC	21	scaffold8455	-	8785	8925	gccccactgcccctccactatatattgcatatgccctctgccccatgtttgtgggcagatacattttgttgacagaatgccaactgatctgaaatgggagctgataatctgaaatctatgGGGATTGGTGGATTGGAAAGC	3	stu-MIR482a,nta-MIR482a,nta-MIR482c,	stu-MIR482a	gagtttttcgaaaatctatgGGAATTGGTGGATTGGAAAGCttttattttcttctgattagcTTTCCAATTCCACCCATTCCTAtggtttttcggtatcctctc	stu-miR482a-5p	GGAATTGGTGGATTGGAAAGC	3'	133	46.8	-37.7	0.6	29.5717	31.6134	20.6306	11.5833	12.5116	5.80803	60.3385	49.3582	47.5817	19.4168	18.2773	5.78253	0	0	0	11.0621	16	17.3898	16.1851	12.8167	11.1687	19.2652	19.9231	15.2352
ppe-MIR530-p5_1ss2GN	TNCATTTGCACCTGCACCTCT	21	scaffold26486	+	1911	2082	atgtatttatctaaatctgacggtcgaggtggctttgtttatcTGCATTTGCACCTGCACCTCTctctcacaaggcaattttggatagtatttgtgctttcattattgtagggaggtgcagatgcttctgcagacaaaaatggcatcttgaatccctttaaggtaagtaaga	1	ppe-MIR530,	ppe-MIR530	gatagccaagatggtttcatttaTCTGCATTTGCACCTGCACCTcttttggtctttactggttttctcatgcactgatgaactcagagatccatgcataggtgcaagtgtaagtgcagacaaatgccttcttggttttttc	ppe-MIR530-p5	TGCATTTGCACCTGCACCTct	5'	166	40.1	-61.6	0.9	5.52005	7.33065	0	0	0	0	0	0	0	0	0	0	0	0	0	0	0	0	2.18717	0	0	0	0	0
ath-MIR828-p3_2ss8GA17TG	AAGCAATATTTGGAAGGGG	19	scaffold235235	-	103	154	gactcaagtcgtcttcccatctctgccggaccgAAGCAATATTTGAAAGGGG	1	ath-MIR828,	ath-MIR828	gtgacaaagtcacaaaagtgataaactctcctttccactttctaatgttTCTTGCTTAAATGAGTATTCCAtgtaaaaatgattcactcactcgtatgggtgggttgggttttctcttcatgagatgctcatttgagcaagcaatgtttggaagtgggactatttaatatcatgtatgagttttatctttt	ath-MIR828-p3	aagcaatgtttggaagtgg	3'	14	51.9	-6.8	0.3	0	0	0	9.92854	11.8165	8.71204	0	0	0	11.6501	52.2208	0	0	0	0	0	0	0	3.06204	2.33032	2.3268	0	2.11948	0
ath-MIR858a-p3_2ss17CT18CT	TTCGTTGTCTGTTCGATTTT	20	scaffold12797	+	9332	9471	ttttgacacagccttttacagcacctagctgaatggttacttttttcagcaacaatttgtttttattattactttttatcttaaagcgtaatacgtcaagtaatttggatcatattggtgTTCGTTGTATGTTCGATTTT	5	ath-MIR858a,ath-MIR858b,mdm-MIR858,aly-MIR858,cas-MIR858,	ath-MIR858a	ctcatctttgTTTCGTTGTCTGTTCGACCTTggtctcgatctctcctcaaaaccctaatacgcgctttatcgtttatttcattcatccatccttcttatgatcatcataaactaacgtacatggtttatcggtttgttattgatggggattggggtagatagacgatcgaaacttttgatttctgag	ath-MIR858a-p3	TTCGTTGTCTGTTCGACCTT	3'	134	30.7	-22.9	0.5	0	0	0	0	0	0	3.77116	4.48711	0	0	0	0	0	0	0	0	0	0	0	0	0	0	0	0
ath-miR858a_L-1R+1	TTCGTTGTCTGTTCGACCTTG	21	scaffold13494	-	5169	5310	ctttgaTTCGTTGTCTGTTCGACCTTAaaatactgaaaaccctaactaggtatacttgttttgcatgaaattaaagattctataaattgattttgttctttgtttctatgcgctcttttatttattcaattttgaagtccaa	8	ath-MIR858a,ath-MIR858b,mdm-MIR858,aly-MIR858,ppe-MIR858,csi-MIR858,cme-MIR858,cas-MIR858,	ath-MIR858a	ctcatctttgTTTCGTTGTCTGTTCGACCTTggtctcgatctctcctcaaaaccctaatacgcgctttatcgtttatttcattcatccatccttcttatgatcatcataaactaacgtacatggtttatcggtttgttattgatggggattggggtagatagacgatcgaaacttttgatttctgag	ath-miR858a	TTTCGTTGTCTGTTCGACCTT	5'	119	28.9	-20.3	0.5	19478.1	13408.7	27496.1	1729.63	1640.75	1467.62	19830.3	16925.4	17852.7	1955.27	1959.58	1596.56	3038.43	2498.56	2844.01	8388.38	8365.53	8582.6	7708.68	7211.94	6874.08	5675.88	5687.2	5867.38
ath-miR858b_1ss4GA	TTCATTGTCTGTTCGACCTTG	21	scaffold24252	-	3307	3335	tgtTTCATTGTCTGTTCGACCTTGaacta	5	ath-MIR858b,ath-MIR858a,mdm-MIR858,aly-MIR858,cas-MIR858,	ath-MIR858b	cctacccgaagggttttggagagtagacaaagagacaaacatagaggtgtgagtttggtttggttttgggttttggggggttggtagtgtttgaggtccatatgcctcgatcttccgcttctattaattaattttctctattagaaatattatctaattattccactccatcgaaccatgcacatatataatgatatgtataagcccatcaaagtttttgaattcagtgcaaacacttgtcaaaggagcagtcccgatctggttccatcttatcTTCGTTGTCTGTTCGACCTTGgctttggc	ath-miR858b	TTCGTTGTCTGTTCGACCTTG	5'	23	37.9	-5	0.5	41.0061	12.1414	82.7168	2.48214	0	4.35602	18.8558	17.9484	28.4254	4.85419	0	0	0	0	0	23.7835	25.8461	35.5042	39.1503	28.7406	28.8524	15.5822	15.6841	16.851
ath-miR858a_L-1R+1_1ss5GA	TTCATTGTCTGTTCGACCTTG	21	scaffold55958	-	2084	2205	tgctgtgcttgtcaattcagcagtcctatttgcagtcaacctttgtTTCATTGTCTGTTCGACCTTGaactactgaaaattctgaataggtaaacttcttttgcatgaaagatagcataatt	7	ath-MIR858a,ath-MIR858b,mdm-MIR858,aly-MIR858,ppe-MIR858,csi-MIR858,cas-MIR858,	ath-MIR858a	ctcatctttgTTTCGTTGTCTGTTCGACCTTggtctcgatctctcctcaaaaccctaatacgcgctttatcgtttatttcattcatccatccttcttatgatcatcataaactaacgtacatggtttatcggtttgttattgatggggattggggtagatagacgatcgaaacttttgatttctgag	ath-miR858a	TTTCGTTGTCTGTTCGACCTT	5'	116	36.1	-22.9	0.5	41.0061	12.1414	82.7168	2.48214	0	4.35602	18.8558	17.9484	28.4254	4.85419	0	0	0	0	0	23.7835	25.8461	35.5042	39.1503	28.7406	28.8524	15.5822	15.6841	16.851
ath-miR858a_L-1R-2_1ss5GA	TTCATTGTCTGTTCGACC	18	scaffold74454	-	743	762	TTCATTGTCTGTTCGACCcg	5	ath-MIR858a,ath-MIR858b,mdm-MIR858,aly-MIR858,cas-MIR858,	ath-MIR858a	ctcatctttgTTTCGTTGTCTGTTCGACCTTggtctcgatctctcctcaaaaccctaatacgcgctttatcgtttatttcattcatccatccttcttatgatcatcataaactaacgtacatggtttatcggtttgttattgatggggattggggtagatagacgatcgaaacttttgatttctgag	ath-miR858a	TTTCGTTGTCTGTTCGACCTT	5'	11	50	-1.2	0.1	1.97145	0	1.55702	0	0	0	0	0	1.54486	0	0	0	0	0	0	0	0	4.34745	1.53102	0	0	0	0	1.61585
nta-miR1446_R-1_1ss7CA	TGAACTATCTCCCTCAATGGC	21	scaffold10360	-	4775	4810	TGAACTATCTCCCTCAATGACgaaattgtcatttca	1	nta-MIR1446,	nta-MIR1446	cagcgttttcTGAACTCTCTCCCTCAATGGCTgctcatatatatatagccatgcttcttaattaattaaagaacagccatgagagattgagttcagaaaactctggc	nta-miR1446	TGAACTCTCTCCCTCAATGGCT	5'	18	36.1	-4.9	0.4	0	0	0	8.27378	9.03613	7.62303	0	0	0	4.85419	0	6.93903	0	0	0	0	0	0	1.74974	1.94193	2.79217	0	0	1.61585
mes-miR1446b_R-1_2ss10CT17AG	TGAACTCTCTCCCTCAGCGGC	21	scaffold15214	+	8601	8678	ttcttTGAACTCTCTCCCTCAGCGGCcctttcactttagggtggaggaggagccattgaggtgtgggggttcagaaat	8	ptc-MIR1446c,ptc-MIR1446b,ptc-MIR1446e,ptc-MIR1446d,ptc-MIR1446a,mes-MIR1446,mes-MIR1446b,nta-MIR1446,	mes-MIR1446b	ggatttttggagatctaactttctcTGAACTCTCCCCCTCAACGGCTactctagcttctctcaaatttcaagcgttttggcgtacttagcagttgaggtgaggagttcagcaaaagttggctctcgtgtaattatg	mes-miR1446b	TGAACTCTCCCCCTCAACGGCT	5'	72	52.6	-36.6	0.9	2.36574	4.58165	0	0	4.17052	5.08202	0	0	0	0	0	6.93903	0	0	0	0	0	0	3.49947	5.43741	2.79217	3.96637	2.11948	3.69337
nta-miR1446_R-1_1ss20GA	TGAACTCTCTCCCTCAATGAC	21	scaffold61622	+	101	241	gcagaaagttggctttctcTGAACTCTCTCCCTCAATGACcctttgactttagctttgtcttatgcattatatatgcagagaattaaggttggaggaggagccgttgaggtgtgagagttcagaaattgccggccttcttt	2	gma-MIR1446,nta-MIR1446,	nta-MIR1446	cagcgttttcTGAACTCTCTCCCTCAATGGCTgctcatatatatatagccatgcttcttaattaattaaagaacagccatgagagattgagttcagaaaactctggc	nta-miR1446	TGAACTCTCTCCCTCAATGGCT	5'	137	44	-59.7	1	5.12576	2.97807	4.67107	553.516	460.495	356.105	76.9316	5.38453	7.7243	215.526	134.468	217.423	0	0	0	10.509	11.0769	6.52118	62.7718	58.8405	72.5963	27.7646	34.9714	24.6994
mtr-MIR1510a-p3_2ss2AG18GC	TGCTCCATCATCATATGCATC	21	scaffold12336	+	2268	2320	tatatgcaaatgaagcgtcatttctgctagTGCTCCATCATCATATGCATCtc	1	mtr-MIR1510a,	mtr-MIR1510a	aaagttgctattgcaattgTTGTCTTACCCATTCCTCCCAtcccataaatctattatatgtactccatcatcatatggatccactcttgtcttatgataatagagtcgcatgataggaatcttggatCGGAGGATTAGGTAAAACAACtattgcattaggcttt	mtr-MIR1510a-p3	tactccatcatcatatggatc	3'	47	39.6	-7.8	0.4	10.2515	13.2868	8.95288	21.0981	21.8952	14.5201	12.0677	6.73066	21.3191	23.3001	20.8883	22.5519	24.1145	0	31.2528	24.3366	22.7692	21.0127	15.5289	22.138	16.2876	14.1656	15.2602	12.4651
mtr-MIR1510a-p3_2ss6CA22TA	TTACCAATTCCTCCCATCCCAA	22	scaffold22036	-	5291	5362	agtgatgtggaataaatggatcatcgtaaacttttcttaccagagtagttTTACCAATTCCACCCATCCCAA	3	mtr-MIR1510a,pgi-MIR482a,pgi-MIR482b,	mtr-MIR1510a	aaagttgctattgcaattgTTGTCTTACCCATTCCTCCCAtcccataaatctattatatgtactccatcatcatatggatccactcttgtcttatgataatagagtcgcatgataggaatcttggatCGGAGGATTAGGTAAAACAACtattgcattaggcttt	mtr-MIR1510a-p3	TTACCCATTCCTCCCAtcccat	3'	66	37.5	-12	0.4	0	0	0	0	0	0	0	0	0	0	0	0	0	0	0	4.97794	3.07692	0	10.2797	7.76772	8.60918	5.66625	7.84207	11.0801
mtr-MIR1510a-p5_2ss6CA22TA	TTACCAATTCCTCCCATCCCAA	22	scaffold621	+	3353	3405	TTACCAATGCCTCCCATCCCAAtaactgggatgatttggagtttcaattgttg	3	mtr-MIR1510a,pgi-MIR482a,pgi-MIR482b,	mtr-MIR1510a	aaagttgctattgcaattgTTGTCTTACCCATTCCTCCCAtcccataaatctattatatgtactccatcatcatatggatccactcttgtcttatgataatagagtcgcatgataggaatcttggatCGGAGGATTAGGTAAAACAACtattgcattaggcttt	mtr-MIR1510a-p5	TTACCCATTCCTCCCAtcccat	5'	46	41.5	-15.2	0.7	0	0	0	0	0	0	0	0	0	0	0	0	0	0	0	4.97794	3.07692	0	10.2797	7.76772	8.60918	5.66625	7.84207	11.0801
csi-miR1515a_1ss16AG	TCATTTTTGCGTGCAGTGATCC	22	scaffold1004	+	2099	2146	ttccgagcatctaacttgtaTCATTTTTGCGTGCAGTGATCCtcgctt	2	csi-MIR1515a,csi-MIR1515b,	csi-MIR1515a	tcgatttgcaTCATTTTTGCGTGCAATGATCCcgaatttgctctcttactcaactttctttttaatttacaaatattcatgtttattggtttgaaaaatagaaaaaaaaattctaatttttgttaacggggatctggATCATTCACGCAAAAATGATTtgactcgtgagttggc	csi-miR1515a	TCATTTTTGCGTGCAATGATCC	3'	42	43.8	-9.5	0.5	44.1604	49.0237	79.0189	116.66	122.335	140.119	56.5674	27.8201	24.0998	128.151	138.385	117.964	48.2291	0	0	48.6732	56.6153	68.1101	48.5552	53.2089	43.2786	39.0971	50.4436	48.4755
mtr-MIR2592ay-p5_2ss6AG17CG_1	GAGTCGGGTTGTTTGGGA	18	scaffold6254	-	4670	4797	GAGTCGGGTTGTTTGGGAatgcagccccaatcgggcggtaaattccgtccaaggctaaatacgggcgagagaccgatagcgaacaagtaccgcgagggaaagatgaaaaGAACTTTGAAAAAAGAGTC	2	mtr-MIR2592ay,sly-MIR9478,	mtr-MIR2592ay	atcaaaagcttgattccgccagaagatcgtcattagttagggtaaggtgcattccaactgcaacaattgtcttacctctgaaatggggtaattcaaacttgccaaacggccaggactcaagcatttcgCTCGGCATTCATGTTTTTCCTTtgaaaagattaaattcttgttAGGCTGGTTTAGATGAAGGTAttaagtgtcaaggaatgaacctcatttcgttggcacttgaataccatcatctaaagcacacctaacaaaaatttattcttttcaaaggaaaacatgaatgccgggtgaaatgcttgagtcaggttgtttggcaagtttgaatttaccccattcaaaggtaagacaattgttgtagttggaatgcacattccaactgcaacaattatc…	mtr-MIR2592ay-p5	gagtcaggttgtttggca	5'	22	50	-34.8	0.5	1.57716	2.51991	1.94628	10.7559	9.73121	3.99302	3.01693	4.48711	1.85383	14.5626	24.8049	6.93903	900.276	420.275	602.733	15.4869	20.9231	21.7373	1.96845	1.16516	0	1.69987	1.48363	0
sly-MIR9478-p3_2ss10GA17CG	GAACTTTGAAAAAAGAGTC	19	scaffold6254	-	4670	4797	GAGTCGGGTTGTTTGGGAatgcagccccaatcgggcggtaaattccgtccaaggctaaatacgggcgagagaccgatagcgaacaagtaccgcgagggaaagatgaaaaGAACTTTGAAAAAAGAGTC	2	mtr-MIR2592ay,sly-MIR9478,	sly-MIR9478	ttataaaagggataagGCTTAAATATGTAGATCGAACTttgagaaaagactcatctatgtcatctggtaaagtttggtgtgtaatggtttgaatgagccttttctcgaacgaaaatggtgtagatgagttaaatttttaacggattacataattgagccttttctcatagTTCGATGACATATTTGAGCCTttttccaattataa	sly-MIR9478-p3	GAACTttgagaaaagactc	3'	22	50	-34.8	0.5	0	0	0	0	0	0	0	0	0	0	0	0	24.1145	23.092	0	0	0	0	0	0	0	0	0	0
mtr-MIR2592ay-p5_2ss6AG17CG_2	GAGTCGGGTTGTTTGGGAA	19	scaffold279789	-	121	150	GAGTCGAGTTGTTTGGGAAtgcagctctaa	1	mtr-MIR2592ay,	mtr-MIR2592ay	atcaaaagcttgattccgccagaagatcgtcattagttagggtaaggtgcattccaactgcaacaattgtcttacctctgaaatggggtaattcaaacttgccaaacggccaggactcaagcatttcgCTCGGCATTCATGTTTTTCCTTtgaaaagattaaattcttgttAGGCTGGTTTAGATGAAGGTAttaagtgtcaaggaatgaacctcatttcgttggcacttgaataccatcatctaaagcacacctaacaaaaatttattcttttcaaaggaaaacatgaatgccgggtgaaatgcttgagtcaggttgtttggcaagtttgaatttaccccattcaaaggtaagacaattgttgtagttggaatgcacattccaactgcaacaattatc…	mtr-MIR2592ay-p5	gagtcaggttgtttggcaa	5'	22	46.7	-8.8	0.6	1.57716	2.51991	1.94628	10.7559	9.73121	3.99302	3.01693	4.48711	1.85383	14.5626	24.8049	6.93903	900.276	420.275	602.733	15.4869	20.9231	21.7373	1.96845	1.16516	0	1.69987	1.48363	0
mtr-MIR2592bj-p3_2ss12TC19AT	ATTCCCACTGTCCCTGTCT	19	scaffold6254	-	2511	2637	aagcgcgggtaaacggcgggagtaactatgactctcttaaggtagccaaatgcctcgtcatctaattagtgacgcgcatgaatggattaacgagATTCCCACTGTCCCTGTCTactatccagcgaaa	4	mtr-MIR2592bj,mtr-MIR2592bi,mtr-MIR2610a,mtr-MIR2610b,	mtr-MIR2592bj	ccaatatttgaccggaattcccactgttcctgtcaaaagattaaattcttgttaggctgatttaaatgaaggtattgaagtgtcaaggaatggacctcattcttttcacatttgaataccatcatttaatcccaacctaacaagaatttaatcttttgaaTGGAACATTGGGAATGCCGGTcgaatattgg	mtr-MIR2592bj-p3	attcccactgttcctgtca	3'	121	48	-35.2	0.6	42.189	38.9441	17.5165	249.868	145.968	119.065	31.6777	40.384	39.5484	176.693	232.382	117.964	217.031	147.789	232.164	50.8856	43.0769	66.661	44.6183	33.7896	27.4563	29.4645	20.347	24.0069
mtr-MIR2603-p3_2ss9AC17AC	GTCCCTGCCCTTTGTACA	18	scaffold142805	+	1743	1832	ttggggattgcaattgttgcccatgaacgaggaattcccagtaagcgcgattcatcatatcgcgttgattacGTCCCTGCCCTTTGTACA	1	mtr-MIR2603,	mtr-MIR2603	ttggtccctgcacttttttgTTTGGTATTGGTCCCTGCACTTtgtaaaaatattggtattggttcctctgttaactttctgttaaaaaaaaaacacaaaaccaacggagtgcggcccaatcatttcacgcccacgtggcaccaatatcaatatttttacaaattgcagggacaaataccaatattttacaaagtgcagggcccaataccaatagttttgggttttttttttacagaaagttaatagagggaccaataccaatatttttacaaagtgcaaggaccaattccaaacaaaaaaaagtgtagggaccaat	mtr-MIR2603-p3	GTCCCTGCACTTtgtaaa	3'	1	47.8	-21.8	0.5	2.95717	3.43624	0	15.7202	10.7738	12.3421	2.63981	2.69226	4.63458	22.3293	46.9987	18.5041	24.1145	0	26.7881	3.87173	4.92307	9.41948	6.78022	4.07805	4.18825	3.96637	3.81506	2.77003
han-miR3630-3p_L-1_2ss2GA22TA	ATGGGAATCTCTCTGATGCTA	21	scaffold119495	+	390	528	tatcaatgaaagaaagcaggtgatgagaaaatagacagggacatcagaactcctttttggagaaagatgactaagtctaATGGGAATCTCTCTGATGCTAttgttgatttaatcaatttttttgtttttattattgctt	1	han-MIR3630,	han-MIR3630	tactaacaattaGCAAGTGATGATAGACCAGACAgggacatctgtattctttttgaacatgatgatttgtcTGTGGGAATCTCTCTGATGCTTagatttcta	han-miR3630-3p	TGTGGGAATCTCTCTGATGCTT	3'	133	31.7	-33.4	0.8	1.18287	1.14541	0	2.48214	4.17052	3.63002	0	8.5255	1.54486	4.85419	0	8.09554	92.4391	0	22.3234	0	0	0	0	0	0	1.98319	0	0
vvi-miR3630-3p_L-2_1ss22CT	TGGGAATCTCTCTGATGCAT	20	scaffold16028	-	9359	9466	gtcgaTGGGAATCTCTCTGATGCATtagctaaattttatttttatttttcctttgcttttgcaattatttctaacatagtttaaatgcatggagatagttctattcag	2	vvi-MIR3630,han-MIR3630,	vvi-MIR3630	cagtatggttgTGCAAGTGACGATATCAGACAgggacatcagcacctccaatggagaatgatgatttgtcTTTGGGAATCTCTCTGATGCACaagcatattg	vvi-miR3630-3p	TTTGGGAATCTCTCTGATGCAC	5'	102	29.6	-21.6	0.7	2.36574	1.3745	3.89256	4.96427	0	6.89703	0	4.48711	0	13.5917	31.3325	19.0823	140.668	78.5129	165.194	4.97794	3.07692	3.62288	0	0	0	0	1.90753	1.15418
han-miR3630-3p_L-2_1ss22TA	TGGGAATCTCTCTGATGCTA	20	scaffold44321	+	625	781	atttttattttgggtaaaggcattagattttatcgttcaaatgtaaatgaatcaatgcaggtgatgacaaaatagacagggacatcagaactccttttggagaaagatgacttagtctaaTGGGAATCTCTCTGATGCTAttttttgatttaaatca	1	han-MIR3630,	han-MIR3630	tactaacaattaGCAAGTGATGATAGACCAGACAgggacatctgtattctttttgaacatgatgatttgtcTGTGGGAATCTCTCTGATGCTTagatttcta	han-miR3630-3p	TGTGGGAATCTCTCTGATGCTT	3'	151	31.8	-35.8	0.7	0	0	0	0	0	0	1.88558	2.24355	0	16.5043	0	15.0346	184.878	115.46	98.2232	0	0	0	0	0	0	0	0	0
han-miR3630-3p_L-1R-1_1ss2GA	ATGGGAATCTCTCTGATGCT	20	scaffold77406	+	441	478	gaaagatgactaagtctaATGGGAATCTCTCTGATGCT	1	han-MIR3630,	han-MIR3630	tactaacaattaGCAAGTGATGATAGACCAGACAgggacatctgtattctttttgaacatgatgatttgtcTGTGGGAATCTCTCTGATGCTTagatttcta	han-miR3630-3p	TGTGGGAATCTCTCTGATGCTT	3'	31	39.5	-5.9	0.4	0	0	0	0	1.73772	0	0	6.28195	0	0	0	0	64.3055	0	22.3234	0	0	0	0	0	0	0	0	0
gma-MIR4995-p5_1	CTCATAGGCAGTGGCTTGGTTAA	23	scaffold123832	+	980	1032	atgagccggcgaCTCATAGGTAGTGGCTTGGTTAAGGGAacccaccggtgccg	1	gma-MIR4995,	gma-MIR4995	taaaactcatAGGCAGTGGCTTGGTTAAGGGaagccactggagccgtagtaaaagcaagtcttcaccgggcaattgtttatggacccgaa	gma-MIR4995-p5	ctcatAGGCAGTGGCTTGGTTAA	5'	30	60.4	-14.2	0.4	0.985723	0	0	0	0	0	0	0	0	0	0	0	116.554	32.3288	80.3644	8.29656	8.61538	5.07203	0	0	0	0	0	0
gma-miR4995_L+1R+1	TAGGCAGTGGCTTGGTTAAGGGA	23	scaffold123832	+	980	1032	atgagccggcgaCTCATAGGTAGTGGCTTGGTTAAGGGAacccaccggtgccg	1	gma-MIR4995,	gma-MIR4995	taaaactcatAGGCAGTGGCTTGGTTAAGGGaagccactggagccgtagtaaaagcaagtcttcaccgggcaattgtttatggacccgaa	gma-miR4995	AGGCAGTGGCTTGGTTAAGGG	3'	30	60.4	-14.2	0.4	11.2372	20.6174	5.83884	0	0	0	1.88558	2.24355	0	0	0	0	3528.76	3094.33	2973.48	237.282	260.307	261.572	1.09358	0	0	0	6.99428	4.61671
ath-MIR406-p3_2ss4AG18TG	AAAGCGAGTCTTCATAGG	18	scaffold3	+	108377	108465	gactcaTAGGCAGTGGCTTGGTTAAGGGAacccaccggagccgtagcgAAAGCGAGTCTTCATAGGgcaattgtcactgcttatggacc	2	gma-MIR4995,ath-MIR406,	ath-MIR406	taaagtcttaatttttagttatcacgatttagcacatatcaatctatagatttgatttttcttttattagttcttaaattttgatttgagacagtaactattcaaaTAGAATGCTATTGTAATCCAGaatccgaaagaaacgaatcaaaaaaaaaaaaaacgagtcttcatagtaaaaatcgattaactaaaaaggatgg	ath-MIR406-p3	aaaacgagtcttcatagt	3'	83	53.9	-36.7	0.8	0	0	0	0	0	0	0	0	0	0	0	0	0	46.1841	0	0	0	0	0	0	0	0	0	0
gma-MIR4995-p5_2ss14GC19TC	TTGGTTAAGGGAACCCACCGGA	22	scaffold20155	-	150	211	gcgactcatgggcagtgtcTTGGTTAAGGGAATCCACCGGAgacgtagcgaaagtgagtatt	1	gma-MIR4995,	gma-MIR4995	taaaactcatAGGCAGTGGCTTGGTTAAGGGaagccactggagccgtagtaaaagcaagtcttcaccgggcaattgtttatggacccgaa	gma-MIR4995-p5	TTGGTTAAGGGaagccactgga	5'	56	51.6	-18.7	0.6	1.7743	3.43624	2.14091	0	0	0	2.63981	0	0	0	0	0	610.902	461.841	616.127	51.9918	48	49.2711	1.3123	0	1.39608	1.41656	3.60311	3.69337
gma-MIR4995-p3_2ss12GC17TC	GGTTAAGGGAACCCACCGGA	20	scaffold20155	-	150	211	gcgactcatgggcagtgtcTTGGTTAAGGGAATCCACCGGAgacgtagcgaaagtgagtatt	1	gma-MIR4995,	gma-MIR4995	taaaactcatAGGCAGTGGCTTGGTTAAGGGaagccactggagccgtagtaaaagcaagtcttcaccgggcaattgtttatggacccgaa	gma-MIR4995-p3	GGTTAAGGGaagccactgga	3'	56	51.6	-18.7	0.6	0	1.14541	0	0	0	0	0	0	0	0	0	0	80.3818	0	0	6.08415	3.07692	4.34745	0	0	0	0	1.05974	0
gma-MIR4995-p5_2	GTGGCTTGGTTAAGGGAA	18	scaffold102021	+	2179	2316	accGTGGCTTGGTTAAGGGAAtccaccggagggagccatagcaaaaggagctactaacttataccatgtctcgattgcaaaggtttcccaatctccgttatataattatcatttctacaatatagatttagccacatt	1	gma-MIR4995,	gma-MIR4995	taaaactcatAGGCAGTGGCTTGGTTAAGGGaagccactggagccgtagtaaaagcaagtcttcaccgggcaattgtttatggacccgaa	gma-MIR4995-p5	GTGGCTTGGTTAAGGGaa	5'	132	40.6	-32.2	0.6	0.985723	0	0	0	0	0	0	0	0	0	0	0	116.554	32.3288	80.3644	8.29656	8.61538	5.07203	0	0	0	0	0	0
gma-miR4995_L-4R+1	AGTGGCTTGGTTAAGGGA	18	scaffold109159	+	932	1040	ctttatttctttggattgtttaacagagtcaatcagacagtgtaattgttgaagaaaaagttggcgattcataaaAGTGGCTTGGTTAAGGGAatccactggagtactt	1	gma-MIR4995,	gma-MIR4995	taaaactcatAGGCAGTGGCTTGGTTAAGGGaagccactggagccgtagtaaaagcaagtcttcaccgggcaattgtttatggacccgaa	gma-miR4995	AGGCAGTGGCTTGGTTAAGGG	3'	103	35.8	-27.9	0.7	0	0	0	0	0	0	0	0	0	0	0	0	0	0	0	0	4.92307	4.34745	0	0	0	0	0	0
gma-MIR4995-p3_1ss14GC	TTGGTTAAGGGAACCCAC	18	scaffold307193	+	91	123	aagcagtgatTTGGTTAAGGGAACCCACtggaa	1	gma-MIR4995,	gma-MIR4995	taaaactcatAGGCAGTGGCTTGGTTAAGGGaagccactggagccgtagtaaaagcaagtcttcaccgggcaattgtttatggacccgaa	gma-MIR4995-p3	TTGGTTAAGGGaagccac	3'	27	45.5	-7.7	0.5	0	0	0	0	0	0	0	0	0	0	0	0	48.2291	27.7104	44.6469	3.87173	11.0769	9.41948	0	0	0	0	0	0
gma-MIR4995-p5_1ss1AG	GACTCATAGGCAGTGGCT	18	scaffold392	-	11236	11278	GACTCATAGGCAGTGACTtggaaaaaaacatattaaactgaaa	1	gma-MIR4995,	gma-MIR4995	taaaactcatAGGCAGTGGCTTGGTTAAGGGaagccactggagccgtagtaaaagcaagtcttcaccgggcaattgtttatggacccgaa	gma-MIR4995-p5	aactcatAGGCAGTGGCT	5'	30	32.6	-3.5	0.2	0	2.74899	0	0	0	0	0	0	4.32561	0	0	0	72.3436	69.2761	0	24.3366	14.1538	26.0847	1.3123	0.970965	2.3268	0	0	0
gma-miR4995_L+1R-3	TAGGCAGTGGCTTGGTTAA	19	scaffold68242	-	38	149	acactttccatctttatccaattcacattttacaaaattgtatgttagactgcattcttgttgaagaatgagccgaagaatcaTAGGCATTGGCTTGGTTAAtgttaagaaa	1	gma-MIR4995,	gma-MIR4995	taaaactcatAGGCAGTGGCTTGGTTAAGGGaagccactggagccgtagtaaaagcaagtcttcaccgggcaattgtttatggacccgaa	gma-miR4995	AGGCAGTGGCTTGGTTAAGGG	3'	106	33	-18.2	0.5	0	0	0	0	0	0	0	0	0	0	0	0	655.112	411.038	669.703	55.3104	59.6923	80.4279	2.6246	2.7187	1.1634	1.41656	0	2.07752
cas-MIR5139-p3_1ss3TG_1	GAGGAAACTCTGATGGAG	18	scaffold10889	-	7532	7598	ccaggttactgatccgctcgagctctaagcatccGAGGAAACTCTGATCGAGgataaagtagccggg	1	cas-MIR5139,	cas-MIR5139	gcacAAACCTGGCTCTGATACCAcataatacgaactccctaggatgaaactctgatggaggctgatgacaggtaagtggcgacgtgaattgatggtgatgatgcacaggtggattgc	cas-MIR5139-p3	gatgaaactctgatggag	3'	66	53.7	-24.8	0.7	0	0	0	0	0	0	0	0	0	0	0	12.7216	0	0	0	0	0	0	1.3123	0	1.1634	0	0	0
rgl-miR5139_L+3	TCGAAACCTGGCTCTGATACCA	22	scaffold15440	-	5457	5490	TCGAAACCCGGCTCTGATACCActtgttgggaat	1	rgl-MIR5139,	rgl-MIR5139	agttatatcaAAACCTGGCTCTGATACCAagaggaattgatgatctttattcatgaaaagagagaactatatatagatatacaacgatatgtcgaagacgaaatttttatctcaatatggggttattagaccaactttgggtggca	rgl-miR5139	AAACCTGGCTCTGATACCA	5'	25	50	-6.4	0.4	0	0	0	2.06845	0	0	1.88558	0	0	0	0	3.46952	0	0	0	0	0	0	0	0	0	0	0	0
cas-MIR5139-p3_2ss9AG18GC	AAACTCTGGTGGAGGCTC	18	scaffold6254	-	4067	4095	gaagccagaggAAACTCTGGTGGAGGCCC	1	cas-MIR5139,	cas-MIR5139	gcacAAACCTGGCTCTGATACCAcataatacgaactccctaggatgaaactctgatggaggctgatgacaggtaagtggcgacgtgaattgatggtgatgatgcacaggtggattgc	cas-MIR5139-p3	aaactctgatggaggctg	3'	18	62.1	-14.5	0.8	0	3.66532	0	22.3392	13.2066	19.6021	0	0	0	15.5334	41.7766	10.9868	96.4582	0	0	0	0	0	12.4669	6.60256	10.2379	0	2.96727	3.2317
cas-MIR5139-p3_1ss3TG_2	GAGGAAACTCTGATGGAGGC	20	scaffold78513	+	1217	1241	agccaGAGGAAACTCTGATGGAGAC	1	cas-MIR5139,	cas-MIR5139	gcacAAACCTGGCTCTGATACCAcataatacgaactccctaggatgaaactctgatggaggctgatgacaggtaagtggcgacgtgaattgatggtgatgatgcacaggtggattgc	cas-MIR5139-p3	gatgaaactctgatggaggc	3'	14	52	-10	0.8	0	0	0	0	0	0	0	0	0	0	0	12.7216	0	0	0	0	0	0	1.3123	0	1.1634	0	0	0
mtr-MIR5222-p5_2ss7TA18AT	TGGCTTATGATGATAAAT	18	scaffold16153	-	4730	4852	atTGGCTTATGATGATAAATtaataatcttagcggatttcagtgagattttataaatcaaggatctgattgttacacacactgaagccaattattttattcttttgtttttgcataattcgtg	1	mtr-MIR5222,	mtr-MIR5222	gctcagtccaTTACAGGAGAAGAATGTATGGCttttgatgataaaagcttgactaatttgtctggtagagttcaccatataagtttttcctttattaatttgtata	mtr-MIR5222-p5	TGGCttttgatgataaaa	5'	119	28.5	-22.8	0.6	3.5486	0	1.94628	6.20534	5.21315	3.99302	0	5.38453	3.08972	22.3293	9.13863	11.5651	0	0	0	13.2745	20.3077	31.8813	3.9369	3.30128	3.02485	6.51618	6.57038	3.46254
mtr-MIR5222-p3_2ss7TA18AT_1	TGGCTTATGATGATAAAT	18	scaffold24116	-	3500	3551	atcgattttttatgattatcaatTGGCTTATGATGATAAATgaattatctta	1	mtr-MIR5222,	mtr-MIR5222	gctcagtccaTTACAGGAGAAGAATGTATGGCttttgatgataaaagcttgactaatttgtctggtagagttcaccatataagtttttcctttattaatttgtata	mtr-MIR5222-p3	TGGCttttgatgataaaa	3'	46	21.2	-8.1	0.7	3.5486	0	1.94628	6.20534	5.21315	3.99302	0	5.38453	3.08972	22.3293	9.13863	11.5651	0	0	0	13.2745	20.3077	31.8813	3.9369	3.30128	3.02485	6.51618	6.57038	3.46254
mtr-MIR5222-p3_2ss7TA18AT_2	TGGCTTATGATGATAAATG	19	scaffold85617	-	1301	1387	tttttgtatgattacatcatatttgtagattttttagatgggtttgtaatggtaatctatTGGCTTATGATGATAAATTaataatct	1	mtr-MIR5222,	mtr-MIR5222	gctcagtccaTTACAGGAGAAGAATGTATGGCttttgatgataaaagcttgactaatttgtctggtagagttcaccatataagtttttcctttattaatttgtata	mtr-MIR5222-p3	TGGCttttgatgataaaag	3'	81	23	-12	0.6	3.5486	0	1.94628	6.20534	5.21315	3.99302	0	5.38453	3.08972	22.3293	9.13863	11.5651	0	0	0	13.2745	20.3077	31.8813	3.9369	3.30128	3.02485	6.51618	6.57038	3.46254
sly-MIR5303-p3_2ss13CA24TG	GTTGCTCGGACTATCCAAAAATGG	24	scaffold1739	-	1	144	agggagagacccattggaaataggtacggggatgctgatctaaatgtgcattcttttggagttgttgaaggcaacgagtctagcagtggtgattctgctactaggcgtgtttcgacctttGTTGCTCGGACTCTCCAAAAATGG	1	sly-MIR5303,	sly-MIR5303	gttgctcggactctccaaaaatgttgccaaacccgtgtctgatccttcaaaaatacattatttttgtaggacacctatggaccTTTTTGAAGAGTTCGAGCAAC	sly-MIR5303-p3	gttgctcggactctccaaaaatgt	3'	134	47.2	-42	0.6	0.985723	3.89441	0.973139	0	0	0	6.41097	4.0384	0	0	0	0	0	0	0	0	0	0	0	0	1.1634	0	0	0
sly-MIR5303-p5_2ss13CA24TG	GTTGCTCGGACTATCCAAAAATGG	24	scaffold247440	-	240	269	GTTGCTCGGACTCTCCAAAAATGGagaagt	1	sly-MIR5303,	sly-MIR5303	gttgctcggactctccaaaaatgttgccaaacccgtgtctgatccttcaaaaatacattatttttgtaggacacctatggaccTTTTTGAAGAGTTCGAGCAAC	sly-MIR5303-p5	gttgctcggactctccaaaaatgt	5'	16	46.7	-7.5	0.5	0.985723	3.89441	0.973139	0	0	0	6.41097	4.0384	0	0	0	0	0	0	0	0	0	0	0	0	1.1634	0	0	0
gma-MIR5368-p5_1ss10CA	CACTCTGGAAGAGCTAGA	18	scaffold147985	-	463	484	AACTCTGGAAGAGCTAGAATAC	1	gma-MIR5368,	gma-MIR5368	actgtttcctgggattggctttgggctttcctgcacagcttaggtggagggcaaagaagacttccttctgagggggccagagccatcagagagataccactctggacgagctagaattctaaccttgtgccaggacctatgggccgagGGACAGTCTCAGGTAGACAgt	gma-MIR5368-p5	cactctggacgagctaga	5'	15	40.9	-3.8	0.4	3.15431	3.20716	2.33553	0	0	0	0	0	2.1628	0	0	0	208.993	110.842	71.435	35.3987	46.7692	39.8517	0	0	0	7.08281	5.08675	3.00086
gma-MIR5368-p3_1ss7CA_1	TCTGGAAGAGCTAGAATTC	19	scaffold147985	-	463	484	AACTCTGGAAGAGCTAGAATAC	1	gma-MIR5368,	gma-MIR5368	actgtttcctgggattggctttgggctttcctgcacagcttaggtggagggcaaagaagacttccttctgagggggccagagccatcagagagataccactctggacgagctagaattctaaccttgtgccaggacctatgggccgagGGACAGTCTCAGGTAGACAgt	gma-MIR5368-p3	tctggacgagctagaattc	3'	15	40.9	-3.8	0.4	15.1801	23.8246	6.03346	0	0	0	9.05078	0	7.10635	0	0	0	928.41	729.708	875.079	180.865	177.846	206.504	2.40589	6.79676	1.39608	12.4657	16.5319	17.5435
gma-MIR5368-p5_2ss12CG20TC	CCTGGGATTGGGTTTGGGCC	20	scaffold154244	+	676	770	tctgttcCCTGGGATTGGGTATGGGCCtttcctgcgcAGCTTAGGTGGAAGGCGAAGAAggcctccttccgggggggcccgagcaatcagtgaga	1	gma-MIR5368,	gma-MIR5368	actgtttcctgggattggctttgggctttcctgcacagcttaggtggagggcaaagaagacttccttctgagggggccagagccatcagagagataccactctggacgagctagaattctaaccttgtgccaggacctatgggccgagGGACAGTCTCAGGTAGACAgt	gma-MIR5368-p5	cctgggattggctttgggct	5'	90	61.1	-34.2	0.6	17.1516	24.0537	5.44958	0	0	0	35.0718	11.2178	33.6779	0	0	0	1836.72	1570.26	1348.34	105.643	135.384	109.411	0	2.13612	0	1.41656	5.93454	7.61758
gma-MIR5368-p3_2ss13GA17AG_3	AGCTTAGGTGGAAGGCGAAGAA	22	scaffold154244	+	676	770	tctgttcCCTGGGATTGGGTATGGGCCtttcctgcgcAGCTTAGGTGGAAGGCGAAGAAggcctccttccgggggggcccgagcaatcagtgaga	1	gma-MIR5368,	gma-MIR5368	actgtttcctgggattggctttgggctttcctgcacagcttaggtggagggcaaagaagacttccttctgagggggccagagccatcagagagataccactctggacgagctagaattctaaccttgtgccaggacctatgggccgagGGACAGTCTCAGGTAGACAgt	gma-MIR5368-p3	agcttaggtggagggcaaagaa	3'	90	61.1	-34.2	0.6	0	0	0	0	0	0	0	0	0	0	0	0	213.012	189.355	120.547	7.19035	16	15.2161	0	0	0	0	0	0
gma-MIR5368-p5_1ss13CA	TACCACTCTGGAAGAGCTA	19	scaffold23698	-	120	150	aTACCACTCTAGAAGAGCTAGAATTCTAACC	1	gma-MIR5368,	gma-MIR5368	actgtttcctgggattggctttgggctttcctgcacagcttaggtggagggcaaagaagacttccttctgagggggccagagccatcagagagataccactctggacgagctagaattctaaccttgtgccaggacctatgggccgagGGACAGTCTCAGGTAGACAgt	gma-MIR5368-p5	taccactctggacgagcta	5'	15	38.7	-4.1	0.3	68.6063	99.4219	35.033	0	0	0	30.5464	13.0126	29.6613	0	7.83311	0	6953.03	5994.69	6183.6	504.984	561.846	525.317	9.18611	12.2342	6.28237	50.4296	48.3241	54.4772
gma-MIR5368-p3_1ss7CA_2	TCTGGAAGAGCTAGAATTCTAACC	24	scaffold23698	-	120	150	aTACCACTCTAGAAGAGCTAGAATTCTAACC	1	gma-MIR5368,	gma-MIR5368	actgtttcctgggattggctttgggctttcctgcacagcttaggtggagggcaaagaagacttccttctgagggggccagagccatcagagagataccactctggacgagctagaattctaaccttgtgccaggacctatgggccgagGGACAGTCTCAGGTAGACAgt	gma-MIR5368-p3	tctggacgagctagaattctaacc	3'	15	38.7	-4.1	0.3	15.1801	23.8246	6.03346	0	0	0	9.05078	0	7.10635	0	0	0	928.41	729.708	875.079	180.865	177.846	206.504	2.40589	6.79676	1.39608	12.4657	16.5319	17.5435
gma-MIR5368-p5_2ss10CG18TC	TGGGATTGGGTTTGGGCCT	19	scaffold3	+	109875	110044	actgttcccTGGGATTGGGTTTGGGCCTttcctgcgcagcttaggtggaaggcgaagaaggcctccttccgggggggcccgagccatcaGTGAGATACCACTCTGGAAgagctagaattctaaccttgtgtcaggacctacgggccaagggacagtctcaggtagacagt	1	gma-MIR5368,	gma-MIR5368	actgtttcctgggattggctttgggctttcctgcacagcttaggtggagggcaaagaagacttccttctgagggggccagagccatcagagagataccactctggacgagctagaattctaaccttgtgccaggacctatgggccgagGGACAGTCTCAGGTAGACAgt	gma-MIR5368-p5	tgggattggctttgggctt	5'	68	57.1	-70.5	0.7	25.4317	36.8823	5.44958	0	0	0	44.4996	11.2178	37.3856	0	0	0	2423.51	1995.15	1763.55	152.104	200.615	186.216	0	2.13612	0	1.41656	9.11376	9.6951
gma-MIR5368-p3_2ss2AT19CA_1	GTGAGATACCACTCTGGAA	19	scaffold3	+	109875	110044	actgttcccTGGGATTGGGTTTGGGCCTttcctgcgcagcttaggtggaaggcgaagaaggcctccttccgggggggcccgagccatcaGTGAGATACCACTCTGGAAgagctagaattctaaccttgtgtcaggacctacgggccaagggacagtctcaggtagacagt	1	gma-MIR5368,	gma-MIR5368	actgtttcctgggattggctttgggctttcctgcacagcttaggtggagggcaaagaagacttccttctgagggggccagagccatcagagagataccactctggacgagctagaattctaaccttgtgccaggacctatgggccgagGGACAGTCTCAGGTAGACAgt	gma-MIR5368-p3	gagagataccactctggac	3'	68	57.1	-70.5	0.7	496.805	722.298	232.191	2.06845	10.0788	5.08202	738.77	198.779	828.663	146.597	190.606	108.712	143811	135716	132146	5570.87	5747.07	6071.22	91.4237	96.9024	76.3192	366.323	386.805	416.428
gma-MIR5368-p3_1ss23CT	GAGCTAGAATTCTAACCTTGTGTCA	25	scaffold20984	+	10242	10349	aattctcaacaattggttttagagattttggacataatttacacaacgatgcgcacatcggatatgtggaaGAGCTAGAATTCTAACCTTGTGTCAggacatacgggc	1	gma-MIR5368,	gma-MIR5368	actgtttcctgggattggctttgggctttcctgcacagcttaggtggagggcaaagaagacttccttctgagggggccagagccatcagagagataccactctggacgagctagaattctaaccttgtgccaggacctatgggccgagGGACAGTCTCAGGTAGACAgt	gma-MIR5368-p3	gagctagaattctaaccttgtgcca	3'	96	39.8	-21.8	0.5	89.5037	180.517	51.3818	0	0	0	245.125	68.6527	200.832	0	0	2.89126	32265.3	33617.4	30377.7	1084.08	1118.77	1099.18	4.81177	9.12708	5.58433	14.1656	31.5802	26.3153
gma-MIR5368-p3_1ss9AT	GCCATCAGTGAGATACCACTC	21	scaffold24217	-	797	901	gacgtgtaaaaactaatggcatgtcataccacatgtacacacaaacccacatccgaagaaggcctcattttggaggtacatgaGCCATCAGTGAGATACCACTCt	1	gma-MIR5368,	gma-MIR5368	actgtttcctgggattggctttgggctttcctgcacagcttaggtggagggcaaagaagacttccttctgagggggccagagccatcagagagataccactctggacgagctagaattctaaccttgtgccaggacctatgggccgagGGACAGTCTCAGGTAGACAgt	gma-MIR5368-p3	gccatcagagagataccactc	3'	96	44.8	-23	0.5	0	0	0	0	0	0	0	0	0	0	0	0	261.241	157.026	191.982	0	0	0	0	0	0	0	0	0
gma-miR5368_L+1	GGGACAGTCTCAGGTAGACA	20	scaffold25232	-	5397	5477	nntcctggtggcaggacctacgggccaaGGGACAGTCTCAGGTAGACAgtttctatggggcgtaggcctcccaaaaggtaa	1	gma-MIR5368,	gma-MIR5368	actgtttcctgggattggctttgggctttcctgcacagcttaggtggagggcaaagaagacttccttctgagggggccagagccatcagagagataccactctggacgagctagaattctaaccttgtgccaggacctatgggccgagGGACAGTCTCAGGTAGACAgt	gma-miR5368	GGACAGTCTCAGGTAGACA	5'	75	55.6	-35.7	0.8	108.43	134.013	42.4289	0	10.0788	5.08202	247.011	32.7559	548.425	146.597	169.717	108.712	8918.36	5999.31	7576.58	317.482	302.154	349.97	24.2776	25.2451	23.7334	21.5317	21.8306	24.9303
gma-MIR5368-p5_2ss8AC19AT	GGGGGCCCGAGCCATCAGTGA	21	scaffold27697	+	4858	4948	ctgGGGGGCCCGAGCCATCAGTGTattttgttgcaaatgtaatcgtttgaagttcctcaaaaaacttactatggtattcaaggctctcgta	1	gma-MIR5368,	gma-MIR5368	actgtttcctgggattggctttgggctttcctgcacagcttaggtggagggcaaagaagacttccttctgagggggccagagccatcagagagataccactctggacgagctagaattctaaccttgtgccaggacctatgggccgagGGACAGTCTCAGGTAGACAgt	gma-MIR5368-p5	gggggccagagccatcagaga	5'	85	42.9	-24.1	0.6	0	0	0	0	0	0	0	0	0	0	0	0	20.0955	0	26.7881	0	6.15384	0	0	0	0	0	0	0
gma-MIR5368-p5_2ss8CT18TC	CCTTGTGTCAGGACCTACGGGCC	23	scaffold37193	+	4135	4161	aCGTTGTGTCAGGACCTACGGGCCaat	1	gma-MIR5368,	gma-MIR5368	actgtttcctgggattggctttgggctttcctgcacagcttaggtggagggcaaagaagacttccttctgagggggccagagccatcagagagataccactctggacgagctagaattctaaccttgtgccaggacctatgggccgagGGACAGTCTCAGGTAGACAgt	gma-MIR5368-p5	ccttgtgccaggacctatgggcc	5'	13	55.6	-6.6	0.4	10.2515	18.7848	4.47644	0	0	0	10.5592	8.07679	6.17944	0	0	0	341.623	387.946	272.346	66.9256	60.923	50.7203	0	1.94193	0	4.533	1.05974	3.2317
gma-MIR5368-p3_1ss21CT	GCTAGAATTCTAACCTTGTGTC	22	scaffold37426	+	1896	2003	aattctcaacaattggtttcagagattttggacataatttacacaatgatgcacacatcggacatgtggaagaGCTAGAATTCTAACCTTGTGTCaggacatacgggc	1	gma-MIR5368,	gma-MIR5368	actgtttcctgggattggctttgggctttcctgcacagcttaggtggagggcaaagaagacttccttctgagggggccagagccatcagagagataccactctggacgagctagaattctaaccttgtgccaggacctatgggccgagGGACAGTCTCAGGTAGACAgt	gma-MIR5368-p3	gctagaattctaaccttgtgcc	3'	96	39.8	-19.7	0.5	93.8409	174.332	42.4289	0	0	0	200.248	50.7043	161.592	0	0	2.89126	22330.1	22015.9	21310	874.458	892.922	907.893	11.1546	14.3703	6.98041	20.1152	37.3028	31.1628
gma-MIR5368-p3_2ss2AT19CA_2	GTGAGATACCACTCTGGAAGA	21	scaffold38321	-	7938	8034	gcagttccaggtggtccagtggattaagccattgatcatcccgagccatcaGTGAGATACCACTCTGGAATAgatagaattctaaccttgtgtcagc	1	gma-MIR5368,	gma-MIR5368	actgtttcctgggattggctttgggctttcctgcacagcttaggtggagggcaaagaagacttccttctgagggggccagagccatcagagagataccactctggacgagctagaattctaaccttgtgccaggacctatgggccgagGGACAGTCTCAGGTAGACAgt	gma-MIR5368-p3	gagagataccactctggacga	3'	68	47.4	-27.4	0.6	496.805	722.298	232.191	2.06845	10.0788	5.08202	738.77	198.779	828.663	146.597	190.606	108.712	143811	135716	132146	5570.87	5747.07	6071.22	91.4237	96.9024	76.3192	366.323	386.805	416.428
gma-MIR5368-p5_2ss2AT19CA_2	GTGAGATACCACTCTGGAAG	20	scaffold44516	-	3576	3600	GTGAGATACCACTCTGAAAGtgatt	1	gma-MIR5368,	gma-MIR5368	actgtttcctgggattggctttgggctttcctgcacagcttaggtggagggcaaagaagacttccttctgagggggccagagccatcagagagataccactctggacgagctagaattctaaccttgtgccaggacctatgggccgagGGACAGTCTCAGGTAGACAgt	gma-MIR5368-p5	gagagataccactctggacg	5'	13	40	-2.5	0.2	2.56288	1.14541	0	0	0	0	1.88558	0	1.54486	0	0	0	253.203	198.591	299.134	11.6152	17.2308	18.839	2.18717	0	0	1.69987	2.11948	2.30836
gma-MIR5368-p5_2ss2AT19CA_1	GTGAGATACCACTCTGGAA	19	scaffold54656	+	1	112	ccatcaGTGAGATACCACTCTGGAAaaactagaattctaatctcgtgccaaacttttttagctaaactaaatatggactaaatgaaaactggcatcagccttggtatttgaa	1	gma-MIR5368,	gma-MIR5368	actgtttcctgggattggctttgggctttcctgcacagcttaggtggagggcaaagaagacttccttctgagggggccagagccatcagagagataccactctggacgagctagaattctaaccttgtgccaggacctatgggccgagGGACAGTCTCAGGTAGACAgt	gma-MIR5368-p5	gagagataccactctggac	5'	100	35.7	-21.8	0.5	496.805	722.298	232.191	2.06845	10.0788	5.08202	738.77	198.779	828.663	146.597	190.606	108.712	143811	135716	132146	5570.87	5747.07	6071.22	91.4237	96.9024	76.3192	366.323	386.805	416.428
gma-MIR5368-p3_2ss10CG18TC_2	TGGGATTGGGTTTGGGCCTT	20	scaffold66100	-	460	560	atggaaaagtgacagatgctgactacgtgcaccaggcacgaggacagaaagaattcataagggttttacttttcctTGGGATTGGGTTTGGGCTTTtcgtg	1	gma-MIR5368,	gma-MIR5368	actgtttcctgggattggctttgggctttcctgcacagcttaggtggagggcaaagaagacttccttctgagggggccagagccatcagagagataccactctggacgagctagaattctaaccttgtgccaggacctatgggccgagGGACAGTCTCAGGTAGACAgt	gma-MIR5368-p3	tgggattggctttgggcttt	3'	95	45.5	-31.3	0.7	1.38001	4.81074	0	0	0	0	1.88558	0	1.54486	0	0	0	104.496	64.6577	53.5763	5.53104	7.38461	6.52118	0	0	0	0	1.69558	0
gma-MIR5368-p5	CTAGAATTCTAACCTTGT	18	scaffold6787	+	8991	9074	CTAGAATTCTAACCTTGTgtcgggacatacgggccaagagatagtctcaggtagacagtttctacgggggatcactagaatatc	1	gma-MIR5368,	gma-MIR5368	actgtttcctgggattggctttgggctttcctgcacagcttaggtggagggcaaagaagacttccttctgagggggccagagccatcagagagataccactctggacgagctagaattctaaccttgtgccaggacctatgggccgagGGACAGTCTCAGGTAGACAgt	gma-MIR5368-p5	ctagaattctaaccttgt	5'	76	46.4	-20.6	0.5	0.985723	3.20716	0	0	0	0	3.39404	0	3.39869	0	0	0	655.112	364.854	495.581	38.1642	43.6923	43.4745	1.09358	0	0	0	0	0
gma-MIR5368-p5_1ss19CT	TAGAATTCTAACCTTGTGTCAGG	23	scaffold9302	+	6401	6437	TAGAATTCTAACCTTGTGTCAGGactgactgacaagc	1	gma-MIR5368,	gma-MIR5368	actgtttcctgggattggctttgggctttcctgcacagcttaggtggagggcaaagaagacttccttctgagggggccagagccatcagagagataccactctggacgagctagaattctaaccttgtgccaggacctatgggccgagGGACAGTCTCAGGTAGACAgt	gma-MIR5368-p5	tagaattctaaccttgtgccagg	5'	18	43.2	-8.4	0.5	16.9544	33.9042	9.14751	0	0	0	11.6906	0	12.9768	0	0	0	10087.9	9389.22	9532.11	175.887	195.077	201.432	2.18717	6.01999	1.1634	4.81631	9.11376	8.31008
gma-MIR5368-p3_2ss10CG18TC_1	TGGGATTGGGTTTGGGCC	18	scaffold96233	-	1704	1753	gcagcccgcccatcttgacatctctagttgTGGGATTGGGTTTGGGCCaa	1	gma-MIR5368,	gma-MIR5368	actgtttcctgggattggctttgggctttcctgcacagcttaggtggagggcaaagaagacttccttctgagggggccagagccatcagagagataccactctggacgagctagaattctaaccttgtgccaggacctatgggccgagGGACAGTCTCAGGTAGACAgt	gma-MIR5368-p3	tgggattggctttgggct	3'	44	56	-17.1	0.6	1.38001	4.81074	0	0	0	0	1.88558	0	1.54486	0	0	0	104.496	64.6577	53.5763	5.53104	7.38461	6.52118	0	0	0	0	1.69558	0
gma-MIR5368-p3_2ss13GA17AG_1	AGCTTAGGTGGAAGGCGAA	19	scaffold96926	+	471	543	aataccttatgaagttatattgttttttaggattgggttagaccttttctttgtAGCTTAGGTGGAAGGCGAA	1	gma-MIR5368,	gma-MIR5368	actgtttcctgggattggctttgggctttcctgcacagcttaggtggagggcaaagaagacttccttctgagggggccagagccatcagagagataccactctggacgagctagaattctaaccttgtgccaggacctatgggccgagGGACAGTCTCAGGTAGACAgt	gma-MIR5368-p3	agcttaggtggagggcaaa	3'	62	34.2	-14.3	0.6	0	0	0	0	0	0	0	0	0	0	0	0	213.012	189.355	120.547	7.19035	16	15.2161	0	0	0	0	0	0
gma-MIR5368-p3_2ss13GA17AG_2	AGCTTAGGTGGAAGGCGAAGA	21	scaffold98404	+	213	320	tggttcgcttgaggtgaggtgagttgggagtggttggagaaaaagaagctaccattttttatttcttttatttctttctttctacgcAGCTTAGGTGGAAGGCGAAGA	1	gma-MIR5368,	gma-MIR5368	actgtttcctgggattggctttgggctttcctgcacagcttaggtggagggcaaagaagacttccttctgagggggccagagccatcagagagataccactctggacgagctagaattctaaccttgtgccaggacctatgggccgagGGACAGTCTCAGGTAGACAgt	gma-MIR5368-p3	agcttaggtggagggcaaaga	3'	96	41.7	-27.6	0.6	0	0	0	0	0	0	0	0	0	0	0	0	213.012	189.355	120.547	7.19035	16	15.2161	0	0	0	0	0	0
ath-MIR5658-p3_2ss19AG21AT	GATGATGATGATGATGAAGCT	21	scaffold11483	+	8110	8258	ccttctctgaaaccatctccataagctgttgaagtgtcagactcaatctgatgtttgaaaaaatcaccgagttctttctcaaattgagatcgtttgcccttctttgaagaaccagatgatGATGATGATGATGATGAAGCTgaggacga	8	ath-MIR5658,bna-MIR166b,aqc-MIR482a,aqc-MIR482a,aqc-MIR482c,aqc-MIR482c,aqc-MIR482b,aqc-MIR482b,	ath-MIR5658	agATGATGATGATGATGATGAAAcagaatcagtaagaagcttcttcttcttaggaggaggaggaagattggtttcatcatcatcaccagttgaa	ath-MIR5658-p3	GATGATGATGATGATGAAAca	3'	144	40.3	-30.3	0.5	0	0	0	2.48214	2.4328	2.17801	0	0	0	11.6501	15.6662	2.89126	0	0	0	0	0	0	0	0	0	0	0	0
ath-MIR5658-p5_2ss16AC18AT	GATGATGATGATGAACCT	18	scaffold550	+	14798	14853	ttcatggatgatGATGATGATGATGAACCTcttcaaattctaattttttctatctc	1	ath-MIR5658,	ath-MIR5658	agATGATGATGATGATGATGAAAcagaatcagtaagaagcttcttcttcttaggaggaggaggaagattggtttcatcatcatcaccagttgaa	ath-MIR5658-p5	GATGATGATGATGAAAca	5'	50	30.4	-4.9	0.3	0	0	0	0	0	0	0	0	0	0	6.52759	0	0	0	0	0	0	0	0	0	0	1.98319	0	0
ath-MIR5658-p3_2ss16AC18AT	GATGATGATGATGAACCT	18	scaffold8284	+	6983	7092	tgggagcttgaacagagctgagttgaggaatcggttgagcattgcagaagaagatgaagatttgagttgggatattgagGATGATGATGATGAACCTgtgaaggcttaat	1	ath-MIR5658,	ath-MIR5658	agATGATGATGATGATGATGAAAcagaatcagtaagaagcttcttcttcttaggaggaggaggaagattggtttcatcatcatcaccagttgaa	ath-MIR5658-p3	GATGATGATGATGAAAca	3'	104	42.7	-20.7	0.4	0	0	0	0	0	0	0	0	0	0	6.52759	0	0	0	0	0	0	0	0	0	0	1.98319	0	0
ath-MIR5665-p5_2ss1AC19GA	CAAGATGATGAAATCAGAA	19	scaffold18058	-	2932	3016	tttctgcgatCAAGATGATGAAATCAGAGgtagaaatacttcataacttgttaaaataagcaaaaagtcttgtctattacagtgt	1	ath-MIR5665,	ath-MIR5665	cttgttttcgatttcatcatttttctctattattatgaattccacatcttgtctaccaattgttttcatttaaagattttgattcttatttagatttttcacaatctattttggttcacagattagttaagcattattgtcttcacctacacgtttataattgcatataattttatttaaataatatgttatatcagagacaagttcatatcgaatgagtaataaaatcagatcaggaacaaattcagatcgaatggtagacaagataatatgatataacttgattttttggttattttgcaatagaaagaaaaaaatcaataaatcgggtcggagaagacaataatgctcaactaatctgtagaccaaaatagatggtgaaaaatctaaataaaattc…	ath-MIR5665-p5	aaagatgatgaaatcagag	5'	79	30.6	-17.2	0.7	0	0	1.16777	0	0	0	0	0	0	0	0	4.04777	0	0	0	2.76552	0	0	0	0	0	0	0	0
ath-MIR5665-p3_2ss1AC19GA	CAAGATGATGAAATCAGAAA	20	scaffold34426	-	4007	4044	ttattttgtgcatcatCAAGATGATGAAATCAGAAAat	1	ath-MIR5665,	ath-MIR5665	cttgttttcgatttcatcatttttctctattattatgaattccacatcttgtctaccaattgttttcatttaaagattttgattcttatttagatttttcacaatctattttggttcacagattagttaagcattattgtcttcacctacacgtttataattgcatataattttatttaaataatatgttatatcagagacaagttcatatcgaatgagtaataaaatcagatcaggaacaaattcagatcgaatggtagacaagataatatgatataacttgattttttggttattttgcaatagaaagaaaaaaatcaataaatcgggtcggagaagacaataatgctcaactaatctgtagaccaaaatagatggtgaaaaatctaaataaaattc…	ath-MIR5665-p3	aaagatgatgaaatcagaga	3'	32	26.3	-8.4	0.8	0	0	1.16777	0	0	0	0	0	0	0	0	4.04777	0	0	0	9.40277	6.15384	0	0	0	0	0	2.11948	2.30836
bra-MIR5720-p5_2ss7AC18TG	TGTACGCTGATTTTCTTG	18	scaffold26234	+	12195	12256	TGTACGCTGATTTTCTTGagtccatggaaattaatattactaTGGATTGCTGAAGGATTTat	2	bra-MIR5720,hbr-MIR6171,	bra-MIR5720	aaacttgtaaaagaaaatcatcgtacagttaaaatttctacgataattcattcgaagttttgcaattaatgttatacagatattctaaccaaatcacaaaaccataatactgtatacctatatatctcgtctaaaagctgcatatctagtagtgaaatatataggtatactatacagtattatggttTTGTGATTTGGTTGGAATATCtgtataacatttgcaaaactttaaatgaattatcgtggaatttttaactgtacgatgattttcttttacgagttttcttctt	bra-MIR5720-p5	tgtacgatgattttcttt	5'	45	32.3	-13.1	0.7	1.97145	0	0	0	0	0	0	0	0	0	0	0	0	0	0	0	0	0	0	0	0	0	0	3.2317
hbr-miR6171_L-3_1ss18CA	TGGATTGCTGAAGGATTT	18	scaffold26234	+	12195	12256	TGTACGCTGATTTTCTTGagtccatggaaattaatattactaTGGATTGCTGAAGGATTTat	2	bra-MIR5720,hbr-MIR6171,	hbr-MIR6171	aggggtgtatggcatattagctttgagctatctcgatatgcctttctatctaaaaccattctttctctatttttctcaatttccagaagattgggagattcacaagagggtattgattcggATGTGGATTGCTGAAGGCTTTgtgccacgcgtggaaagag	hbr-miR6171	ATGTGGATTGCTGAAGGCTTT	3'	45	32.3	-13.1	0.7	19.7145	13.5159	13.0401	0	4.86561	5.80803	15.8389	4.93582	30.2793	0	0	0	72.3436	64.6577	75.8997	19.3586	16.6154	23.911	8.52996	9.90385	3.72289	15.0156	14.4125	15.9277
bra-MIR5720-p5_2ss10TG17GT	AGAAAATCAGCGTACATTT	19	scaffold2170	-	12700	12763	AGAAAATCAGCGTTCATTTttttatatttttttagaactttttgtttattgaaaaaacgttaat	1	bra-MIR5720,	bra-MIR5720	aaacttgtaaaagaaaatcatcgtacagttaaaatttctacgataattcattcgaagttttgcaattaatgttatacagatattctaaccaaatcacaaaaccataatactgtatacctatatatctcgtctaaaagctgcatatctagtagtgaaatatataggtatactatacagtattatggttTTGTGATTTGGTTGGAATATCtgtataacatttgcaaaactttaaatgaattatcgtggaatttttaactgtacgatgattttcttttacgagttttcttctt	bra-MIR5720-p5	agaaaatcatcgtacagtt	5'	53	18.8	-4.9	0.4	0	0	0	0	0	0	0	0	0	0	0	0	40.1909	0	0	0	0	0	0	0	0	0	0	0
bra-MIR5720-p3_2ss11TG18GT	AAGAAAATCAGCGTACATTT	20	scaffold26234	-	12103	12213	tccagtgtgcaaggttctctatgttcttttgctcaactttctctataaatccttcagcaatccatagtaatattaatttccatggactcAAGAAAATCAGCGTACATTTcc	1	bra-MIR5720,	bra-MIR5720	aaacttgtaaaagaaaatcatcgtacagttaaaatttctacgataattcattcgaagttttgcaattaatgttatacagatattctaaccaaatcacaaaaccataatactgtatacctatatatctcgtctaaaagctgcatatctagtagtgaaatatataggtatactatacagtattatggttTTGTGATTTGGTTGGAATATCtgtataacatttgcaaaactttaaatgaattatcgtggaatttttaactgtacgatgattttcttttacgagttttcttctt	bra-MIR5720-p3	aagaaaatcatcgtacagtt	3'	105	36	-14.6	0.4	0	0	0	0	0	0	0	0	0	0	0	0	144.687	0	98.2232	0	6.15384	0	0	0	2.79217	0	0	0
bra-MIR5724-p5_2ss2TA18AC	AAATCATGTGGGCTCTGC	18	scaffold129229	+	994	1016	AAATCATGTGGGCTCTGCatata	1	bra-MIR5724,	bra-MIR5724	cagattgtctacagatgctacaacagtgaggagtttggttggagatgatgcattgacgttgttgatagtgcaaaaatatagagacagtAACCGCCGGTTTGATAATAGCctttagggtgaattggatgaacatatccatgcatcaccataaacggtgagacagcaagaaccacaagagcaagctcccaattcgccgtaaaagctattataaaaccggcggttagagtcgctacattttttgcactatcaacgccaacgtatttcctaccgaactcctatgttatttcatcaaatatcatgtgggctctga	bra-MIR5724-p5	atatcatgtgggctctga	5'	15	39.1	-2.2	0.2	1.38001	0	0	2.89582	0	2.17801	0	0	0	0	0	0	309.47	129.315	227.699	0	3.6923	5.7966	0	0	0	0	1.05974	1.15418
nta-MIR6024-p3_2ss2AT17CG	TTGCCAGAGTTGTTTTGCCT	20	scaffold245381	-	242	268	ctcgcaTTGCCAGAGTCGTTTTGCCTa	1	nta-MIR6024,	nta-MIR6024	aagtcattgggcggaagtggagaaacaacacttgctaaaagaaattccttttagcaactcaatattaggctttggagtttTTTTAGCCAGAGTTGTTTTCCCtcttctcaactctgtagatc	nta-MIR6024-p3	TAGCCAGAGTTGTTTTCCCt	3'	21	51.9	-3.3	0.2	0	0	0	0	0	0	0	0	0	0	0	0	0	32.3288	0	0	0	3.62288	2.40589	0	0	1.69987	0	0
stu-miR6027_R-1_1ss20TC	TGAATCCTTCGGCTATCCACA	21	scaffold22259	+	3647	3732	agcttcattagaaaatccgatgccagcgtcacatcctttaagctcttatgctctactttctttaTGAATCCTTCGGCTATCCACAg	2	stu-MIR6027,sly-MIR6027,	stu-MIR6027	tttcataattttacatgattatgggtagcacaaggattaatgtgaaacaaataagtgatatgtgaagaacattggagaattcaaagagttagttgttaggaagaaaacactttgtgtttctcgTGAATCCTTCGGCTATCCATAAtcatgttgaatgtgtgactt	stu-miR6027	TGAATCCTTCGGCTATCCATAA	3'	78	41.9	-13.3	0.4	320.163	345.457	270.143	220.083	221.733	206.185	239.468	139.1	224.005	154.363	169.717	142.828	237.126	314.052	250.023	282.083	252.923	265.919	207.344	210.117	204.061	196.052	198.595	204.982
hbr-MIR6171-p3_2ss15CA19GA	TGGATTGCTGAAGGATTTAT	20	scaffold32851	-	1154	1200	attgcggtccggaagttgatatctctaTGGATTGCTGAAGGGTTTAT	1	hbr-MIR6171,	hbr-MIR6171	aggggtgtatggcatattagctttgagctatctcgatatgcctttctatctaaaaccattctttctctatttttctcaatttccagaagattgggagattcacaagagggtattgattcggATGTGGATTGCTGAAGGCTTTgtgccacgcgtggaaagag	hbr-MIR6171-p3	TGGATTGCTGAAGGCTTTgt	3'	32	42.6	-8.4	0.4	6.30863	5.72707	4.8657	0	0	0	4.52539	4.93582	6.17944	0	0	0	72.3436	64.6577	75.8997	12.7214	9.23076	12.3178	4.59306	5.24321	1.39608	4.24969	6.35843	6.69423
hbr-MIR6173-p5_1ss1GC	CGAATGGGATTAGATACCCCA	21	scaffold129230	-	145	186	tgagCGAACGGGATTAGATACCCCAGTAGTCCTAgtcgtagg	1	hbr-MIR6173,	hbr-MIR6173	cgctgtgcgtatcgacccgtgcagtatccatcgtttaaagctaggggagcggaatgggattagataccccagtagtcctaAGCCGTAAACGATGGATACTgcacgggtcgatacggcacagcgctgtagctaacgcgtta	hbr-MIR6173-p5	ggaatgggattagatacccca	5'	36	52.4	-11.1	0.5	0	0	0	0	0	0	0	0	0	0	0	0	156.745	96.9865	75.8997	0	0	0	0	0	0	0	0	0
hbr-MIR6173-p3_2	GGGATTAGATACCCCAGTAGTCCTA	25	scaffold129230	-	145	186	tgagCGAACGGGATTAGATACCCCAGTAGTCCTAgtcgtagg	1	hbr-MIR6173,	hbr-MIR6173	cgctgtgcgtatcgacccgtgcagtatccatcgtttaaagctaggggagcggaatgggattagataccccagtagtcctaAGCCGTAAACGATGGATACTgcacgggtcgatacggcacagcgctgtagctaacgcgtta	hbr-MIR6173-p3	gggattagataccccagtagtccta	3'	36	52.4	-11.1	0.5	0	0	0	0	0	0	0	0	0	0	0	0	40.1909	60.0393	53.5763	0	0	0	0	0	0	0	0	0
hbr-MIR6173-p5_2ss19AG20GC	GATACCCCAGTAGTCCTAGCC	21	scaffold202169	+	226	339	gaaagctaggggagcgaatgggaatagattaGATACCCCAGTAGTCCTAGCCgtaaacgaaggatactaggcgctgtgcgtatcgacccgtgcaGTGCTGTAGCTAACGCGTTA	1	hbr-MIR6173,	hbr-MIR6173	cgctgtgcgtatcgacccgtgcagtatccatcgtttaaagctaggggagcggaatgggattagataccccagtagtcctaAGCCGTAAACGATGGATACTgcacgggtcgatacggcacagcgctgtagctaacgcgtta	hbr-MIR6173-p5	gataccccagtagtcctaAGC	5'	47	51.8	-35.7	0.6	2.36574	5.95615	3.5033	0	0	0	0	0	0	0	0	4.04777	4199.95	3242.12	3960.18	146.02	135.384	161.58	0	0	0	0	0	0
hbr-MIR6173-p3_1ss2CT	GTGCTGTAGCTAACGCGTTA	20	scaffold202169	+	226	339	gaaagctaggggagcgaatgggaatagattaGATACCCCAGTAGTCCTAGCCgtaaacgaaggatactaggcgctgtgcgtatcgacccgtgcaGTGCTGTAGCTAACGCGTTA	1	hbr-MIR6173,	hbr-MIR6173	cgctgtgcgtatcgacccgtgcagtatccatcgtttaaagctaggggagcggaatgggattagataccccagtagtcctaAGCCGTAAACGATGGATACTgcacgggtcgatacggcacagcgctgtagctaacgcgtta	hbr-MIR6173-p3	gcgctgtagctaacgcgtta	3'	47	51.8	-35.7	0.6	23.8545	23.8246	5.64421	0	0	0	0	4.48711	5.87047	0	0	0	6225.57	3616.21	4562.91	266.043	225.846	282.584	5.03049	5.24321	2.09412	8.49937	4.8748	5.07838
hbr-miR6173_L+1	TAGCCGTAAACGATGGATACT	21	scaffold3	+	104590	104698	gaaagctaggggagcgaatgggattagataccccagtagtccTAGCCGTAAACGATGGATACTaggcgctgtgcgtatcgacccgtgcaGTGCTGTAGCTAACGCGTTA	1	hbr-MIR6173,	hbr-MIR6173	cgctgtgcgtatcgacccgtgcagtatccatcgtttaaagctaggggagcggaatgggattagataccccagtagtcctaAGCCGTAAACGATGGATACTgcacgggtcgatacggcacagcgctgtagctaacgcgtta	hbr-miR6173	AGCCGTAAACGATGGATACT	5'	58	53.2	-36.7	0.6	0.985723	2.74899	0	0	0	0	0	0	3.08972	0	0	0	1334.34	1237.73	1111.71	136.064	129.231	136.945	0	0.970965	0	1.98319	3.60311	2.30836
hbr-MIR6173-p5	TGGGATTAGATACCCCAGTAGTCC	24	scaffold14879	-	1936	2066	aaTGGGATTAGATACACCAGTAGTCCtagccgtaaaagatggatactgggcgctatgaatcaaaccaaaccgatttttagaccccgcttgtcgactctgtgtaaacgagttgagtcgaggtgttttaacca	1	hbr-MIR6173,	hbr-MIR6173	cgctgtgcgtatcgacccgtgcagtatccatcgtttaaagctaggggagcggaatgggattagataccccagtagtcctaAGCCGTAAACGATGGATACTgcacgggtcgatacggcacagcgctgtagctaacgcgtta	hbr-MIR6173-p5	tgggattagataccccagtagtcc	5'	126	44.3	-33.5	0.6	0	0	0	0	0	0	0	0	0	0	0	0	799.799	1117.65	763.462	0	0	3.62288	0	0	0	0	0	0
hbr-MIR6173-p3_1	GGATTAGATACCCCAGTAGT	20	scaffold19378	-	1163	1225	gaggtatgaaggctaaggtagcgatagGGATTAGATACCCCAGTAGTcttagctgtcaacgat	1	hbr-MIR6173,	hbr-MIR6173	cgctgtgcgtatcgacccgtgcagtatccatcgtttaaagctaggggagcggaatgggattagataccccagtagtcctaAGCCGTAAACGATGGATACTgcacgggtcgatacggcacagcgctgtagctaacgcgtta	hbr-MIR6173-p3	ggattagataccccagtagt	3'	57	46	-18.3	0.6	0	0	0	0	0	0	0	0	0	0	0	0	40.1909	60.0393	53.5763	0	0	0	0	0	0	0	0	0
hbr-miR6173_L-3R+1	CGTAAACGATGGATACTA	18	scaffold27269	+	3853	3907	CGTAAACGATGGATACTAgatgaaatagttgcgagattgtcatttgtactcacct	1	hbr-MIR6173,	hbr-MIR6173	cgctgtgcgtatcgacccgtgcagtatccatcgtttaaagctaggggagcggaatgggattagataccccagtagtcctaAGCCGTAAACGATGGATACTgcacgggtcgatacggcacagcgctgtagctaacgcgtta	hbr-miR6173	AGCCGTAAACGATGGATACT	5'	43	38.2	-8.1	0.4	0	0	0	0	0	0	0	0	0	0	0	0	40.1909	41.5656	26.7881	11.6152	15.3846	14.4915	3.49947	0	4.18825	0	0	0
hbr-miR6173_L+1R-1	TAGCCGTAAACGATGGATAC	20	scaffold29651	+	2078	2187	TAGCCGTAAACGATGGATACcgcaaacgaaaaaaagaaatgtgtgaaaaagattatgtacgtggaatattttttattacattatccccatcccatcccatcccatcgcat	1	hbr-MIR6173,	hbr-MIR6173	cgctgtgcgtatcgacccgtgcagtatccatcgtttaaagctaggggagcggaatgggattagataccccagtagtcctaAGCCGTAAACGATGGATACTgcacgggtcgatacggcacagcgctgtagctaacgcgtta	hbr-miR6173	AGCCGTAAACGATGGATACT	5'	97	37.3	-15.7	0.4	0.985723	2.29083	0	0	0	0	0	0	0	0	0	0	1057.02	466.459	848.291	72.4566	69.5384	99.9914	1.53102	0	0	0	1.90753	1.15418
hbr-miR6173_L-1R+1	GCCGTAAACGATGGATACTA	20	scaffold49959	-	1267	1346	cctccatttgccacacccatgtagtcctaGCCGTAAACTATGGATACTAgacgctatacatgtcggttgttgagtgggac	1	hbr-MIR6173,	hbr-MIR6173	cgctgtgcgtatcgacccgtgcagtatccatcgtttaaagctaggggagcggaatgggattagataccccagtagtcctaAGCCGTAAACGATGGATACTgcacgggtcgatacggcacagcgctgtagctaacgcgtta	hbr-miR6173	AGCCGTAAACGATGGATACT	5'	76	48.8	-21.2	0.5	0	0	0.973139	0	0	0	0	0	0	0	0	0	727.456	637.34	678.633	30.4207	25.2307	39.1271	0	0	0	0	0	0
hbr-MIR6173-p3_2ss17AG18GC	TACCCCAGTAGTCCTAGC	18	scaffold51387	+	2575	2701	caagctgattgtacatacattcgtcacttccatttataattgatatttaacaagtaaaattaaagcactttgtaaggccaatattgacattgagtaacgagatttatgTACCCCAGTAGTCCTAGCc	1	hbr-MIR6173,	hbr-MIR6173	cgctgtgcgtatcgacccgtgcagtatccatcgtttaaagctaggggagcggaatgggattagataccccagtagtcctaAGCCGTAAACGATGGATACTgcacgggtcgatacggcacagcgctgtagctaacgcgtta	hbr-MIR6173-p3	taccccagtagtcctaAG	3'	114	33.9	-20.2	0.5	0	0	0	0	0	0	0	0	0	0	0	0	229.088	69.2761	147.335	7.19035	8.61538	10.1441	1.09358	0	0	0	0	0
gma-miR6300_1ss18GC	GTCGTTGTAGTATAGTGC	18	scaffold14179	-	10414	10513	aagttgtcactgaaGTCGTTGTAGTATAGTGGtgagtattcccgcctgtcacgcgggtgacccgggtTCGATCCCCGGCAACGGCGCTttttgacaaatc	2	gma-MIR6300,ath-MIR8175,	gma-MIR6300	aggtaaaaatacttaccactatattacaacaacttgtttgtgaaattcaatggtaattttaaataataaatgttttaatattaccgatagcatttgattatatttttgttttaaagttacatttgattatatcgctatcggctataatgtaagtcatattcatccaatatcatgcaacttttttgtatagatatattaatattactcgataatcatcaaGTCGTTGTAGTATAGTGGtaagtattcccgcc	gma-miR6300	GTCGTTGTAGTATAGTGG	5'	94	54	-33.2	0.6	0	0	0	2.48214	0	0	1.88558	0	1.85383	0	0	6.36078	40.1909	0	0	0	0	0	2.6246	0	0	0	1.27169	0
ath-miR8175_L+2R-1	TCGATCCCCGGCAACGGCGCC	21	scaffold14179	-	10414	10513	aagttgtcactgaaGTCGTTGTAGTATAGTGGtgagtattcccgcctgtcacgcgggtgacccgggtTCGATCCCCGGCAACGGCGCTttttgacaaatc	2	gma-MIR6300,ath-MIR8175,	ath-MIR8175	cttaaggcaatttgacctatatcaaatttggcaccgttgccggggatcgacccgggtcacccgcgtgacaggcgggaatacttaccacttagtacaacgacccaatatagtggtaagtattctcgcatgtcactcgggttcGATCCCCGGCAACGGCGCCAaatttgatatagctcaaatcgccttaag	ath-miR8175	GATCCCCGGCAACGGCGCCA	3'	94	54	-33.2	0.6	0	0	0	0	0	0	0	0	0	0	0	0	84.4009	101.605	75.8997	0	0	0	0	0	0	0	0	0
gma-MIR6300-p5	ATCAAGTCGTTGTAGTATAGTGGT	24	scaffold59780	-	1756	1791	aatcaATGAAGTCGTTGTAGTATAGTGGTgagtatt	1	gma-MIR6300,	gma-MIR6300	aggtaaaaatacttaccactatattacaacaacttgtttgtgaaattcaatggtaattttaaataataaatgttttaatattaccgatagcatttgattatatttttgttttaaagttacatttgattatatcgctatcggctataatgtaagtcatattcatccaatatcatgcaacttttttgtatagatatattaatattactcgataatcatcaaGTCGTTGTAGTATAGTGGtaagtattcccgcc	gma-MIR6300-p5	atcaaGTCGTTGTAGTATAGTGGt	5'	14	33.3	-3	0.2	0	0	0	0	0	0	0	0	0	0	0	0	0	0	0	5.53104	9.84614	4.34745	0	0	0	0	0	0
gma-miR6300_R+5_1	GTCGTTGTAGTATAGTGGTGAGT	23	scaffold7849	+	13692	13809	atttttaatgctatatatttaaaaaaagtacacgcttcacaacaaGTCGTTGTAGTATAGTGGTGAGTATTcccgcctgtcacgcgggtgacccgggttcgatccccggcaacggcgc	2	gma-MIR6300,ath-MIR8175,	gma-MIR6300	aggtaaaaatacttaccactatattacaacaacttgtttgtgaaattcaatggtaattttaaataataaatgttttaatattaccgatagcatttgattatatttttgttttaaagttacatttgattatatcgctatcggctataatgtaagtcatattcatccaatatcatgcaacttttttgtatagatatattaatattactcgataatcatcaaGTCGTTGTAGTATAGTGGtaagtattcccgcc	gma-miR6300	GTCGTTGTAGTATAGTGG	5'	64	47.5	-29.9	0.5	0	0	0	0	0	5.80803	0	0	0	7.76671	0	2.89126	0	0	0	0	0	0	0	1.94193	0	0	0	0
gma-MIR6300-p3_1ss17AG	GTTGTAGTATAGTGGTGAGTATT	23	scaffold7849	+	13692	13809	atttttaatgctatatatttaaaaaaagtacacgcttcacaacaaGTCGTTGTAGTATAGTGGTGAGTATTcccgcctgtcacgcgggtgacccgggttcgatccccggcaacggcgc	2	gma-MIR6300,ath-MIR8175,	gma-MIR6300	aggtaaaaatacttaccactatattacaacaacttgtttgtgaaattcaatggtaattttaaataataaatgttttaatattaccgatagcatttgattatatttttgttttaaagttacatttgattatatcgctatcggctataatgtaagtcatattcatccaatatcatgcaacttttttgtatagatatattaatattactcgataatcatcaaGTCGTTGTAGTATAGTGGtaagtattcccgcc	gma-MIR6300-p3	GTTGTAGTATAGTGGtaagtatt	3'	64	47.5	-29.9	0.5	0	1.14541	0	6.61903	6.95087	5.80803	0	15.2562	0	0	16.9717	0	80.3818	138.552	44.6469	0	3.07692	3.62288	16.6225	12.6226	11.634	8.78268	9.53765	6.69423
gma-miR6300_R+6_1	GTCGTTGTAGTATAGTGGTGAGTA	24	scaffold11371	+	1070	1205	caaattGTCGTTGTAGTATAGTGGTGAGTAttcccgcctgtcacgcgggtgacccgggttcgatccccggcaacggcgaaatttttcttttggatccttcattctttttcacctaataagatactacaccaatcca	1	gma-MIR6300,	gma-MIR6300	aggtaaaaatacttaccactatattacaacaacttgtttgtgaaattcaatggtaattttaaataataaatgttttaatattaccgatagcatttgattatatttttgttttaaagttacatttgattatatcgctatcggctataatgtaagtcatattcatccaatatcatgcaacttttttgtatagatatattaatattactcgataatcatcaaGTCGTTGTAGTATAGTGGtaagtattcccgcc	gma-miR6300	GTCGTTGTAGTATAGTGG	5'	130	46.3	-38.4	0.6	8.28008	11.4541	8.56363	38.0594	37.1871	58.8063	24.5125	86.6012	4.63458	55.3378	124.024	47.995	1945.24	2323.06	1982.32	50.3325	76.923	51.4449	29.3081	31.0709	38.8576	19.8319	16.7439	19.3902
gma-MIR6300-p3_1ss10AT	TATAGTGGTTAGTATTCCCGCC	22	scaffold2139	-	13049	13157	attgtgaattagtgggtaatatttgtgagtcttaagaagtaaagtttttacaaactaataacaacgaagtcgttgtagTATAGTGGTAAGTATTCCCGCCtgtcacgcg	1	gma-MIR6300,	gma-MIR6300	aggtaaaaatacttaccactatattacaacaacttgtttgtgaaattcaatggtaattttaaataataaatgttttaatattaccgatagcatttgattatatttttgttttaaagttacatttgattatatcgctatcggctataatgtaagtcatattcatccaatatcatgcaacttttttgtatagatatattaatattactcgataatcatcaaGTCGTTGTAGTATAGTGGtaagtattcccgcc	gma-MIR6300-p3	TATAGTGGtaagtattcccgcc	3'	103	35.8	-27.6	0.7	0	0	0	0	0	0	1.88558	0	0	0	0	0	40.1909	0	0	0	0	0	0	0	0	0	0	0
gma-miR6300_R+4	GTCGTTGTAGTATAGTGGTGAG	22	scaffold24601	+	4695	4748	ttaacatcgagacaagtgaattGTCGTTGTAGTATAGTGGTGAGtattcccgcc	1	gma-MIR6300,	gma-MIR6300	aggtaaaaatacttaccactatattacaacaacttgtttgtgaaattcaatggtaattttaaataataaatgttttaatattaccgatagcatttgattatatttttgttttaaagttacatttgattatatcgctatcggctataatgtaagtcatattcatccaatatcatgcaacttttttgtatagatatattaatattactcgataatcatcaaGTCGTTGTAGTATAGTGGtaagtattcccgcc	gma-miR6300	GTCGTTGTAGTATAGTGG	3'	27	42.6	-10.4	0.5	7.29435	11.6832	7.20123	43.0237	41.0101	53.7242	6.78808	27.3714	4.94355	83.4921	100.525	39.8994	952.525	951.391	942.05	23.7835	23.3846	29.7076	36.307	38.4502	47.2341	15.5822	17.3797	18.0052
gma-miR6300_R+7	GTCGTTGTAGTATAGTGGTGAGTAT	25	scaffold24995	+	7033	7118	cccagaaGTCGTTGTAGTATAGTGGTGAGTATacccgcctgtcacgcgggtgacccgggttcgatccccggcaacggcgttctttt	1	gma-MIR6300,	gma-MIR6300	aggtaaaaatacttaccactatattacaacaacttgtttgtgaaattcaatggtaattttaaataataaatgttttaatattaccgatagcatttgattatatttttgttttaaagttacatttgattatatcgctatcggctataatgtaagtcatattcatccaatatcatgcaacttttttgtatagatatattaatattactcgataatcatcaaGTCGTTGTAGTATAGTGGtaagtattcccgcc	gma-miR6300	GTCGTTGTAGTATAGTGG	5'	80	58.1	-30.4	0.6	10.843	14.2031	11.483	45.5058	44.8331	55.5392	14.7075	8.97422	8.03327	66.9879	96.6084	35.8517	643.055	891.352	602.733	22.6773	20.9231	16.6652	26.4647	25.6335	30.2485	12.1824	12.081	16.6202
gma-miR6300_R+1_2	GTCGTTGTAGTATAGTGGT	19	scaffold27542	+	876	927	atagacgtacttcaaaaaaaGTCGTTGTAGTATAGTGGTgagtattcccgcc	1	gma-MIR6300,	gma-MIR6300	aggtaaaaatacttaccactatattacaacaacttgtttgtgaaattcaatggtaattttaaataataaatgttttaatattaccgatagcatttgattatatttttgttttaaagttacatttgattatatcgctatcggctataatgtaagtcatattcatccaatatcatgcaacttttttgtatagatatattaatattactcgataatcatcaaGTCGTTGTAGTATAGTGGtaagtattcccgcc	gma-miR6300	GTCGTTGTAGTATAGTGG	3'	23	40.4	-9.1	0.4	55.2005	64.6013	38.5363	170.026	182.46	264.628	220.613	122.947	170.553	989.285	1665.84	774.28	1856.82	1588.73	1526.92	881.095	807.999	868.042	115.701	93.6011	87.0225	82.1606	87.7464	91.1801
gma-miR6300_R+1_1	GTCGTTGTAGTATAGTGGC	19	scaffold35514	+	8059	8084	ttGTCGTTGTAGTATAGTGGCgagta	1	gma-MIR6300,	gma-MIR6300	aggtaaaaatacttaccactatattacaacaacttgtttgtgaaattcaatggtaattttaaataataaatgttttaatattaccgatagcatttgattatatttttgttttaaagttacatttgattatatcgctatcggctataatgtaagtcatattcatccaatatcatgcaacttttttgtatagatatattaatattactcgataatcatcaaGTCGTTGTAGTATAGTGGtaagtattcccgcc	gma-miR6300	GTCGTTGTAGTATAGTGG	5'	20	42.3	-5.2	0.5	55.2005	64.6013	38.5363	170.026	182.46	264.628	220.613	122.947	170.553	989.285	1665.84	774.28	1856.82	1588.73	1526.92	881.095	807.999	868.042	115.701	93.6011	87.0225	82.1606	87.7464	91.1801
gma-miR6300_R+5_2	GTCGTTGTAGTATAGTGGTTAGT	23	scaffold50540	-	1134	1167	cgtcagcgaaGTCGTTGTAGTATAGTGGTGAGTa	1	gma-MIR6300,	gma-MIR6300	aggtaaaaatacttaccactatattacaacaacttgtttgtgaaattcaatggtaattttaaataataaatgttttaatattaccgatagcatttgattatatttttgttttaaagttacatttgattatatcgctatcggctataatgtaagtcatattcatccaatatcatgcaacttttttgtatagatatattaatattactcgataatcatcaaGTCGTTGTAGTATAGTGGtaagtattcccgcc	gma-miR6300	GTCGTTGTAGTATAGTGG	3'	14	47.1	-4.8	0.3	0	0	0	0	0	5.80803	0	0	0	7.76671	0	2.89126	0	0	0	0	0	0	0	1.94193	0	0	0	0
gma-miR6300_R+6_2	GTCGTTGTAGTATAGTGGTTAGTA	24	scaffold63918	-	1332	1408	caaGTCGTTGTAGTATAGTGGTGAGTAttcccgcctgtcacgcgggtgacccgggttcgatccccggcaacggcgag	1	gma-MIR6300,	gma-MIR6300	aggtaaaaatacttaccactatattacaacaacttgtttgtgaaattcaatggtaattttaaataataaatgttttaatattaccgatagcatttgattatatttttgttttaaagttacatttgattatatcgctatcggctataatgtaagtcatattcatccaatatcatgcaacttttttgtatagatatattaatattactcgataatcatcaaGTCGTTGTAGTATAGTGGtaagtattcccgcc	gma-miR6300	GTCGTTGTAGTATAGTGG	5'	71	61	-26.6	0.6	8.28008	11.4541	8.56363	38.0594	37.1871	58.8063	24.5125	86.6012	4.63458	55.3378	124.024	47.995	1945.24	2323.06	1982.32	50.3325	76.923	51.4449	29.3081	31.0709	38.8576	19.8319	16.7439	19.3902
ptc-miR6478_R-1	CCGACCTTAGCTCAGTTGGT	20	scaffold221	+	1949	1988	aaaaCCGACCTTAGCTCAGTTGGTAGAGCGGAGGACTGTA	1	ptc-MIR6478,	ptc-MIR6478	aCCGACCTTAGCTCAGTTGGTGgagcggagggctgtaggtcgctggttggattccggcaaggtcggatttcaattttgtaatttcttttctcaccgaccttagttcagaagttgcattgttttgtctgttgaggtggt	ptc-miR6478	CCGACCTTAGCTCAGTTGGTG	5'	26	50	-10.3	0.5	34.3032	41.464	17.5165	84.3926	77.8497	54.4502	32.4319	23.7817	30.2793	89.3172	118.802	75.7511	2588.29	1851.98	2183.23	284.849	310.769	318.813	59.0536	52.2379	57.9374	53.2627	55.9542	53.7847
ptc-MIR6478-p3_2ss7GA17GA	GTTGGTAGAGCGGAGGACTGTA	22	scaffold221	+	1949	1988	aaaaCCGACCTTAGCTCAGTTGGTAGAGCGGAGGACTGTA	1	ptc-MIR6478,	ptc-MIR6478	aCCGACCTTAGCTCAGTTGGTGgagcggagggctgtaggtcgctggttggattccggcaaggtcggatttcaattttgtaatttcttttctcaccgaccttagttcagaagttgcattgttttgtctgttgaggtggt	ptc-MIR6478-p3	GTTGGTGgagcggagggctgta	3'	26	50	-10.3	0.5	0	0	0	0	0	0	0	0	0	0	0	0	0	23.092	0	0	0	0	0	0	0	0	0	0
ptc-miR6478_R+2_1ss21GA	CCGACCTTAGCTCAGTTGGTAGA	23	scaffold10590	+	8288	8374	agCCGACCTTAGCTCAGTTGGTAGAgcggaggactgtagtagttgctgagatccttaggtcgctggttcgaatccggcaggtcggat	1	ptc-MIR6478,	ptc-MIR6478	aCCGACCTTAGCTCAGTTGGTGgagcggagggctgtaggtcgctggttggattccggcaaggtcggatttcaattttgtaatttcttttctcaccgaccttagttcagaagttgcattgttttgtctgttgaggtggt	ptc-miR6478	CCGACCTTAGCTCAGTTGGTG	5'	83	55.2	-31.9	0.7	55.0034	90.9458	31.1405	129.485	122.683	87.8464	65.6181	45.3198	46.9637	133.005	167.106	111.603	5815.63	6428.82	5223.69	513.281	579.692	584.008	99.0788	99.0385	106.568	89.2434	100.463	96.951
ptc-miR6478_R-2	CCGACCTTAGCTCAGTTGG	19	scaffold11421	+	6390	6518	ttattgagaccatagcatcttCCGACCTTAGCTCAGTTGGtagagcggaggactgtagttagttcatggcagcttatccttaggtcgctggttcgaatccggcaggtcggattgttttgttttcaaata	1	ptc-MIR6478,	ptc-MIR6478	aCCGACCTTAGCTCAGTTGGTGgagcggagggctgtaggtcgctggttggattccggcaaggtcggatttcaattttgtaatttcttttctcaccgaccttagttcagaagttgcattgttttgtctgttgaggtggt	ptc-miR6478	CCGACCTTAGCTCAGTTGGTG	5'	123	45.7	-40.5	0.7	10.843	8.24698	2.91942	55.0207	37.8822	24.6841	5.27962	2.24355	5.25252	69.9004	65.2759	43.9472	1081.14	692.761	1000.09	148.232	152	162.305	31.4952	26.2161	25.1295	29.4645	25.6457	33.9328
ptc-miR6478_R-1_1ss20TC	CCGACCTTAGCTCAGTTGGC	20	scaffold129682	-	222	308	aCCGACCTTAGCTCAGTTGGTagagcggaggactgtagtgttgtcacggtaatccttaggtcgctggttcgaatccggcaggtcgga	1	ptc-MIR6478,	ptc-MIR6478	aCCGACCTTAGCTCAGTTGGTGgagcggagggctgtaggtcgctggttggattccggcaaggtcggatttcaattttgtaatttcttttctcaccgaccttagttcagaagttgcattgttttgtctgttgaggtggt	ptc-miR6478	CCGACCTTAGCTCAGTTGGTG	5'	85	55.2	-32.3	0.7	13.2087	13.974	5.44958	19.4434	19.4624	11.253	9.80501	13.91	10.505	33.0085	58.7484	28.9126	2089.93	2249.16	1776.95	167.591	173.538	169.551	18.1535	21.5554	24.1988	28.0479	27.5532	21.9294
ptc-miR6478_R+2_2ss20TC21GA	CCGACCTTAGCTCAGTTGGCAGA	23	scaffold1376	-	8156	8287	tatgagtcaagcaacatcaaCCGACCTTAGCTCAGTTGGTAGAgcggaggactgtagttggtttataacagcctatccttaggtcgctggttcgaatccggcaggtcggatctctttgtttcaaatctctct	1	ptc-MIR6478,	ptc-MIR6478	aCCGACCTTAGCTCAGTTGGTGgagcggagggctgtaggtcgctggttggattccggcaaggtcggatttcaattttgtaatttcttttctcaccgaccttagttcagaagttgcattgttttgtctgttgaggtggt	ptc-miR6478	CCGACCTTAGCTCAGTTGGTG	5'	126	47	-35.7	0.6	4.14004	6.6434	2.14091	5.79165	7.29841	4.35602	2.63981	4.93582	2.78075	10.6792	0	4.62602	566.692	877.497	482.186	43.6952	37.5384	31.1568	7.21766	8.15611	10.4706	3.96637	6.99428	6.69423
ptc-miR6478_L-1R+2_1ss21GA	CGACCTTAGCTCAGTTGGTAGA	22	scaffold275888	+	79	149	tccactgaacaacaataaacCGACCTTAGCTCAGTTGGTAGAgcggaggactgtagtgttgtcacggtaat	1	ptc-MIR6478,	ptc-MIR6478	aCCGACCTTAGCTCAGTTGGTGgagcggagggctgtaggtcgctggttggattccggcaaggtcggatttcaattttgtaatttcttttctcaccgaccttagttcagaagttgcattgttttgtctgttgaggtggt	ptc-miR6478	CCGACCTTAGCTCAGTTGGTG	5'	65	46.5	-18.7	0.6	0	0	0	0	0	0	0	0	0	0	0	0	80.3818	60.0393	53.5763	0	3.07692	0	0	0	0	0	0	0
ptc-miR6478_1ss21GA	CCGACCTTAGCTCAGTTGGTA	21	scaffold30094	+	3565	3685	aaggctttgaaacatcatCCGACCTTAGCTCAGTTGGTAgagcggaggactgtagttgttgccgtaatccttaggtcgctggttcgaatccggcaggtcggaatttttgttttttcgcatt	1	ptc-MIR6478,	ptc-MIR6478	aCCGACCTTAGCTCAGTTGGTGgagcggagggctgtaggtcgctggttggattccggcaaggtcggatttcaattttgtaatttcttttctcaccgaccttagttcagaagttgcattgttttgtctgttgaggtggt	ptc-miR6478	CCGACCTTAGCTCAGTTGGTG	5'	115	47.1	-38.5	0.7	27.9945	33.6752	10.3153	102.595	75.0694	54.8132	25.2668	13.0126	14.2127	135.917	117.497	72.2816	4364.73	3999.54	3866.42	396.576	385.846	410.11	80.0504	73.9876	90.7454	69.6948	67.8233	80.1
ptc-miR6478_R+4_1ss21GA	CCGACCTTAGCTCAGTTGGTAGAGC	25	scaffold69839	+	1025	1115	agaCCGACCTTAGCTCAGTTGGTAGAGCggaggactgtagtttgcttgctgtcatccttaggtcgctggttcgaatccggcaggtcggaat	1	ptc-MIR6478,	ptc-MIR6478	aCCGACCTTAGCTCAGTTGGTGgagcggagggctgtaggtcgctggttggattccggcaaggtcggatttcaattttgtaatttcttttctcaccgaccttagttcagaagttgcattgttttgtctgttgaggtggt	ptc-miR6478	CCGACCTTAGCTCAGTTGGTG	5'	85	53.8	-32.3	0.7	2.56288	5.49798	2.91942	18.616	15.2919	21.4171	13.5762	10.7691	2.1628	33.9794	37.86	25.4431	7379.05	9463.11	6277.35	157.082	167.384	169.551	53.3669	50.296	63.0564	36.8306	45.1449	35.3179
ptc-miR6478_2ss20TC21GA	CCGACCTTAGCTCAGTTGGCA	21	scaffold91116	-	2953	3028	acaaaCCGACCTTAGCTCAGTTGGTAgagcggaggactgtagtgtcataacggtaatccttaggtcgctggttcga	1	ptc-MIR6478,	ptc-MIR6478	aCCGACCTTAGCTCAGTTGGTGgagcggagggctgtaggtcgctggttggattccggcaaggtcggatttcaattttgtaatttcttttctcaccgaccttagttcagaagttgcattgttttgtctgttgaggtggt	ptc-miR6478	CCGACCTTAGCTCAGTTGGTG	5'	70	50	-21.2	0.6	4.14004	4.12349	0	4.13689	2.78035	0	5.27962	5.83324	1.54486	6.79587	15.6662	4.04777	651.093	614.248	491.116	28.7614	35.0769	36.2288	4.59306	5.82579	4.65361	4.81631	3.81506	4.38588
ptc-miR6478_R+1_1ss21GA	CCGACCTTAGCTCAGTTGGTAG	22	scaffold93608	+	337	427	caaCCGACCTTAGCTCAGTTGGTAGagcggaggactgtagtgttatcatagtaatccttaggtcgctggttcgaatccggcaggtcggatt	1	ptc-MIR6478,	ptc-MIR6478	aCCGACCTTAGCTCAGTTGGTGgagcggagggctgtaggtcgctggttggattccggcaaggtcggatttcaattttgtaatttcttttctcaccgaccttagttcagaagttgcattgttttgtctgttgaggtggt	ptc-miR6478	CCGACCTTAGCTCAGTTGGTG	5'	85	50.5	-30.6	0.7	7.29435	8.24698	3.5033	13.6517	12.164	7.26003	3.01693	4.48711	2.47178	9.70839	19.5828	11.5651	506.406	471.077	419.681	35.3987	33.8461	36.9534	12.4669	12.8167	14.4262	9.34931	7.84207	7.84841
gra-MIR7504g-p5_2ss8TC19TA	TTTTGATCTTTAGCTTTTATTCTC	24	scaffold55174	+	5021	5077	TTTTGATCTTTAGCTTTTATTCTCagaacagagtgacattcaagcctttggatctac	1	gra-MIR7504g,	gra-MIR7504g	tccaatgtaagaatgacaaatcagatttttcttttgatttttagctttttttctcttgaaaaaaaattcaaatccaactaaaattgtagaaaatcAGGAGGAAATCTGATTTGTCATTCtcacattgaa	gra-MIR7504g-p5	ttttgatttttagctttttttctc	5'	50	35.1	-11.4	0.6	0	1.3745	0	0	0	0	6.03385	0	0	0	0	0	0	0	0	0	0	0	0	0	0	0	0	0
lja-MIR7531-p3_2ss11TC17CA	GAGGAAGAAACTTATAATA	19	scaffold12743	-	4887	5020	aaccctctattattaatgttctaatctttttacttgtttcatttttgaatttatttatagcaatattgaaagaccacagaaaatgaagctgctaattaggttaaaattcattcaaGAGGAAGAAACTTATAATA	1	lja-MIR7531,	lja-MIR7531	aaggttagtctaaattcatgcatcggtttcCGTGTTTTCTTTCATTCCCCAtttcattcctcccaatcaaacataacattaattttcaaacatagcattaatgttatgtttagttggaagaacggaaagggagaaataaagaaaatacggaaattgaggaagaaatttatactaacctt	lja-MIR7531-p3	gaggaagaaatttatacta	3'	116	24.6	-22.9	0.7	0	0	0	0	0	0	0	0	0	0	0	0	76.3627	50.8025	89.2938	3.31863	4.30769	9.41948	0	0	0	0	0	0
lja-MIR7531-p5_2ss11TC17CA_1	GAGGAAGAAACTTATAAT	18	scaffold3	-	828	931	aGAGGAAGAAACTTATAATatcgtagccgctcatggttattttggccgattaatcttccaatatgctagtttcaacaactctcgttcgttacacttcttcctag	1	lja-MIR7531,	lja-MIR7531	aaggttagtctaaattcatgcatcggtttcCGTGTTTTCTTTCATTCCCCAtttcattcctcccaatcaaacataacattaattttcaaacatagcattaatgttatgtttagttggaagaacggaaagggagaaataaagaaaatacggaaattgaggaagaaatttatactaacctt	lja-MIR7531-p5	gaggaagaaatttatact	5'	100	38.5	-18.2	0.5	0	0	0	0	0	0	0	0	0	0	0	0	24.1145	0	0	0	0	3.62288	0	0	0	0	0	0
lja-MIR7531-p5_2ss11TC17CA_2	GAGGAAGAAACTTATAATA	19	scaffold33083	+	4452	4554	aGAGGAAGAAACTTATAATAttgtagccgctcatggttattttggcctattaatcttccagtgtgctagtacaacaactctcgttcattacacttcttcctaa	1	lja-MIR7531,	lja-MIR7531	aaggttagtctaaattcatgcatcggtttcCGTGTTTTCTTTCATTCCCCAtttcattcctcccaatcaaacataacattaattttcaaacatagcattaatgttatgtttagttggaagaacggaaagggagaaataaagaaaatacggaaattgaggaagaaatttatactaacctt	lja-MIR7531-p5	gaggaagaaatttatacta	5'	99	36.9	-19.5	0.5	0	0	0	0	0	0	0	0	0	0	0	0	76.3627	50.8025	89.2938	3.31863	4.30769	9.41948	0	0	0	0	0	0
ptc-MIR7823-p5_2ss16AG18GA	GACAAATATAAATTGGGATTG	21	scaffold370935	+	70	210	GACAAATATAAATTGGGATTGatcgtaatcttggggtacattctatgggccacagaggaaaacacctacatcgatttatggtggctagacttggtggatcatctgacaggtttgaaaagtaccattggggaaaattttcat	1	ptc-MIR7823,	ptc-MIR7823	attcaaatttatttcaagttcatgcatgcaacccaaatttataattgtccacacctgtgccaaatttaaatttcccgcattaggtaagtagatattttgtctccattcaggcaaccaaaaaaaactgaaaaaatctatattgctaaatttgacacaggtggacaaatataaattgaggTTGCATGCATGAACTTGAAATacgctctagc	ptc-MIR7823-p5	gacaaatataaattgaggTTG	5'	22	39.7	-32.4	0.6	0	0	0	0	0	0	4.14827	0	0	0	0	0	0	0	0	0	0	0	0	0	0	0	0	0
rgl-miR7972_R-1_1ss14TC	TTGTCAGGCTTGTCATTCTC	20	scaffold19159	-	3425	3575	tcaattgagggagaattacaagtttgacaaagagctttctccgcccctattctaaactacatggcgcccccccagtagtgctacacacccaactagcactattataaaaggtgaactcttTTGTCAGGCTTGTCATTCTCctttgttggca	1	rgl-MIR7972,	rgl-MIR7972	ctgaatcgaaggaaaatttcaagcttgacaaatacgtcttccatggcgtccgtcccaaaccagtcttcctatatgtggaaagggtacacaaaggaagaaaggatacacaaaagactagcaaaatagtccacaatactctttccaccatttttaagggagtcagtcttatTTGTCAGGCTTGTTATTCTCCttcgatggcg	rgl-miR7972	TTGTCAGGCTTGTTATTCTCC	3'	149	44.4	-50.5	0.8	22.4745	26.3445	25.6909	23.1666	20.5051	20.6911	16.5931	17.9484	18.5383	4.85419	0	3.46952	88.42	41.5656	62.5057	14.3807	14.7692	14.4915	13.7792	19.4193	13.4955	7.08281	6.99428	5.54006
rgl-miR7972_L+3_1ss17TC	TCTTTGTCAGGCTTGTCATTCTCC	24	scaffold3514	-	7326	7469	caagcttgataaatgagtttgcccgtcgtcggaagcatttgtttcgaaaatacaggcgcatatccagtgatatacgcgtactaaaacacgtagttagtactattatataaggcaaacTCTTTGTCAGGCTTGTCATTCTCCttt	1	rgl-MIR7972,	rgl-MIR7972	ctgaatcgaaggaaaatttcaagcttgacaaatacgtcttccatggcgtccgtcccaaaccagtcttcctatatgtggaaagggtacacaaaggaagaaaggatacacaaaagactagcaaaatagtccacaatactctttccaccatttttaagggagtcagtcttatTTGTCAGGCTTGTTATTCTCCttcgatggcg	rgl-miR7972	TTGTCAGGCTTGTTATTCTCC	3'	132	39.6	-47.3	0.8	94.2351	172.041	132.347	47.9879	47.6134	43.9232	193.083	122.947	58.0867	20.3876	23.4993	3.46952	128.611	41.5656	62.5057	51.9918	45.5384	42.0254	45.2744	52.8205	64.6852	26.348	40.0581	40.1654
stu-MIR7985-p3_2ss13CT17GA	GAGCTCGTCGCATCGGACTTGCCT	24	scaffold4583	+	10797	10897	aacggtgaacgcggagatcaaatgtcacgagttcgaatctcctgcaaacactttttcggtcGAGCTCGTCGCATCGGACTTGCCTagtgcgatttacctca	1	stu-MIR7985,	stu-MIR7985	tttgccttctgggtcgagctcgtcgcacCGGGCTTGCCTAGAACGGGTTACC	stu-MIR7985-p3	gagctcgtcgcacCGGGCTTGCCT	3'	95	50.5	-30.8	0.6	0	0	0	0	0	0	3.39404	0	0	0	0	0	0	0	0	0	0	0	1.96845	0	0	0	0	0
stu-MIR7985-p5_2ss13CT17GA	GAGCTCGTCGCATCGGACTTGCCT	24	scaffold96358	-	2318	2473	ccctagtcaacattttcttggtcGAGCTCGTCGCACCGGACTTGCCTagtacggtttatctttcttttgtggctttcgggctactgcacatggagcatggtttacttagtgtgcacttatagtggtgggggctccgctagcggatagtgactacgg	1	stu-MIR7985,	stu-MIR7985	tttgccttctgggtcgagctcgtcgcacCGGGCTTGCCTAGAACGGGTTACC	stu-MIR7985-p5	gagctcgtcgcacCGGGCTTGCCT	5'	156	51.3	-47.4	0.6	0	0	0	0	0	0	3.39404	0	0	0	0	0	0	0	0	0	0	0	1.96845	0	0	0	0	0
stu-MIR7997a-p3_2ss17TA24GC	CCAAAAGTAGTGGATTATTGGATC	24	scaffold186993	-	371	429	ggtggtctaagtttcatgaaacaaactattgtCCAAAAGTAGTGGATTATTGGATCaga	1	stu-MIR7997a,	stu-MIR7997a	ATGCTGCTCGGACTCTTCAAAaatgccgttgggttcgtgtcggatcctccaaaagtagtggatttttggatgatccggcaagagtgcgtcagcattatagagagtgcgagcaacatac	stu-MIR7997a-p3	ccaaaagtagtggatttttggatg	3'	55	35.6	-11.9	0.6	0	0	0	0	0	0	0	0	0	0	0	0	0	0	0	0	8.61538	0	0	0	0	3.39975	0	3.2317
stu-MIR7997c-p3	ATTTTTGGAGAGTCCGAGCAACAT	24	scaffold247440	+	196	326	cttctcccttttgctgccgtgtccaagtgcaaagccaaggatccgatccatatcccatgtcggtatccgtgtcatgccgtgtcgacacggatacttctccATTTTTGGAGAGTCCGAGCAACATagagtaa	1	stu-MIR7997c,	stu-MIR7997c	ATATTGCTCGGACTCTTCAAAAATgttgatagatgcatgtcaaatcttctaaaaagtagtgcatttttggaagattctacactaatatggcaatatttttggagagtccgagcaacattt	stu-MIR7997c-p3	atttttggagagtccgagcaacat	3'	125	50.4	-41.4	0.6	3.94289	4.58165	3.11405	0	2.4328	3.26701	0	5.38453	1.54486	0	0	0	0	0	0	0	0	0	2.40589	0	1.86144	0	1.27169	2.07752
stu-MIR8005a-p5_1ss6GA_2	GGTTTAGGGTTTAGGGTTTAGGGTT	25	scaffold290249	+	279	321	GGTTTAGGGTTTAGGGTTTAGGGTTTAGGGTTTAGGGTttagg	3	stu-MIR8005a,stu-MIR8005a,stu-MIR8005a,	stu-MIR8005a	TTTAGAGTTTAAGGTTTAGAGTTTaaggtttggggtttagggtttagggttaagagtatcatggttagggtttagggtttaggggttaggatatagggtttaggatttagggtttagagtttagggt	stu-MIR8005a-p5	ggtttggggtttagggtttagggtt	5'	10	44.2	1.7	-0.1	0	0	0	0	0	0	15.4617	13.4613	0	0	0	0	0	0	0	0	0	0	0	0	0	0	0	0
stu-MIR8005a-p3_1ss6GA_1	GGTTTAGGGTTTAGGGTTTAGGGT	24	scaffold290249	+	279	321	GGTTTAGGGTTTAGGGTTTAGGGTTTAGGGTTTAGGGTttagg	3	stu-MIR8005a,stu-MIR8005a,stu-MIR8005a,	stu-MIR8005a	TTTAGAGTTTAAGGTTTAGAGTTTaaggtttggggtttagggtttagggttaagagtatcatggttagggtttagggtttaggggttaggatatagggtttaggatttagggtttagagtttagggt	stu-MIR8005a-p3	ggtttggggtttagggtttagggt	3'	10	44.2	1.7	-0.1	0	0	0	0	0	0	15.4617	13.4613	0	0	0	0	0	0	0	0	0	0	0	0	0	0	0	0
stu-MIR8005a-p5_1ss6GA_1	GGTTTAGGGTTTAGGGTTTAGGGT	24	scaffold258602	+	280	452	gGGTTTAGGGTTTAGGGTTTAGGGTttagggtttagggtttagggtttagggtttagggtttagggtttaaggtgtagggtttagggnaaccagaatatccgtagaggaatgatagtgcgaatgtgtccacactgaacatgctgtctggaataccaccatctctggaacctct	18	stu-MIR8005a,stu-MIR8005a,stu-MIR8005a,stu-MIR8005a,stu-MIR8005a,stu-MIR8005a,stu-MIR8005a,stu-MIR8005a,stu-MIR8005a,stu-MIR8005c,stu-MIR8005c,stu-MIR8005c,stu-MIR8005c,stu-MIR8005c,stu-MIR8005c,stu-MIR8005c,stu-MIR8005c,stu-MIR8005c,	stu-MIR8005a	TTTAGAGTTTAAGGTTTAGAGTTTaaggtttggggtttagggtttagggttaagagtatcatggttagggtttagggtttaggggttaggatatagggtttaggatttagggtttagagtttagggt	stu-MIR8005a-p5	ggtttggggtttagggtttagggt	5'	157	45.1	-30.8	0.4	0	0	0	0	0	0	15.4617	13.4613	0	0	0	0	0	0	0	0	0	0	0	0	0	0	0	0
stu-MIR8005a-p3_1ss19GT	AGGGTTTAGGGTTTAGGGTTTAGG	24	scaffold258602	+	771	900	ccgatgtatcccgccaaataatgcgatctggggtttagggttcagggtttagggttttggggttcgggtttagggtttagggtttggggtttAGGGTTTAGGGTTTAGGGTTTAGGgtttagggtttagg	16	stu-MIR8005a,stu-MIR8005a,stu-MIR8005a,stu-MIR8005a,stu-MIR8005a,stu-MIR8005a,stu-MIR8005a,stu-MIR8005a,stu-MIR8005c,stu-MIR8005c,stu-MIR8005c,stu-MIR8005c,stu-MIR8005c,stu-MIR8005c,stu-MIR8005c,stu-MIR8005c,	stu-MIR8005a	TTTAGAGTTTAAGGTTTAGAGTTTaaggtttggggtttagggtttagggttaagagtatcatggttagggtttagggtttaggggttaggatatagggtttaggatttagggtttagagtttagggt	stu-MIR8005a-p3	agggtttagggtttaggggttagg	3'	95	48.5	-20.9	0.3	0	0	0	0	0	0	13.199	14.8075	0	0	0	0	0	0	0	0	0	0	0	0	0	0	0	0
stu-MIR8005a-p3_1ss6GA_2	GGTTTAGGGTTTAGGGTTTAGGGTT	25	scaffold79388	+	1916	2055	ttagggttttgggttttgggttaGGTTTAGGGTTTAGGGTTTAGGGTTtagggttatgaaatggtttatggttatgaaatggtttagggtttagggtttaggggttaggagtctaggtttagggtttagggtttagggtt	3	stu-MIR8005a,stu-MIR8005a,stu-MIR8005a,	stu-MIR8005a	TTTAGAGTTTAAGGTTTAGAGTTTaaggtttggggtttagggtttagggttaagagtatcatggttagggtttagggtttaggggttaggatatagggtttaggatttagggtttagagtttagggt	stu-MIR8005a-p3	ggtttggggtttagggtttagggtt	3'	39	40	-10.2	0.2	0	0	0	0	0	0	15.4617	13.4613	0	0	0	0	0	0	0	0	0	0	0	0	0	0	0	0
ath-MIR8175-p5	GATCCCCGGCAACGGCGCC	19	scaffold180783	-	121	140	GATCCCCGGCAACGGCGCCA	1	ath-MIR8175,	ath-MIR8175	cttaaggcaatttgacctatatcaaatttggcaccgttgccggggatcgacccgggtcacccgcgtgacaggcgggaatacttaccacttagtacaacgacccaatatagtggtaagtattctcgcatgtcactcgggttcGATCCCCGGCAACGGCGCCAaatttgatatagctcaaatcgccttaag	ath-MIR8175-p5	GATCCCCGGCAACGGCGCC	5'	10	75	-5.7	0.4	0	0	0	0	2.4328	2.54101	0	0	0	0	0	0	0	0	0	0	0	0	1.3123	0	0	0	1.69558	0
ath-miR8175	GATCCCCGGCAACGGCGCCA	20	scaffold180783	-	121	140	GATCCCCGGCAACGGCGCCA	1	ath-MIR8175,	ath-MIR8175	cttaaggcaatttgacctatatcaaatttggcaccgttgccggggatcgacccgggtcacccgcgtgacaggcgggaatacttaccacttagtacaacgacccaatatagtggtaagtattctcgcatgtcactcgggttcGATCCCCGGCAACGGCGCCAaatttgatatagctcaaatcgccttaag	ath-miR8175	GATCCCCGGCAACGGCGCCA	3'	10	75	-5.7	0.4	4.92862	4.81074	0.973139	14.0654	9.73121	9.43804	6.78808	2.69226	4.32561	8.73755	15.6662	3.46952	361.718	267.868	250.023	9.40277	3.07692	9.41948	6.34279	5.82579	3.49021	5.09962	4.4509	6.00173
ath-MIR8175-p3_2ss16TC20AC	TAGTGGTAAGTATTCCCGCCT	21	scaffold12367	+	4472	4555	caacattgtaaataaatatttctgaatattaacacttcaacaaaaagtcgttgtagtaTAGTGGTAAGTATTCCCGCCTgtcac	2	gma-MIR6300,ath-MIR8175,	ath-MIR8175	cttaaggcaatttgacctatatcaaatttggcaccgttgccggggatcgacccgggtcacccgcgtgacaggcgggaatacttaccacttagtacaacgacccaatatagtggtaagtattctcgcatgtcactcgggttcGATCCCCGGCAACGGCGCCAaatttgatatagctcaaatcgccttaag	ath-MIR8175-p3	tagtggtaagtattctcgcat	3'	50	32.1	-8.7	0.3	6.90006	12.8286	6.61735	39.7142	51.0889	97.6474	84.4739	149.869	13.5948	128.151	244.132	80.3771	4770.66	4761.58	4634.35	83.5187	79.3845	76.0804	17.2786	17.4774	18.3818	27.7646	27.3413	22.1602
ath-miR8175_L+1_1ss3AT	CGTTCCCCGGCAACGGCGCCA	21	scaffold143685	+	641	671	gacccgggttCGTTCCCCGGCAACGGCGTCA	1	ath-MIR8175,	ath-MIR8175	cttaaggcaatttgacctatatcaaatttggcaccgttgccggggatcgacccgggtcacccgcgtgacaggcgggaatacttaccacttagtacaacgacccaatatagtggtaagtattctcgcatgtcactcgggttcGATCCCCGGCAACGGCGCCAaatttgatatagctcaaatcgccttaag	ath-miR8175	GATCCCCGGCAACGGCGCCA	3'	11	71	-10.7	0.5	1.7743	0	0	4.13689	11.8165	14.8831	7.54231	2.24355	2.47178	0	0	0	164.783	106.223	80.3644	3.31863	7.99999	0	10.7171	8.73869	13.9608	6.51618	8.26596	8.31008
ath-miR8175_L+2	TCGATCCCCGGCAACGGCGCCA	22	scaffold146586	+	766	800	gggtgaccggggtTCGATCCCCGGCAACGGCGCCA	1	ath-MIR8175,	ath-MIR8175	cttaaggcaatttgacctatatcaaatttggcaccgttgccggggatcgacccgggtcacccgcgtgacaggcgggaatacttaccacttagtacaacgacccaatatagtggtaagtattctcgcatgtcactcgggttcGATCCCCGGCAACGGCGCCAaatttgatatagctcaaatcgccttaag	ath-miR8175	GATCCCCGGCAACGGCGCCA	3'	33	74.3	-15.9	0.6	16.9544	24.97	8.369	69.4998	68.466	51.1832	33.9404	14.3587	14.8307	46.6003	49.6097	41.0559	2134.14	2221.45	2085.01	59.1821	76.923	52.894	40.0252	40.3922	46.5361	29.4645	33.9117	31.1628
ath-miR8175_L-2_1ss11AG	TCCCCGGCGACGGCGCCA	18	scaffold152976	-	422	466	TCCCCGGCGACGGCGCCAaaatttggtgtgtgctgtcgcaggcac	1	ath-MIR8175,	ath-MIR8175	cttaaggcaatttgacctatatcaaatttggcaccgttgccggggatcgacccgggtcacccgcgtgacaggcgggaatacttaccacttagtacaacgacccaatatagtggtaagtattctcgcatgtcactcgggttcGATCCCCGGCAACGGCGCCAaatttgatatagctcaaatcgccttaag	ath-miR8175	GATCCCCGGCAACGGCGCCA	5'	39	64.4	-21.1	0.7	1.7743	0	0	0	0	0	0	0	0	0	0	0	128.611	32.3288	49.1116	0	0	0	1.3123	0.970965	1.62876	0	0	0
ath-miR8175_L+2_1ss19GA	TCGATCCCCGGCAACGGCACCA	22	scaffold215424	-	4	142	ttagattgtcgcatcaacggtcaaaatacctaaaaaaagaataattcaaattaaaacaaaataaatctagattaaaattaatgctacttggtaatagtattaataagaaaagataaaTCAATCCCCGGCAACGGCACCA	1	ath-MIR8175,	ath-MIR8175	cttaaggcaatttgacctatatcaaatttggcaccgttgccggggatcgacccgggtcacccgcgtgacaggcgggaatacttaccacttagtacaacgacccaatatagtggtaagtattctcgcatgtcactcgggttcGATCCCCGGCAACGGCGCCAaatttgatatagctcaaatcgccttaag	ath-miR8175	GATCCCCGGCAACGGCGCCA	3'	120	28.1	-19.9	0.5	0	0	0	0	0	0	0	0	0	0	0	0	40.1909	0	0	0	0	0	0	0	0	0	0	0
ath-miR8175_1ss2AT	GTTCCCCGGCAACGGCGCCA	20	scaffold73226	+	2116	2149	taagactaaaaataGTTCCCCGGCAACGACGCCA	1	ath-MIR8175,	ath-MIR8175	cttaaggcaatttgacctatatcaaatttggcaccgttgccggggatcgacccgggtcacccgcgtgacaggcgggaatacttaccacttagtacaacgacccaatatagtggtaagtattctcgcatgtcactcgggttcGATCCCCGGCAACGGCGCCAaatttgatatagctcaaatcgccttaag	ath-miR8175	GATCCCCGGCAACGGCGCCA	3'	14	47.1	-6.3	0.4	0	0	0	2.06845	0	3.26701	0	0	0	0	0	0	40.1909	50.8025	0	0	0	0	1.3123	1.55354	3.49021	0	1.27169	3.00086
gra-MIR8751b-p3_2ss16TA19GA	TGGCACCGAAAATGTATCA	19	scaffold25239	-	3859	3999	cagaactaagaaggatgccaagactctagggcaacagtgtgactgctaagcaattggtcctaccaccggaatgcctatgatatgctgatcgacctttcgataatagctcactgagctcctTGGCACCGACAATGTATCAag	1	gra-MIR8751b,	gra-MIR8751b	aaatggaggtTGAAATTTGTAGAGAGATAACGCTccaagcaggatccactgtcagcaagagtactaaaagcacgtccaactggaagagcatccaactaacatggcaccgaaaatgtttcgagttgaacttgctttcagtactcttgctgacagtgcgtcctacttggaatgttatctctctacaaatttcaacctcccact	gra-MIR8751b-p3	tggcaccgaaaatgtttcg	3'	136	47.5	-35.3	0.5	0	0	0	0	0	0	0	0	0	0	0	0	32.1527	36.9472	35.7175	0	0	0	0	0	0	0	0	0
gra-MIR8751b-p5_2ss16TA19GA	TGGCACCGAAAATGTATCA	19	scaffold6	+	52009	52090	ccaTGGCACCGAAAATGTATCAgggctcaagtgattcaccgaagcgacgagaccttgaaagctgctttttcaagtgtcagta	1	gra-MIR8751b,	gra-MIR8751b	aaatggaggtTGAAATTTGTAGAGAGATAACGCTccaagcaggatccactgtcagcaagagtactaaaagcacgtccaactggaagagcatccaactaacatggcaccgaaaatgtttcgagttgaacttgctttcagtactcttgctgacagtgcgtcctacttggaatgttatctctctacaaatttcaacctcccact	gra-MIR8751b-p5	tggcaccgaaaatgtttcg	5'	76	47.6	-21.9	0.6	0	0	0	0	0	0	0	0	0	0	0	0	32.1527	36.9472	35.7175	0	0	0	0	0	0	0	0	0
bol-MIR9410-p5_2ss5TG18TA	CTTTGCAGACGACTTAAA	18	scaffold6254	-	1637	1657	cCTTTGCAGACGACTTAAATA	1	bol-MIR9410,	bol-MIR9410	ctttccagacTACTTAATTATAAGTCGTCTGGaaagtctactaagtcgtccagctggaagacttttcagacgacttaattataagtcgtctgcgaagt	bol-MIR9410-p5	cttttcagacgacttaat	5'	10	38.1	1.6	-0.2	2.56288	0	0	0	0	3.26701	0	0	0	9.70839	7.83311	6.36078	104.496	50.8025	40.1822	11.0621	9.84614	21.0127	1.09358	1.35935	2.3268	1.98319	4.02701	2.07752
bol-MIR9410-p3_2ss4TG17TA_2	TTTGCAGACGACTTAAATA	19	scaffold6254	-	1637	1657	cCTTTGCAGACGACTTAAATA	1	bol-MIR9410,	bol-MIR9410	ctttccagacTACTTAATTATAAGTCGTCTGGaaagtctactaagtcgtccagctggaagacttttcagacgacttaattataagtcgtctgcgaagt	bol-MIR9410-p3	ttttcagacgacttaatta	3'	10	38.1	1.6	-0.2	8.67437	5.95615	3.89256	12.8244	10.4263	19.6021	3.01693	6.28195	4.32561	23.3001	35.249	22.5519	594.826	304.815	486.651	60.2884	86.1538	103.614	9.40483	5.6316	6.98041	10.4826	14.2005	10.8493
bol-MIR9410-p3_2ss4TG17TA_1	TTTGCAGACGACTTAAAT	18	scaffold10155	-	5144	5175	acctaaatcaagccTTTGCAGACGATTTAAAT	1	bol-MIR9410,	bol-MIR9410	ctttccagacTACTTAATTATAAGTCGTCTGGaaagtctactaagtcgtccagctggaagacttttcagacgacttaattataagtcgtctgcgaagt	bol-MIR9410-p3	ttttcagacgacttaatt	3'	26	34.4	-2.7	0.2	8.67437	5.95615	3.89256	12.8244	10.4263	19.6021	3.01693	6.28195	4.32561	23.3001	35.249	22.5519	594.826	304.815	486.651	60.2884	86.1538	103.614	9.40483	5.6316	6.98041	10.4826	14.2005	10.8493
sly-MIR9478-p5_2ss10GA17CG	GAACTTTGAAAAAAGAGTC	19	scaffold310953	+	98	123	GAACTTTGAATAAAGAGTCaaagagt	1	sly-MIR9478,	sly-MIR9478	ttataaaagggataagGCTTAAATATGTAGATCGAACTttgagaaaagactcatctatgtcatctggtaaagtttggtgtgtaatggtttgaatgagccttttctcgaacgaaaatggtgtagatgagttaaatttttaacggattacataattgagccttttctcatagTTCGATGACATATTTGAGCCTttttccaattataa	sly-MIR9478-p5	GAACTttgagaaaagactc	5'	20	30.8	-4.2	0.5	0	0	0	0	0	0	0	0	0	0	0	0	24.1145	23.092	0	0	0	0	0	0	0	0	0	0
sly-MIR9479-p5_2ss1GA18GC	ATGTCACGGGTTCAAATCC	19	scaffold125078	-	1005	1133	ATGTCACGGGTTCAAATCCactttgtacttgtttttggtaaaaattgtttacaaaaattacacaacatattagcattggaaagtttcaaacctgagacctctagtttaatagaggaaacgccaaccaac	1	sly-MIR9479,	sly-MIR9479	gagggttagtggcacgcggttagtttatatgatcggtttataacaagTCCAGTCCTCTACCCTTCTCCActtaaaagaccaagcttgtctacaacaaggttccaactcatgacaaacatatgatgtgtgagttaggcacgtgtcacgggttcaaatgctaccaccgacaaaagtatggtatttaagtgGAGAATGGTAGAGGGTCGGACCcattatctaccgagtttcataccgtgcaccactagccctc	sly-MIR9479-p5	gtgtcacgggttcaaatgc	5'	118	34.1	-22.2	0.5	0	0	0	0	0	0	0	0	0	0	0	0	385.833	175.499	272.346	0	0	0	0	0	0	0	0	0
sly-MIR9479-p5_2ss15GC18AG	TCACGGGTTCAAATCCTG	18	scaffold3	-	38775	38798	ggTCACGGGTTCAAATCCTGtctc	1	sly-MIR9479,	sly-MIR9479	gagggttagtggcacgcggttagtttatatgatcggtttataacaagTCCAGTCCTCTACCCTTCTCCActtaaaagaccaagcttgtctacaacaaggttccaactcatgacaaacatatgatgtgtgagttaggcacgtgtcacgggttcaaatgctaccaccgacaaaagtatggtatttaagtgGAGAATGGTAGAGGGTCGGACCcattatctaccgagtttcataccgtgcaccactagccctc	sly-MIR9479-p5	tcacgggttcaaatgcta	5'	17	54.2	-4.7	0.4	0	0	0	0	0	0	0	0	0	0	0	0	40.1909	0	35.7175	0	0	0	0	0	0	0	0	0
sly-MIR9479-p3_2ss1GA18GC	ATGTCACGGGTTCAAATCC	19	scaffold3	-	69475	69546	caattgaagggatgtggcgcagcttggtagcgcgtttgttttgggtacaaaATGTCACGGGTTCAAATCCtg	1	sly-MIR9479,	sly-MIR9479	gagggttagtggcacgcggttagtttatatgatcggtttataacaagTCCAGTCCTCTACCCTTCTCCActtaaaagaccaagcttgtctacaacaaggttccaactcatgacaaacatatgatgtgtgagttaggcacgtgtcacgggttcaaatgctaccaccgacaaaagtatggtatttaagtgGAGAATGGTAGAGGGTCGGACCcattatctaccgagtttcataccgtgcaccactagccctc	sly-MIR9479-p3	gtgtcacgggttcaaatgc	3'	63	48.6	-15.9	0.5	0	0	0	0	0	0	0	0	0	0	0	0	385.833	175.499	272.346	0	0	0	0	0	0	0	0	0
gma-MIR10420-p3_2ss4TC18AT	TTTCCTTGGAGTAGGAGT	18	scaffold126182	+	358	394	caccacatatccaTTTCCTTGGAGTAGGAGTgtgcta	1	gma-MIR10420,	gma-MIR10420	cttgcctgagCCTGAACCATCATTTTTTTtaagttagagctttaagaatacagcaggacataatgtttttcttggagtaggagaatgtgaggttggcagtggaaaga	gma-MIR10420-p3	ttttcttggagtaggaga	3'	31	45.9	-9.4	0.6	1.57716	1.3745	0	0	0	0	0	0	0	0	0	0	0	0	0	0	0	3.62288	1.09358	0	0	0	1.27169	0
gma-MIR10423-p3_1ss3AC	CTCTCAATGAAAGCACCA	18	scaffold23978	+	5049	5078	atcgttcctcatCTCTCAATGAAAGCACCA	1	gma-MIR10423,	gma-MIR10423	tcacctatcaATGAAAGCACCAAATTGATAGGACTtaatcacatgagaaaatctcaatccgaaagtcctaacaattggtgttctttcactctttttcat	gma-MIR10423-p3	ctatcaATGAAAGCACCA	3'	23	43.3	-2	0.2	3.74575	5.2689	2.72479	5.37796	6.60332	6.17103	4.14827	3.14098	3.08972	5.82503	22.1938	5.20427	341.623	175.499	200.911	11.0621	13.5384	14.4915	6.99894	7.37934	6.51505	3.39975	4.4509	3.46254
mdm-MIR11004-p5_1ss21CT	CTATCCTACCTGAGCTTTTTT	21	scaffold140828	+	1892	2016	gctttggctgcatgttcatcttaatttggtgCTATCCTAGCTGAGCTTTTTTaccactccgatccttcatttttttttttgacttgttgccttttgtttttcttggaTGTTTTGTGTTCTTGACC	2	ath-MIR399c,mdm-MIR11004,	mdm-MIR11004	tgaatttgggacgagttttgtggtggtgttgaagggaggtggtggttgatgggaatttggtgctatcctacctgagctttttcttcgtatttctatattcgttcctaccGTATTCTTTCATCTTCTACTActtatcgatcccttccctt	mdm-MIR11004-p5	ctatcctacctgagctttttc	5'	31	37.6	-14.5	0.3	2.16859	2.29083	3.30867	0	0	0	4.52539	3.14098	2.78075	0	0	0	0	0	0	0	3.07692	0	0	0	2.09412	0	1.05974	1.84669
ath-MIR399c-p3_2ss2CG18TC	TGTTTTGTGTTCTTGACC	18	scaffold140828	+	1892	2016	gctttggctgcatgttcatcttaatttggtgCTATCCTAGCTGAGCTTTTTTaccactccgatccttcatttttttttttgacttgttgccttttgtttttcttggaTGTTTTGTGTTCTTGACC	2	ath-MIR399c,mdm-MIR11004,	ath-MIR399c	ggagcagtaataGGGCATCTTTCTATTGGCAGGcgacttggctatttgtatcttttgtgttcttgactattggctatgtcactTGCCAAAGGAGAGTTGCCCTGtcactgcttc	ath-MIR399c-p3	tcttttgtgttcttgact	3'	31	37.6	-14.5	0.3	0	0	0.973139	0	0	0	0	0	0	0	0	0	0	0	0	0	0	0	0	0	0	0	0	0
mdm-MIR11004-p5	TTGGTGCTATCCTACCTGAGC	21	scaffold97766	-	1084	1209	gctttggctgcatgttcatcttaatTTGGTGCTATCCTAGCTGAGCtttttaactactccgacccttcttcttttttttttgacttgttgccttttgtttttcttggaTGTTTTGTGTTCTTGACC	2	ath-MIR399c,mdm-MIR11004,	mdm-MIR11004	tgaatttgggacgagttttgtggtggtgttgaagggaggtggtggttgatgggaatttggtgctatcctacctgagctttttcttcgtatttctatattcgttcctaccGTATTCTTTCATCTTCTACTActtatcgatcccttccctt	mdm-MIR11004-p5	ttggtgctatcctacctgagc	5'	46	38.1	-13.1	0.3	25.2345	19.2429	28.6103	2.06845	0	0	39.5971	8.07679	26.2626	0	0	0	0	0	0	2.76552	7.99999	3.62288	5.68664	7.76772	10.2379	7.08281	9.7496	6.4634
mdm-MIR11004-p3	TTGGTGCTATCCTACCTGAGC	21	scaffold1512	-	9387	9429	catgttcgtcttaatTTGGTGCTATCCTACCTGAGCtttttta	1	mdm-MIR11004,	mdm-MIR11004	tgaatttgggacgagttttgtggtggtgttgaagggaggtggtggttgatgggaatttggtgctatcctacctgagctttttcttcgtatttctatattcgttcctaccGTATTCTTTCATCTTCTACTActtatcgatcccttccctt	mdm-MIR11004-p3	ttggtgctatcctacctgagc	3'	33	37.2	-4.1	0.3	25.2345	19.2429	28.6103	2.06845	0	0	39.5971	8.07679	26.2626	0	0	0	0	0	0	2.76552	7.99999	3.62288	5.68664	7.76772	10.2379	7.08281	9.7496	6.4634
mdm-MIR11020-p5_2ss1GA17GA	ATCAGGTGATGAGAAAAA	18	scaffold257833	-	229	366	ATCAGGTGATGAGAAAAAaactgcaacaatatgatatgttaattttccatgatttattgtatttaagtctctgaagatttctaatgtctttaccttttactcatgattttatttataatttttttttattttacttta	1	mdm-MIR11020,	mdm-MIR11020	gcaagatcttgggtgtaaccgtcgtaatgtcccccccaactctcgatcgtcaggtgatgagaaagatagagggagggagaGACATTACAACGGTTACACGGccaaatmtc	mdm-MIR11020-p5	gtcaggtgatgagaaaga	5'	133	21.7	-20.1	0.7	0	0	0	0	0	0	0	0	0	4.85419	0	0	0	0	0	16.5931	15.3846	23.911	1.09358	0	0	0	0	0
mdm-MIR11020-p3_2ss1GA17GA	ATCAGGTGATGAGAAAAA	18	scaffold40768	-	864	996	atggcagtcaattcttgtatctccaaccttctgcaagggtttatttcttagtcctttgctttttctgtatattttttgattgatttattagttttgttgaattgaaATCAGGTGATGAGAAAAAaactgcaac	1	mdm-MIR11020,	mdm-MIR11020	gcaagatcttgggtgtaaccgtcgtaatgtcccccccaactctcgatcgtcaggtgatgagaaagatagagggagggagaGACATTACAACGGTTACACGGccaaatmtc	mdm-MIR11020-p3	gtcaggtgatgagaaaga	3'	127	31.6	-27.5	0.7	0	0	0	0	0	0	0	0	0	4.85419	0	0	0	0	0	16.5931	15.3846	23.911	1.09358	0	0	0	0	0
lja-MIR11069-p3_2ss7TG18AT	TAAGGTGTTGGGTTAAGT	18	scaffold140192	-	112	138	ctcgtgccgTAAGGTGTTGGGTTAAGT	3	lja-MIR11069,lja-MIR11090c,lja-MIR11079,	lja-MIR11069	tgttcggggagacatgggagcccacgggccgaggagcaaGACACCAAGAGATCTCGACgccacatcttaacccaaaaccttaaggcattaggtttatgggtcacatctcttataaacctaatgccttaaggttttgggttaagatgtggcgttgatatctcttggtgtcttgctcctcggctcatgggctcccctgtctcccccaaca	lja-MIR11069-p3	taaggttttgggttaaga	3'	21	51.9	-7.2	0.5	0	0	0	0	0	0	0	0	0	0	0	0	40.1909	0	0	0	3.07692	0	0	0	0	0	0	0
cst-MIR11334-p5_2ss9TG18TC	TAAGGAGTGTGTAACAAC	18	scaffold111738	-	1171	1193	TAAGGAGTGTGTAACAACtcact	1	cst-MIR11334,	cst-MIR11334	taaacatttttatttaatatgagAATTACTATAATAACACCTTCACATtcgtatgcatcaattttgtaaatatgtaaggagtttgtaacaattactacttggtggaataaaagtgtata	cst-MIR11334-p5	taaggagtttgtaacaat	5'	16	39.1	-4.2	0.5	3.74575	4.81074	0	2.06845	0	0	2.26269	2.24355	5.87047	15.5334	22.1938	12.7216	1073.1	392.564	794.715	68.5849	70.7692	88.3982	2.18717	6.21418	1.1634	2.2665	4.8748	5.30922
cas-MIR11592-p5_2ss11AC24GA	ACCGAACCGACCCGAACCGAACCA	24	scaffold234778	-	185	307	ACCGAACCGACCCGAACCGAACCAaacggaaccgaacccgaacggttccataattatattgggacccgacgggtccatttattaaatacccgaaagttttgggtcggttcgggtatcttcaga	3	cas-MIR11592,cas-MIR11592,cas-MIR11592,	cas-MIR11592	aaccgaaccGAACCGAACCGAACCGAAAaaataactttttccaatttggtatttttgtattggtatgtttgcttaatttcggtt	cas-MIR11592-p5	accgaaccGAACCGAACCGAACCG	5'	117	49.6	-51.4	0.8	1.57716	1.83266	0	2.48214	2.78035	0	0	2.69226	0	0	0	4.04777	0	0	0	0	0	0	1.3123	0	1.62876	0	0	0
cas-MIR11592-p5_2ss7AC19CG	AACCGACCCGAACCGAACGGAACC	24	scaffold28070	+	132	233	gAACCGACCCGAACCGAACGGAACCgaactcgaacggttccatttttatatttggacccgacggttccatttattaaatatccgaaaattttgggtcggaga	1	cas-MIR11592,	cas-MIR11592	aaccgaaccGAACCGAACCGAACCGAAAaaataactttttccaatttggtatttttgtattggtatgtttgcttaatttcggtt	cas-MIR11592-p5	aaccgaaccGAACCGAACCGAACC	5'	96	45.1	-35.8	0.8	1.97145	3.66532	0	0	0	0	1.88558	0	1.54486	0	0	0	0	0	0	0	0	0	0	0	0	0	0	1.15418
cas-MIR11592-p3_2ss11AC24GA	ACCGAACCGACCCGAACCGAACCA	24	scaffold81846	-	3371	3409	ttatggtacggaACCGAACCGACCCGAACCGAACCAaac	1	cas-MIR11592,	cas-MIR11592	aaccgaaccGAACCGAACCGAACCGAAAaaataactttttccaatttggtatttttgtattggtatgtttgcttaatttcggtt	cas-MIR11592-p3	accgaaccGAACCGAACCGAACCG	3'	33	53.8	-8.5	0.4	1.57716	1.83266	0	2.48214	2.78035	0	0	2.69226	0	0	0	4.04777	0	0	0	0	0	0	1.3123	0	1.62876	0	0	0
ath-miR159c_R+2_1ss20CT	TTTGGATTGAAGGGAGCTCTTTT	23						34	ath-MIR159c,mtr-MIR159a,gma-MIR159e,gma-MIR159a,ptc-MIR159b,ptc-MIR159a,ath-MIR159a,ath-MIR159b,mdm-MIR159d,mdm-MIR159f,mdm-MIR159e,aly-MIR159c,aly-MIR159b,aly-MIR159a,ppe-MIR159,mes-MIR159b,mes-MIR159a,vvi-MIR159c,nta-MIR159,csi-MIR159a,lus-MIR159c,lus-MIR159b,cme-MIR159a,sly-MIR159,bra-MIR159a,bna-MIR159,cas-MIR159a,cas-MIR159b,cas-MIR159c,cpa-MIR159a,rco-MIR159,hbr-MIR159a,ahy-MIR159,htu-MIR15…	ath-MIR159c	gtgtaacagaaggagctcccttcctccaaaacgaagaggacaagatttgaggaactaaaatgcagaatctaagagttcatgtcttcctcatagagagtgcgcggtgttaaaagcttgaagaaagcacactttaaggggattgcacgacctcttagattctccctctttctctacatatcattctcttctcttcgTTTGGATTGAAGGGAGCTCCTtttcttcttc	ath-miR159c	TTTGGATTGAAGGGAGCTCCT	3'	211	42.7	-91.1	0.9	174.67	298.953	207.084	62.8808	61.8627	55.1762	2431.64	2188.36	478.289	83.4921	33.9435	145.72	0	0	0	168.144	180.923	242.008	88.5804	95.7372	118.9	194.352	275.532	258.767
cpa-miR159a_R+1_1ss21AT	TTTGGATTGAAGGGAGCTCTTG	22						1	cpa-MIR159a,	cpa-MIR159a	gagctccttgaagtccaatagAGGATTTTGCAGGGTTGATtgagctgccgagctatggattccacagccctacccgaagttatactttttctgggtaggcttgcggtttgcatatctcaggagctgcattaccctaagcttaatccttgTTTGGATTGAAGGGAGCTCTAg	cpa-miR159a	TTTGGATTGAAGGGAGCTCTA	3'	168	47.4	-79	1	1.57716	5.2689	3.11405	0	0	0	23.3812	27.3714	8.03327	0	0	0	0	0	0	0	0	0	1.96845	5.6316	4.88629	4.533	2.96727	2.53919
csi-miR160c-5p_1ss19CT	TGCCTGGCTCCCTGTATGTTT	21						1	csi-MIR160c,	csi-MIR160c	tgatatatagtaTGCCTGGCTCCCTGTATGCTTtttgcaaagcccatcagaagattggtggtcttggcggataGCGTGCGAGGAGCCATGCATGctaaatttag	csi-miR160c-5p	TGCCTGGCTCCCTGTATGCTT	5'	90	47.1	-51.7	1.1	12.223	23.8246	15.181	52.1248	29.1936	38.4782	132.745	129.229	48.8176	0	0	41.6342	0	0	0	30.9738	35.6923	26.0847	26.246	28.3522	29.7831	20.3985	28.8249	19.3902
aly-miR166a-5p_R+2	GGAATGTTGTCTGGCTCGAGGTT	23						34	aly-MIR166c,mtr-MIR166g,mtr-MIR166e,gma-MIR166a,gma-MIR166c,gma-MIR166b,gma-MIR166n,gma-MIR166o,gma-MIR166q,gma-MIR166m,gma-MIR166u,gma-MIR166j,gma-MIR166h,gma-MIR166l,ath-MIR166b,ath-MIR166a,ath-MIR166e,ath-MIR165a,stu-MIR166a,stu-MIR166c,aly-MIR166a,aly-MIR166d,aly-MIR166b,aly-MIR166e,aly-MIR166g,aly-MIR165b,csi-MIR166a,csi-MIR166e,csi-MIR166b,cas-MIR166a,cas-MIR165b,cas-MIR166f,cas-MIR166b,cas…	aly-MIR166d	ggttgagaGGAATGTTGTCTGGCTCGAGGtcatgaagaagatcattagattgattcatcttaaagaatgaaaaccctaaatgattcTCGGACCAGGCTTCATTCCCCccaacc	aly-miR166a-5p	GGAATGTTGTCTGGCTCGAGG	5'	121	44.6	-46.5	0.9	0	0	0	0	0	0	0	0	0	0	0	0	0	0	0	0	0	0	0	3.10709	0	0	2.96727	2.30836
aly-miR166a-3p_R+2_1ss20CT	TCGGACCAGGCTTCATTCCTCCT	23						34	aly-MIR166c,mtr-MIR166g,mtr-MIR166e,gma-MIR166a,gma-MIR166c,gma-MIR166b,gma-MIR166n,gma-MIR166o,gma-MIR166q,gma-MIR166m,gma-MIR166u,gma-MIR166j,gma-MIR166h,gma-MIR166l,ath-MIR166b,ath-MIR166a,ath-MIR166e,ath-MIR165a,stu-MIR166a,stu-MIR166c,aly-MIR166a,aly-MIR166d,aly-MIR166b,aly-MIR166e,aly-MIR166g,aly-MIR165b,csi-MIR166a,csi-MIR166e,csi-MIR166b,cas-MIR166a,cas-MIR165b,cas-MIR166f,cas-MIR166b,cas…	aly-MIR166g	ggaagcgatttagggtttagaGGAATGTTGTTTGGCTCGAGGtcatggagagtaattcgttaccaaaacacaaaactctaaatgattcTCGGACCAGGCTTCATTCCCCtcaacctattttatcgcatttt	aly-miR166a-3p	TCGGACCAGGCTTCATTCCCC	3'	121	44.6	-46.5	0.9	110.204	111.563	106.072	198.571	158.827	247.567	283.591	283.585	105.668	58.2503	20.8883	74.5946	0	0	0	0	0	3.62288	85.737	79.0366	86.0918	92.9264	90.9256	97.4127
nta-miR167a_2ss14AG22GC	TGAAGCTGCCAGCGTGATCTGC	22						110	nta-MIR167a,mtr-MIR167b,mtr-MIR167a,gma-MIR167c,gma-MIR167g,gma-MIR167j,gma-MIR167b,gma-MIR167a,gma-MIR167d,gma-MIR167e,gma-MIR167l,gma-MIR167f,gma-MIR167k,ptc-MIR167e,ptc-MIR167f,ptc-MIR167c,ptc-MIR167g,ptc-MIR167b,ptc-MIR167d,ptc-MIR167a,ath-MIR167d,ath-MIR167b,ath-MIR167a,mdm-MIR167e,mdm-MIR167a,mdm-MIR167h,mdm-MIR167i,mdm-MIR167b,mdm-MIR167g,mdm-MIR167j,mdm-MIR167f,mdm-MIR167c,mdm-MIR167d,lja…	nta-MIR167b	tttgagaggtTGAAGCTGCCAGCATGATCTGGtacgaacaaagtccatttctttgctatatatatattttcttgcaaaagaataatcttgaggtgttttgggttttgaatttagctaagtgatttggaaaagaaattggaattttgcaaagtttttattgaaagagaatataggtagctttcatgggtttggttccatcaggtcatctagcagcttcaatcactcaccac	nta-miR167a	TGAAGCTGCCAGCATGATCTGG	5'	267	31.9	-81.8	0.9	25.2345	23.8246	42.4289	0	3.47543	0	34.6946	17.051	28.4254	0	0	0	0	55.4209	0	74.116	59.0769	63.7627	17.4974	34.5664	35.8328	48.7297	75.0295	73.4057
csi-miR167c-3p_1ss10TA	AGGTCATCTAGCAGCTTCAAT	21						110	nta-MIR167a,mtr-MIR167b,mtr-MIR167a,gma-MIR167c,gma-MIR167g,gma-MIR167j,gma-MIR167b,gma-MIR167a,gma-MIR167d,gma-MIR167e,gma-MIR167l,gma-MIR167f,gma-MIR167k,ptc-MIR167e,ptc-MIR167f,ptc-MIR167c,ptc-MIR167g,ptc-MIR167b,ptc-MIR167d,ptc-MIR167a,ath-MIR167d,ath-MIR167b,ath-MIR167a,mdm-MIR167e,mdm-MIR167a,mdm-MIR167h,mdm-MIR167i,mdm-MIR167b,mdm-MIR167g,mdm-MIR167j,mdm-MIR167f,mdm-MIR167c,mdm-MIR167d,lja…	csi-MIR167c	tttgagagatTGAAGCTGCCAGCATGATCTGgtaatcaacctttttgtatatatatatatatattaattccttatagtttttagatttaatttcttttaattagatccatggtttcaattctattgaataaatggtggggttttatattttcgtgcaattattaagaggatagatggaatagcgcctttaaatccaatcacttttttagttttattttgatcttttttgccccctaaaattaagggtaaaggttaatatgtgagagagttttagggtgtgatttattagcttcgtagatgaatggttccatcAGGTCATCTTGCAGCTTCAATtactcatt	csi-miR167c-3p	AGGTCATCTTGCAGCTTCAAT	3'	267	31.9	-81.8	0.9	201.088	162.649	212.534	182.851	161.955	163.351	210.431	153.459	352.228	122.326	140.996	176.945	128.611	314.052	125.011	212.392	233.846	253.601	132.542	121.565	117.736	347.908	437.46	394.267
bra-miR168a-5p_L+1	CTCGCTTGGTGCAGGTCGGGAA	22						35	bra-MIR168a,bna-MIR168a,mtr-MIR168c,mtr-MIR168b,gma-MIR168b,gma-MIR168a,ptc-MIR168a,ptc-MIR168b,ath-MIR168a,ath-MIR168b,mdm-MIR168a,mdm-MIR168b,lja-MIR168,aly-MIR168a,aly-MIR168b,ppe-MIR168,mes-MIR168a,vvi-MIR168,nta-MIR168d,nta-MIR168e,nta-MIR168a,nta-MIR168b,nta-MIR168c,csi-MIR168,lus-MIR168b,lus-MIR168a,cme-MIR168,sly-MIR168b,sly-MIR168a,bra-MIR168b,bra-MIR168c,bna-MIR168b,rco-MIR168,cca-MIR16…	bra-MIR168a	ttacggcggcctctgacTCGCTTGGTGCAGGTCGGGAActgattggctgacaccgccacgtggctttccatggttggcttgtgagcagggatcggatCCCGCCTTGTATCAAGTGAATccgagtccgacgtga	bra-miR168a-5p	TCGCTTGGTGCAGGTCGGGAA	5'	133	58.6	-69.3	0.9	15.1801	13.2868	21.7983	57.5028	56.302	50.4572	21.8727	14.8075	18.8473	17.4751	6.52759	17.3476	0	0	0	2.76552	4.30769	0	17.2786	20.7787	16.0549	16.4321	17.8036	16.1585
csi-miR171a_L+3R+1_1ss22AC	TGATTGAGCCGTGCCAATATCCCA	24						9	csi-MIR171h,gma-MIR171o,gma-MIR171f,gma-MIR171q,gma-MIR171c,sly-MIR171c,bna-MIR171e,bna-MIR171d,bol-MIR171a,	csi-MIR171h	ggagtaaagtttgatgttggcatagctcaatccgatcaaaattctcagtgcagctgagtcctttattctgaTTGAGCCGTGCCAATATCACattcattc	csi-miR171a	TTGAGCCGTGCCAATATCAC	3'	98	41.4	-41.1	1	0	0	0.64876	7.17061	6.95087	2.66201	0	0	0	0	0	8.09554	0	0	0	0	0	0	0	3.10709	0	0	0	0
gma-miR171e_R+3	TGATTGAGCCGTGCCAATATCCCA	24						3	gma-MIR171j,csi-MIR171f,sly-MIR171a,	gma-MIR171j	atgaagtagttattgtgaTATTGGCCTGGTTCACTCAGAcatgtataccacggcacggttgtgtccttgctagaaagatttaaaacaaaatacatgttgtgattgtggttttgggttTGATTGAGCCGTGCCAATATCtcagtgctatttcat	gma-miR171e	TGATTGAGCCGTGCCAATATC	3'	153	39.2	-58.9	1	0	0	0.64876	7.17061	6.95087	2.66201	0	0	0	0	0	8.09554	0	0	0	0	0	0	0	3.10709	0	0	0	0
aly-miR172a-3p_R+3	AGAATCTTGATGATGCTGCATCCA	24						14	aly-MIR172b,mtr-MIR172a,ath-MIR172b,mdm-MIR172p,vvi-MIR172d,nta-MIR172i,lus-MIR172a,bra-MIR172a,bol-MIR172a,bra-MIR172b,bol-MIR172b,bna-MIR172a,cas-MIR172b,ghr-MIR172,	aly-MIR172b	tagctcatctgtcgttgtttgtaggtGCAGCACCATCAAGATTCACAtgaaaattgataaatctcctaaattagggttttgatatgtatatgAGAATCTTGATGATGCTGCATcaacaatcgacggctacaaaatacctaaagctg	aly-miR172a-3p	AGAATCTTGATGATGCTGCAT	3'	117	37	-52.2	1	2.36574	1.3745	3.30867	0	0	0	0	0	0	0	0	0	0	0	0	0	0	0	1.3123	0	0	0	0	0
gma-miR319a_R+4	TTGGACTGAAGGGAGCTCCCATTG	24						17	gma-MIR319a,mtr-MIR319d,mtr-MIR319a,gma-MIR319b,gma-MIR319h,gma-MIR319e,gma-MIR319k,ptc-MIR319a,ptc-MIR319c,ppe-MIR319a,vvi-MIR319g,csi-MIR159c,cme-MIR319b,cme-MIR319a,sly-MIR319c,sly-MIR319b,ctr-MIR319,	gma-MIR319k	agtttaagagagcttccttcagtccactcatggatgggtagagggtttgaattagctgctgactcattcattcaaacacaatagaattagtatcatggtatgctattgtgaatgtgtgaatgatgcaggaggtaaagttcatccttttcttgtctttgcTTGGACTGAAGGGAGCTCCCttttact	gma-miR319a	TTGGACTGAAGGGAGCTCCC	3'	196	42	-92.7	1.1	0	0	0	0	0	0	0	0	0	0	0	0	0	0	0	0	0	0	0	0	2.3268	0	2.54337	0
sly-miR391	ACGCAGGAGAGATGATGCTGGA	22						1	sly-MIR391,	sly-MIR391	aaggcttgctACGCAGGAGAGATGATGCTGGAcgatagagaaaatgggatttaatttattggccagcatcatactcctgcatattaagcct	sly-miR391	ACGCAGGAGAGATGATGCTGGA	5'	90	42.9	-44.4	1.1	0	0	0	0	0	0	0	0	3.70766	0	0	0	0	0	0	0	0	0	0	0	0	0	0	0
stu-miR393-5p_R+1_2ss21CT22CT	TCCAAAGGGATCGCATTGATTTT	23						3	sly-MIR393,stu-MIR393,csi-MIR393b,	stu-MIR393	TCCAAAGGGATCGCATTGATCCtgtgtcccaaattaattaactggggtctatgggATCATGCGATCTCTTCGGAAT	stu-miR393-5p	TCCAAAGGGATCGCATTGATCC	5'	79	41.4	-40.9	1.1	7.4915	7.33065	5.83884	0	0	0	46.7623	22.4355	9.26916	0	0	0	0	0	0	24.3366	36.923	27.5339	6.56151	9.32127	8.84186	10.1992	10.1735	7.38674
sly-miR393_1ss20AT	ATCATGCGATCTCTTCGGATT	21						3	sly-MIR393,stu-MIR393,csi-MIR393b,	sly-MIR393	attattccaaagggatcgcattgatcctgtgttccaaattaattaaccatgggactatgggATCATGCGATCTCTTCGGAATtctcc	sly-miR393	ATCATGCGATCTCTTCGGAAT	3'	79	41.4	-40.9	1.1	0	0	0	0	0	0	0	0	4.32561	0	0	0	0	0	0	0	0	0	0	0	0	0	0	0
nta-miR397_L+2R+3_1ss22TA	TCATTGAGTGCAGCGTTGATGACCA	25						13	nta-MIR397,mtr-MIR397,gma-MIR397a,gma-MIR397b,aly-MIR397b,ppe-MIR397,mes-MIR397b,vvi-MIR397a,csi-MIR397,cme-MIR397,rco-MIR397,ssl-MIR397,dpr-MIR397,	nta-MIR397	tagaaacatcATTGAGTGCAGCGTTGATGTcaatttctgtgaagtctttaatttggcatttggtctttttgccactttttccaattcgttgtcatctgcgctgcactcaatcatgtttttag	nta-miR397	ATTGAGTGCAGCGTTGATGT	5'	121	37.7	-48	1	0	2.29083	0	0	0	0	0	0	0	0	0	5.78253	0	0	0	0	0	0	0	2.7187	0	0	0	0
nta-miR482a	TTTCCAATTCCACCCATTCCTA	22						4	nta-MIR482a,stu-MIR482a,nta-MIR482c,sly-MIR482a,	nta-MIR482c	gaaaactatggggattggtgggttggaaagcttttcccttctgattgattaaacgcTTTCCAATTCCACCCATTCCTAtggtttttca	nta-miR482a	TTTCCAATTCCACCCATTCCTA	3'	84	40.4	-40.9	1	0	0	0	0	0	0	0	0	7.41533	0	0	0	0	0	0	0	0	0	0	0	0	0	0	0
aqc-miR535_R-1	TGACAACGAGAGAGAGCACGC	21						8	aqc-MIR535,mdm-MIR535a,ppe-MIR535a,vvi-MIR535c,vvi-MIR535a,vvi-MIR535b,cpa-MIR535,rco-MIR535,	aqc-MIR535	TGACAACGAGAGAGAGCACGCGagtcggcattcatgcagaggatatataaatgactgtctacatgcgtgctttctctcgttgtcata	aqc-miR535	TGACAACGAGAGAGAGCACGCG	5'	85	46	-47.8	1.2	0	0	0	8.27378	0	5.08202	0	0	0	0	0	0	0	0	0	0	0	0	0	0	0	0	0	0
ppe-miR1511-3p_L+1R-4	AACCTGGCTCTGATACCA	18						1	ppe-MIR1511,	ppe-MIR1511	atCGTGGTATCAGAGTCATGTTAtttgcatgttgccaccacatatgtgttgctcatataaataACCTGGCTCTGATACCATAAC	ppe-miR1511-3p	ACCTGGCTCTGATACCATAAC	3'	78	39.3	-37.5	1.1	8.28008	9.85056	1.94628	76.9462	70.8989	71.8743	4.9025	4.93582	5.87047	193.197	90.0808	211.64	36.1718	0	22.3234	0	0	0	59.9284	26.7986	25.5948	0	1.90753	0
nta-miR1919_1ss2AT	GTGCGAGTCATCTGTGACAGG	21						1	nta-MIR1919,	nta-MIR1919	ccggtgctcctgtcgcagatgactttcgcccttctctacaacgacccttcatcaatttacaatgaagaaatcaaataattcagtgtttttctacttggagggtttttagtgtgacaaGAGCGAGTCATCTGTGACAGGataatggaag	nta-miR1919	GAGCGAGTCATCTGTGACAGG	3'	145	42.6	-58.1	0.9	0	0	0	0	0	0	0	0	6.79738	0	0	0	0	0	0	0	0	0	0	0	0	0	0	0
stu-miR1919-5p_R+2	TGTCGCAGATGACTTTCGCCCTT	23						1	stu-MIR1919,	stu-MIR1919	TGTCGCAGATGACTTTCGCCCttctcattcagcccctttctctaaatctaattaatttgatttcaatgtggtaggACGAGAGTCATCTGTGACAGG	stu-miR1919-5p	TGTCGCAGATGACTTTCGCCC	5'	94	42.7	-35.9	0.9	0	0	0	0	0	0	0	0	12.3589	0	0	0	0	0	0	0	0	0	0	0	0	0	0	0
cas-miR5139_L-1	AACCTGGCTCTGATACCA	18						3	cas-MIR5139,cpa-MIR8155,rgl-MIR5139,	cas-MIR5139	gcacAAACCTGGCTCTGATACCAcataatacgaactccctaggatgaaactctgatggaggctgatgacaggtaagtggcgacgtgaattgatggtgatgatgcacaggtggattgc	cas-miR5139	AAACCTGGCTCTGATACCA	5'	117	48.7	-30.2	0.5	8.28008	9.85056	1.94628	76.9462	70.8989	71.8743	4.9025	4.93582	5.87047	193.197	90.0808	211.64	36.1718	0	22.3234	0	0	0	59.9284	26.7986	25.5948	0	1.90753	0
nta-miR6019a	TACAGGTGACTTGTAAATGTTT	22						2	nta-MIR6019a,nta-MIR6019b,	nta-MIR6019b	tctcctagttgtcaaaagttcgTACAGGTGACTTGTAAATGTTTtgctgaccttctaatatgatataactggcaaaacatttacacgtaccttgtatgaacttttgattctagctttg	nta-miR6019a	TACAGGTGACTTGTAAATGTTT	5'	105	35.7	-49.2	1.2	0	0	0	0	0	0	0	0	3.70766	0	0	0	0	0	0	0	0	0	0	0	0	0	0	0
nta-miR6025a	TACCAACAATTGAGATAACATC	22						4	nta-MIR6025a,stu-MIR6025,nta-MIR6025d,sly-MIR6025,	nta-MIR6025d	ctggcaTACCAACAATTGAGATAACATCtaggtttgacgatcttttaagtaattatcctacgtccattcttgcacaaaagtattgtcgtacctggatgttatctcagtgttggcatgcataag	nta-miR6025a	TACCAACAATTGAGATAACATC	5'	145	36.4	-66	1.2	0	0	0	0	0	0	0	0	19.7742	0	0	0	0	0	0	0	0	0	0	0	0	0	0	0
nta-miR6149a	TTGATACGCACCTGAATCGGC	21						2	nta-MIR6149a,nta-MIR6149b,	nta-MIR6149b	atgtcaaagcTTGATACGCACCTGAATCGGCaactacgtacagaccaatacatatgccgatctgggttcgtatcaaactatgatatac	nta-miR6149a	TTGATACGCACCTGAATCGGC	5'	97	38.4	-38.6	1	0	0	0	0	0	0	0	0	164.373	0	0	0	0	0	0	0	0	0	0	0	0	0	0	0
nta-miR6153_L+1R-1	TTAGGACCATATTCACTATTT	21						1	nta-MIR6153,	nta-MIR6153	tgatacagttTAGGACCATATTCACTATTTGatgattaacaaaatatgatcatcaccttttactctttgagcaagtagtgaaaatggttctaaattgttttgga	nta-miR6153	TAGGACCATATTCACTATTTG	5'	100	29.8	-37.9	1.2	0	0	0	0	0	0	0	0	8.03327	0	0	0	0	0	0	0	0	0	0	0	0	0	0	0
nta-miR6155	TAAGGTTGCCTTGCTCTTGCA	21						1	nta-MIR6155,	nta-MIR6155	gcaggtgtgaTAAGGTTGCCTTGCTCTTGCAttctcttagataatttgattcagcttgctgcctgaattaaattttttggtagagagaattcgagagcaaggctacctcatgatacgtgcag	nta-miR6155	TAAGGTTGCCTTGCTCTTGCA	5'	120	41.8	-61.3	1.2	0	0	0	0	0	0	0	0	6.17944	0	0	0	0	0	0	0	0	0	0	0	0	0	0	0
stu-miR7122-5p_1ss18TG	TTATACAGAGAAACCGCGGTCG	22						1	stu-MIR7122,	stu-MIR7122	TTATACAGAGAAACCGCTGTCGagtctgataaaaaaatttggtcttctcatgctccACAGCGTTTCTCTGTATAACC	stu-miR7122-5p	TTATACAGAGAAACCGCTGTCG	5'	75	40.3	-31.7	1	0	0	0	0	0	0	0	0	7.41533	0	0	0	0	0	0	0	0	0	0	0	0	0	0	0
rgl-miR7972_1ss14TG	TTGTCAGGCTTGTGATTCTCC	21						1	rgl-MIR7972,	rgl-MIR7972	ctgaatcgaaggaaaatttcaagcttgacaaatacgtcttccatggcgtccgtcccaaaccagtcttcctatatgtggaaagggtacacaaaggaagaaaggatacacaaaagactagcaaaatagtccacaatactctttccaccatttttaagggagtcagtcttatTTGTCAGGCTTGTTATTCTCCttcgatggcg	rgl-miR7972	TTGTCAGGCTTGTTATTCTCC	3'	192	41.5	-66.7	0.8	0	0	0	0	0	0	0	0	3.08972	0	0	0	0	0	0	0	0	0	0	0	0	0	0	0
stu-miR8036-3p_1ss2AT	TTTGTCTTTCCGATGCCTCCCA	22						1	stu-MIR8036,	stu-MIR8036	GGAGGAATCGAAAGATATAAGgatttatttattttttcaatttgattggaaaaatagaaaaaaaaagaatTATGTCTTTCCGATGCCTCCCA	stu-miR8036-3p	TATGTCTTTCCGATGCCTCCCA	3'	90	28.3	-31.2	1.2	0	0	0	0	0	0	0	0	11.123	0	0	0	0	0	0	0	0	0	0	0	0	0	0	0
ath-miR8175_L-2	TCCCCGGCAACGGCGCCA	18						1	ath-MIR8175,	ath-MIR8175	cttaaggcaatttgacctatatcaaatttggcaccgttgccggggatcgacccgggtcacccgcgtgacaggcgggaatacttaccacttagtacaacgacccaatatagtggtaagtattctcgcatgtcactcgggttcGATCCCCGGCAACGGCGCCAaatttgatatagctcaaatcgccttaag	ath-miR8175	GATCCCCGGCAACGGCGCCA	3'	189	50.3	-127.6	1.3	148.253	134.242	45.5429	263.934	237.72	201.829	162.16	117.562	116.791	248.535	396.878	159.598	25247.9	11158.1	17599.8	154.869	238.769	365.186	205.156	161.957	147.054	107.659	136.494	98.7977
cas-miR11592_L+4R+1_1ss23AC	AACCGAACCGAACCGAACCGAACC	24						1	cas-MIR11592,	cas-MIR11592	aaccgaaccGAACCGAACCGAACCGAAAaaataactttttccaatttggtatttttgtattggtatgtttgcttaatttcggtt	cas-miR11592	GAACCGAACCGAACCGAAA	5'	84	34.5	-16.6	0.6	487.342	821.49	274.425	285.446	301.668	272.977	754.231	1388.31	307.118	221.351	93.9974	334.23	643.055	729.708	366.105	696.911	639.999	597.05	194.221	220.215	248.037	252.715	239.925	261.306
PC-5p-125862_41	TGAAAACATAGTCTATGTGGCACT	24	scaffold18705	+	1962	2136	agtaatgctattcatccccactggggaTGAAAACACAGTCTATGTGGCACTaatgtggcattaaatgacaagtaaaattaaatgacttatttaatttcacctttcatttaacttatcattTAGCGCCACCTAGACTGTGTTTTCatctccactggggatgaataacattactcta	0						5'	172	35.4	-90.4	1.5	0	1.60358	2.33553	0	0	0	2.63981	6.73066	2.1628	0	0	0	0	0	0	0	0	0	0	0	0	0	1.05974	0
PC-3p-78873_85	TAGCGCCACCTAGACTGTGTTTTC	24	scaffold18705	+	1962	2136	agtaatgctattcatccccactggggaTGAAAACACAGTCTATGTGGCACTaatgtggcattaaatgacaagtaaaattaaatgacttatttaatttcacctttcatttaacttatcattTAGCGCCACCTAGACTGTGTTTTCatctccactggggatgaataacattactcta	0						3'	172	35.4	-90.4	1.5	1.38001	2.06174	0.973139	0	2.08526	0	7.54231	6.28195	1.85383	0	0	0	0	0	0	0	0	0	0	0	0	1.69987	3.60311	4.84755
PC-3p-389076_6	ATTTAGCGCCACCTAGACTGTGTT	24	scaffold497	-	3606	3779	atgagtaatgttattcatccccactggggaTGAAAACATAGTCTATGTGGCACTaatgtggcattaaatgataggtgaaattaaatgacttatttaatttcacctttcatttaacttatcATTTAGCGCCACCTAGACTGTGTTttcatccccactggggatgaataacattac	0						3'	170	35.6	-107	1.7	0.985723	1.14541	1.16777	0	0	0	0	0	0	0	0	0	0	0	0	0	0	0	0	0	0	0	0	1.15418
PC-5p-251226_12	ATCTTATTCTAAGCACCAATGAGT	24	scaffold35622	+	6584	6748	aatgatctaatgagcaccggtgctcATCTTATTCTAAGCACCAATGAGTtggcacattaattcattggtggataaagattttgtgagttccaatccaccaatgaattaatgtgtcaactcATTGGTACTTAGGATAAGATGAGCaccagtgctcgttagatcatt	0						5'	165	38.2	-119	1.9	0	0	0	0	3.47543	0	3.77116	0	0	0	0	0	0	0	0	3.31863	0	0	0	0	1.39608	0	0	0
PC-3p-10351_871	ATTGGTACTTAGGATAAGATGAGC	24	scaffold35622	+	6584	6748	aatgatctaatgagcaccggtgctcATCTTATTCTAAGCACCAATGAGTtggcacattaattcattggtggataaagattttgtgagttccaatccaccaatgaattaatgtgtcaactcATTGGTACTTAGGATAAGATGAGCaccagtgctcgttagatcatt	0						3'	165	38.2	-119	1.9	22.8688	49.7109	22.1876	16.5476	8.68858	8.71204	129.351	27.8201	10.814	0	10.4442	11.5651	20.0955	0	0	6.08415	17.8461	18.839	13.7792	9.70965	12.5647	9.91593	8.68986	9.46426
PC-5p-528741_5	ATCTTATCCTGAACACCAATGAGT	24	scaffold223878	-	181	340	accggtgctcATCTTATCCTAAACACCAATGAGTtggcacattaattcattggtggattggaactcacaaaatctttatccaccaatgaattaatgtgccaactcATCGGTGCTTAGGATAAGATGAGCaccggtgctcaggataagatgagcaccggtg	0						5'	129	43.8	-107.8	1.5	0	0	0	0	0	0	0	0	0	0	0	0	0	0	0	0	0	0	0	0	0	0	0	1.15418
PC-3p-229690_15	ATCGGTGCTTAGGATAAGATGAGG	24	scaffold223878	-	181	340	accggtgctcATCTTATCCTAAACACCAATGAGTtggcacattaattcattggtggattggaactcacaaaatctttatccaccaatgaattaatgtgccaactcATCGGTGCTTAGGATAAGATGAGCaccggtgctcaggataagatgagcaccggtg	0						3'	129	43.8	-107.8	1.5	0	1.3745	0	0	0	0	0	7.17937	0	0	0	0	0	0	0	0	0	0	0	0	0	0	1.90753	0
PC-3p-85636_75	ACTCATCGGTGGTTAGGATAAGAT	24	scaffold6877	-	9708	9845	accggtgctcATCTTATCCTAAACACCAATGAGTtggcacattaattcattggtggattggaactcacaaaatctttatccaccaatgaattaatgtgccaACTCATCGGTGCTTAGGATAAGATgagcaccggtgct	0						3'	135	42	-100.8	1.7	4.73147	3.20716	8.17437	4.13689	0	3.63002	10.5592	13.4613	0	0	0	0	0	0	0	0	0	0	0	0	6.04969	0	1.90753	2.77003
PC-5p-39550_217	AAGTCAATCCAACGCTCAATATGT	24	scaffold290752	+	67	260	actcattaatttgacgcacttatttgacaaataatcgtggcctttaatttAAGTCAATCCAACGCTCAATATGTatttcactaagatcatgtgagagtttgttataaccacttgatatccatAAAATATTGAGCGTTGAATTGACTtaaattaaaggtcacgattatttgtcaaataaatgtgtcaaattaatg	0						5'	191	29.4	-100.7	1.8	3.15431	4.58165	2.33553	3.7232	2.08526	0	7.1652	4.48711	2.1628	0	0	0	0	36.9472	0	9.40277	8.61538	7.24576	0	1.74774	2.3268	5.09962	4.23896	2.77003
PC-3p-523984_5	AAAATATTGAGCGTTGAATTGACT	24	scaffold290752	+	67	260	actcattaatttgacgcacttatttgacaaataatcgtggcctttaatttAAGTCAATCCAACGCTCAATATGTatttcactaagatcatgtgagagtttgttataaccacttgatatccatAAAATATTGAGCGTTGAATTGACTtaaattaaaggtcacgattatttgtcaaataaatgtgtcaaattaatg	0						3'	191	29.4	-100.7	1.8	0	0	0	0	0	0	0	2.24355	0	0	0	0	0	0	0	0	0	0	0	0	0	0	0	0
PC-3p-329336_7	CTCCATCTAGACTGTATTTTCATC	24	scaffold4726	-	8625	8770	ctaaggagtaatgctattcattcccactgggattaaaACACAGTCTAGGTGGAGCTAATGTggcattaaatgattttcacttatcatttagCTCCATCTAGACTGTGTTTTCATCcccactaagaatgaataacattactcttact	0						3'	140	36.3	-72.4	1.4	0.985723	0	0	0	0	0	4.9025	0	0	0	0	0	0	0	0	0	0	0	0	0	0	0	0	0
PC-5p-41153_206	TGAAAACACAGTCTAGGTGGAGCT	24	scaffold993	+	13316	13488	agagtaatgttattcatccccactggggaTGAAAACACAGTCTAGGTGGAGCTaatgtggcattaaatgatagatgaaattaaataagtcatttaatttcacctttcatttcacttatcatttagCTCCATCTAGACTGTATTTTCATCcccactggggatgaataacattac	0						5'	170	35.3	-101.5	1.7	13.603	11.6832	9.34214	0	0	0	41.4827	39.9353	4.32561	0	0	0	0	0	0	2.76552	9.84614	0	3.06204	0.970965	0	3.96637	1.48363	8.07925
PC-3p-66145_109	AGGAGATTGTGTACTAAAGTGTGT	24	scaffold120627	+	147	298	aaatgcaacttgtACACACTTGGTACACAATCTCCTAcacaatcctctcacatgtgtgtggggttcacaatgagccccacattgtgggatccacacatatgtgagatggttgtgtAGGAGATTGTGTACTAAAGTGTGTaagtgtagcaatg	0						3'	146	43.4	-97	1.5	2.16859	2.97807	1.55702	0	0	0	6.41097	2.24355	0	0	0	0	0	0	0	3.31863	7.38461	0	0	0	1.1634	0	3.81506	5.54006
PC-5p-203279_18	TGAAAACACAGTCTAGGTGGCACT	24	scaffold27822	+	481	662	aggttcgagaaaagtaatgctattcatcctcagtggggaTGAAAACACAGTCTAGGTGGCACTaaatgataggtgaaattaaatgacttatttaattcacctattatttaatgtcacattAGTGCCACCTAGACTGTGTTTTCAtctccagtgaggatgaatagcattactcattcgagaaa	0						5'	176	36.3	-115.2	1.7	0	0	0	0	0	0	0	7.62808	0	0	0	0	0	0	0	2.76552	0	0	0	0	0	0	3.39117	0
PC-3p-183350_22	AGTGCCACCTAGACTGTGTTTTCT	24	scaffold27822	+	481	662	aggttcgagaaaagtaatgctattcatcctcagtggggaTGAAAACACAGTCTAGGTGGCACTaaatgataggtgaaattaaatgacttatttaattcacctattatttaatgtcacattAGTGCCACCTAGACTGTGTTTTCAtctccagtgaggatgaatagcattactcattcgagaaa	0						3'	176	36.3	-115.2	1.7	0.985723	2.74899	0	0	0	0	0	6.28195	0	0	0	0	0	0	0	0	0	0	0	0	0	0	0	4.38588
PC-5p-140280_35	ACGGTATACATCAAGGACTACACT	24	scaffold34842	-	2945	3101	atgctatcggtacatcACGGTATACATCAAGGACTACACCctcctcacatggagggtggggtccactcgaataaaaaaatattattcgagtggaccccactccccatgtgagggggGTGTAGTCCTTGATGTACACCACTtgatgtacaagtggaaa	0						5'	151	47.8	-119.5	1.6	1.18287	1.3745	2.91942	0	0	0	3.77116	0	0	0	0	0	0	0	0	7.74346	9.84614	0	0	0	1.1634	3.39975	2.96727	3.2317
PC-3p-182794_22	ATGTAGTCCTTGATGTACACCACT	24	scaffold34842	-	2945	3101	atgctatcggtacatcACGGTATACATCAAGGACTACACCctcctcacatggagggtggggtccactcgaataaaaaaatattattcgagtggaccccactccccatgtgagggggGTGTAGTCCTTGATGTACACCACTtgatgtacaagtggaaa	0						3'	151	47.8	-119.5	1.6	0	4.58165	0	0	0	0	0	2.24355	1.54486	0	0	0	0	0	0	0	0	0	0	0	0	0	0	0
PC-5p-26855_345	ACGGTATACATCAAGGACTACACC	24	scaffold47644	+	321	477	atgctaccggtacatcACGGTATACATCAAGGACTACACCcccctcacatggagggtggggtccactcgaataaaaaaatattattcgagtggaccccactccccatatgagggggATGTAGTCCTTGATGTACACCACTtgatgtacaagtggaaa	0						5'	151	47.8	-111.1	1.5	31.1489	40.0895	26.8586	19.8571	5.56069	23.2321	23.3812	18.8459	3.70766	0	0	8.09554	0	46.1841	62.5057	9.95588	12.3077	14.4915	14.8728	9.70965	16.9857	11.8991	10.1735	6.92507
PC-5p-47361_172	ACTCATCTTATCCTAAGCACCGAT	24	scaffold770	-	118	285	agaaatgatctaatgagcaccgatACTCATCTTATCCTAAGCACCGATgagttggcacattaattcattggtggataaagattttgtgagttccaatccaccaatgaattaatgtgccaACTCATTGGTGCTTAGGATAAGATgagcaccggtgctcattagatcatt	0						5'	165	39.3	-124.7	1.9	10.6458	17.1812	21.9929	9.92854	0	0	6.78808	34.5507	0	0	0	0	0	0	0	19.9118	7.38461	7.24576	12.2481	14.7587	29.7831	6.7995	8.47791	9.6951
PC-3p-421053_5	ANTCATTGGTGCTTAGGATAAGAT	24	scaffold770	-	118	285	agaaatgatctaatgagcaccgatACTCATCTTATCCTAAGCACCGATgagttggcacattaattcattggtggataaagattttgtgagttccaatccaccaatgaattaatgtgccaACTCATTGGTGCTTAGGATAAGATgagcaccggtgctcattagatcatt	0						3'	165	39.3	-124.7	1.9	0	1.14541	0	0	0	0	0	0	0	0	0	0	0	0	0	0	0	0	0	0	0	0	0	0
PC-5p-477980_5	TGTCCATAATGGACACTCGGCACC	24	scaffold29928	+	7299	7448	aaaagggtgatgctacaagtacatcaccctctacataagggTGTCCATAATGGACACTCGGCACCtcacttcctccaatagtGAGGCGCCGGATGTCCATTATGAAcacccttatgtagagggtgatgtacacttagcattttccctaca	0						5'	144	46.7	-105.2	1.5	0	0	0	0	0	0	0	4.48711	0	0	0	0	0	0	0	0	0	0	0	0	0	0	0	0
PC-3p-339789_7	GAGGCGCCGGATGTCCATTATGAA	24	scaffold29928	+	7299	7448	aaaagggtgatgctacaagtacatcaccctctacataagggTGTCCATAATGGACACTCGGCACCtcacttcctccaatagtGAGGCGCCGGATGTCCATTATGAAcacccttatgtagagggtgatgtacacttagcattttccctaca	0						3'	144	46.7	-105.2	1.5	0	0	0	0	0	0	4.9025	0	0	0	0	0	0	0	0	0	0	0	0	0	0	0	0	0
PC-5p-309013_8	GGTGTCCATACCGCTCACATGGGG	24	scaffold23202	-	4325	4508	cccaacatttatcgagtgaaatattctttgtgtacataatataagtacataggGGTGTCCATACCCCTCACATGGGGtgaggcctataaaaatgtagatcccaccctaTGTGAAGGGTATGGACACCCCtatgtgcatgtattatgtacaccaagcatatcccttatcgagtttaaatgtttgt	0						5'	178	40.2	-104.8	1.4	0	3.66532	0	0	0	0	0	0	0	0	0	0	0	0	0	0	0	0	0	0	0	0	0	0
PC-3p-82631_79	TGTGAAGGGTATGGACACCCC	21	scaffold23202	-	4325	4508	cccaacatttatcgagtgaaatattctttgtgtacataatataagtacataggGGTGTCCATACCCCTCACATGGGGtgaggcctataaaaatgtagatcccaccctaTGTGAAGGGTATGGACACCCCtatgtgcatgtattatgtacaccaagcatatcccttatcgagtttaaatgtttgt	0						3'	178	40.2	-104.8	1.4	2.36574	5.2689	2.33553	0	2.08526	1.81501	0	0	0	0	0	0	0	0	0	0	0	0	1.3123	1.74774	1.39608	0	0	0
PC-5p-84093_77	ATCAAGACATGTACATAAGGGGTT	24	scaffold35618	+	178	338	gaaatgtctacttgtacATCAAGACATGTACATAAGGGGTTacactcccctcacatgggaggtgggacccacttgaataatatttttttattcgagtgggtcccactccccatgtgaggagggtgtAACCCCCTATGTACATCTTGATGTacaagtagcat	0						5'	158	44.7	-122.2	1.7	3.5486	3.20716	4.28181	0	0	0	9.05078	3.58969	1.54486	0	0	0	0	0	0	0	0	0	0	1.94193	1.39608	1.41656	0	0
PC-3p-403102_5	AACCCCCTATGTACATCTTGATGT	24	scaffold35618	+	178	338	gaaatgtctacttgtacATCAAGACATGTACATAAGGGGTTacactcccctcacatgggaggtgggacccacttgaataatatttttttattcgagtgggtcccactccccatgtgaggagggtgtAACCCCCTATGTACATCTTGATGTacaagtagcat	0						3'	158	44.7	-122.2	1.7	0	0	0	0	0	0	0	0	0	0	0	0	0	0	0	0	0	0	0	0	2.3268	0	0	0
PC-5p-102579_57	AGTACTCATCTTATCCTAAGCACC	24	scaffold113274	-	1151	1312	aatgatctaatgagcatcAGTGCTCATCTTATCCTAAGCACCaatgagttagtacattaattcattggtggattggaactcacaaaatctttatccaccaatgaattaatgtgccaactcATTGGTGCTTAGGATAAGATGAGCaccggtgctcattagatc	0						5'	159	38.3	-117.5	1.9	0	0	0	0	0	0	49.025	4.48711	0	0	0	0	0	0	0	0	0	0	0	0	0	0	0	5.07838
PC-3p-164064_27	ATTGGTGCTTAGGATAAGAAGAGC	24	scaffold113274	-	1151	1312	aatgatctaatgagcatcAGTGCTCATCTTATCCTAAGCACCaatgagttagtacattaattcattggtggattggaactcacaaaatctttatccaccaatgaattaatgtgccaactcATTGGTGCTTAGGATAAGATGAGCaccggtgctcattagatc	0						3'	159	38.3	-117.5	1.9	0.985723	1.14541	0	2.48214	0	0	4.52539	4.48711	0	0	0	0	0	23.092	0	0	0	0	0	0	0	0	0	0
PC-5p-205008_18	CTTATCCTAAGCACCAATGAGTTT	24	scaffold146335	-	1	176	aaagaaatgatctaatgagcaccggtgctcatCTTATCCTAAGCACCAATGAGTTGgcacattaattcattggtggataaagattttgtgagttccaatccaccaatgaattaatgtactAACTCATTGGTGCTTAGGATAAGAtgagcactgatgctcattagatcatttctgta	0						5'	171	36.9	-126.5	1.9	1.97145	0	0	0	0	0	0	4.48711	1.54486	0	0	0	0	0	0	0	8.61538	0	0	0	0	0	2.54337	0
PC-3p-85519_75	AACTCATTGATGCTTAGGATAAGA	24	scaffold146335	-	1	176	aaagaaatgatctaatgagcaccggtgctcatCTTATCCTAAGCACCAATGAGTTGgcacattaattcattggtggataaagattttgtgagttccaatccaccaatgaattaatgtactAACTCATTGGTGCTTAGGATAAGAtgagcactgatgctcattagatcatttctgta	0						3'	171	36.9	-126.5	1.9	2.76003	17.6394	7.78511	3.7232	4.17052	6.89703	15.0846	11.2178	1.54486	0	0	2.89126	0	0	0	6.63725	9.23076	4.34745	0	0	5.81701	4.533	5.08675	4.15504
PC-5p-210973_17	AGCAGTCGTCCTATGTGGCACACAA	25	scaffold103536	+	238	389	taaaagagtaatgttacttgcagtcgctcactggAGCAGTCGTCCTATGTGGCACACAAatgacatgtagtacatcaaatatacacttgacatgtgtgtATCACATAGGACGACTGCTGCAGTgagcgactgcaagtagcattattcttaat	0						5'	146	41.4	-101.1	1.6	0	7.78881	0	0	0	0	0	0	4.32561	0	0	0	0	0	0	0	0	0	0	0	0	0	0	0
PC-3p-82545_79	ATCACATAGGACGACTGTTGCAGT	24	scaffold103536	+	238	389	taaaagagtaatgttacttgcagtcgctcactggAGCAGTCGTCCTATGTGGCACACAAatgacatgtagtacatcaaatatacacttgacatgtgtgtATCACATAGGACGACTGCTGCAGTgagcgactgcaagtagcattattcttaat	0						3'	146	41.4	-101.1	1.6	1.97145	4.81074	1.55702	0	0	0	0	18.3971	1.85383	0	0	0	0	0	0	0	0	0	1.3123	0	1.86144	0	0	2.30836
PC-5p-142297_34	CCGGAATAAACCCACGAAGTC	21	scaffold201145	+	69	298	aaaaccgtcgatttcggataccgttggaaagcccacaatgtcctcttcaattaccaccaaaaagctccccaaaactccaagtgattcggCCGGAATAAACCCACGAAGTCagctacccaaactaggcagattttcggactattttggtagctgACTTCGTGGGTTTATTCTGGCcgaatcacttggagttttggggagatttttggtgctaattgaagaggacattgtgg	0						5'	198	45.7	-161.4	1.5	0	0	0	0	0	0	0	4.48711	1.54486	0	0	0	0	0	0	0	0	0	1.3123	0.970965	2.3268	0	0	1.84669
[truncated: 394 more rows]
