# Supplementary material for: MicroRNA and Degradome Profiling Uncover Defense Response of Fraxinus velutina Torr. to Salt Stress
Source: Front Plant Sci. 2022 Apr 1;13:847853. doi: 10.3389/fpls.2022.847853 (PMC9011107; doi:10.3389/fpls.2022.847853)
Supplement: Supplementary Table 5 — The overview of the degradome sequencing data. [file Table_5.XLSX]

## Sheet: Sheet1
Table S5 The overview of degradome sequencing data
Iterm	R7 number	R7 ratio	S4 number	S4 ratio
Raw Reads	9719583	/	13021448	/
Unique Raw Reads	3901535	/	1337775	/
reads < 15nt after removing 3 adaptor	44647	0.46%	33125	0.25%
Mappable Reads	9674936	0.9954	12988323	0.9975
Unique reads < 15nt after removing 3 adaptor	11140	0.29%	4750	0.36%
Unique Mappable Reads	3890395	99.71%	1333025	99.64%
Mapped Reads	6430494	66.16%	11865061	91.12%
Unique Mapped Reads	2443743	62.64%	793243	59.30%
Number of input Transcript	83548	/	83548	/
Number of Coverd Transcript	37436	44.81%	32877	39.35%
