# Supplementary material for: MicroRNA and Degradome Profiling Uncover Defense Response of Fraxinus velutina Torr. to Salt Stress
Source: Front Plant Sci. 2022 Apr 1;13:847853. doi: 10.3389/fpls.2022.847853 (PMC9011107; doi:10.3389/fpls.2022.847853)
Supplement: Supplementary Table 6 — Identification of target genes of the miRNAs. [file Table_6.XLSX]

## Sheet: R7
Table S6 Identification of target genes for miRNAs
transcript	Gene ID	Description	miRNA	Sample	slice site	MFE of perfect match	MFE of this site	MFEratio	Allen et al. score	Degardome Category	Degradome p-value
FRAX13_000168020.1_R0	gene_10069	uncharacterized protein LOC111394697 [Olea europaea var. sylvestris]	gma-miR394a-5p	R7	782	-39.2	-35.3	0.90051	3.5	0	0.000472068
FRAX13_000223810.1_R0	gene_11578	transcriptional activator DEMETER-like isoform X1 [Olea europaea var. sylvestris]	rgl-miR7972_1ss14TG	R7	941	-38	-39.7	1	0	0	0.000472068
FRAX13_000246880.2_R0	gene_11698	scarecrow-like protein 22 isoform X1 [Olea europaea var. sylvestris]	mes-MIR171b-p3	R7	1052	-37.5	-38.7	1	1	0	0.000472068
FRAX13_000009950.1_R1	gene_1225	NAC1 transcription factor family protein [Fraxinus mandshurica]	mtr-miR164d_1ss13GA	R7	667	-40.8	-37.7	0.92402	1	0	0.000472068
FRAX13_000299060.2_R0	gene_12252	auxin response factor 18-like [Olea europaea var. sylvestris]	ath-miR160a-5p	R7	1379	-45.4	-46.7	1	0	0	0.000472068
FRAX13_000111940.1_R0	gene_12488	protein AUXIN SIGNALING F-BOX 2-like [Olea europaea var. sylvestris]	mtr-miR393a_R+1	R7	1516	-39.1	-35.3	0.902813	1	0	0.000472068
FRAX13_000161790.1_R0	gene_12531	homeobox-leucine zipper protein HOX32-like [Olea europaea var. sylvestris]	mtr-miR166c	R7	595	-42	-38.7	0.921429	2.5	0	0.000472068
FRAX13_000213730.1_R1	gene_13380	protein AUXIN SIGNALING F-BOX 2-like [Olea europaea var. sylvestris]	mtr-miR393a_R-3	R7	1534	-31.6	-33.3	1	0	0	0.000472068
FRAX13_000341870.1_R0	gene_14070	scarecrow-like protein 27 isoform X1 [Olea europaea var. sylvestris]	mtr-miR171d_1ss14CT	R7	1157	-35.4	-36.2	1	1.5	0	0.000472068
FRAX13_000237750.1_R0	gene_14571	auxin response factor 18-like [Olea europaea var. sylvestris]	ptc-miR160g	R7	1352	-47.6	-44.6	0.936975	1	0	0.000472068
FRAX13_000255150.1_R0	gene_15521	homeobox-leucine zipper protein ATHB-15-like [Olea europaea var. sylvestris]	mtr-miR166a	R7	583	-44.1	-37.9	0.85941	3	0	0.000472068
FRAX13_000211330.1_R0	gene_17108	DELLA protein GAI1-like [Olea europaea var. sylvestris]	gma-miR171e_R+3	R7	1130	-45.7	-46	1	2	0	0.000472068
FRAX13_000255150.1_R1	gene_18090	homeobox-leucine zipper protein ATHB-15-like [Olea europaea var. sylvestris]	mtr-miR166c_2ss1TA20TC	R7	583	-43.9	-38	0.865604	3	0	0.000472068
FRAX13_000303390.2_R0	gene_21512	homeobox-leucine zipper protein REVOLUTA-like isoform X1 [Olea europaea var. sylvestris]	mtr-miR166a_1ss21CA	R7	568	-42.4	-38	0.896226	2	0	0.000472068
FRAX13_000333380.1_R0	gene_22719	protein TRANSPORT INHIBITOR RESPONSE 1-like isoform X2 [Olea europaea var. sylvestris]	stu-miR393-5p_R+1_2ss21CT22CT	R7	1516	-37.3	-34	0.911528	2	0	0.000472068
FRAX13_000050890.1_R0	gene_24334	NAC domain-containing protein 92-like [Olea europaea var. sylvestris]	mtr-MIR164c-p3_2ss19GT20CT	R7	625	-38.5	-38.1	0.98961	2	0	0.000472068
FRAX13_000336480.2_R0	gene_24914	ethylene-responsive transcription factor RAP2-7-like isoform X3 [Olea europaea var. sylvestris]	mtr-miR172d-3p_R+1	R7	1132	-35.8	-37.1	1	1	0	0.000472068
FRAX13_000185660.1_R0	gene_25471	auxin response factor 18-like [Olea europaea var. sylvestris]	dpr-miR160	R7	1262	-43	-43.2	1	2	0	0.000472068
FRAX13_000104880.1_R0	gene_27894	scarecrow-like protein 6 [Olea europaea var. sylvestris]	cme-miR171a	R7	1094	-39	-40.6	1	0	0	0.000472068
FRAX13_000368020.1_R0	gene_31326	UDP-D-apiose/UDP-D-xylose synthase 2 [Olea europaea var. sylvestris]	mtr-miR167b-5p_1ss21GT	R7	70	-38.5	-32.9	0.854545	4.5	0	0.000472068
FRAX13_000046080.1_R1	gene_33269	putative disease resistance protein RGA4 [Olea europaea var. sylvestris]	mtr-MIR1510a-p3_2ss6CA22TA	R7	614	-39.8	-36.5	0.917085	2	0	0.000472068
FRAX13_000393970.1_R0	gene_3866	basic blue protein-like [Olea europaea var. sylvestris]	mtr-miR408-3p_L-1R+1	R7	15	-45.1	-39.3	0.871397	2.5	0	0.000472068
FRAX13_000384650.1_R0	gene_4118	auxin response factor 6 [Olea europaea var. sylvestris]	gma-miR167k	R7	2423	-42	-39.5	0.940476	3.5	0	0.000472068
FRAX13_000330820.1_R1	gene_5523	gibberellin 2-beta-dioxygenase 8-like isoform X2 [Olea europaea var. sylvestris]	mtr-miR167a_1ss14AG	R7	688	-40.3	-33.9	0.841191	5	0	0.000472068
FRAX13_000076950.1_R0	gene_5692	scarecrow-like protein 14 [Olea europaea var. sylvestris]	mtr-miR396b-5p_1ss6CT	R7	708	-33.2	-31	0.933735	3	0	0.000472068
FRAX13_000213730.1_R0	gene_5941	protein AUXIN SIGNALING F-BOX 2-like [Olea europaea var. sylvestris]	mtr-miR393a_R+1_1ss21CT	R7	1534	-36.4	-33.3	0.914835	4	0	0.000472068
FRAX13_000238730.2_R0	gene_6383	ethylene-responsive transcription factor RAP2-7-like isoform X3 [Olea europaea var. sylvestris]	mtr-miR172b_R+1	R7	1132	-35.2	-34.2	0.971591	3	0	0.000472068
FRAX13_000141280.1_R0	gene_6529	uncharacterized protein LOC105176765 [Sesamum indicum]	mtr-MIR159a-p5_2ss17CT19CT	R7	1390	-30.1	-30.6	1	2	0	0.000472068
FRAX13_000025180.1_R0	gene_7594	auxin response factor 17-like [Olea europaea var. sylvestris]	ptc-miR160a	R7	1256	-45.4	-45.7	1	1.5	0	0.000472068
FRAX13_000024340.1_R1	gene_9103	transcription factor GAMYB-like isoform X2 [Olea europaea var. sylvestris]	mtr-miR159a_R+2_1	R7	952	-42.5	-40.1	0.943529	2	0	0.000472068
FRAX13_000061270.1_R0	gene_9445	teosinte glume architecture 1-like [Olea europaea var. sylvestris]	gma-miR156a_1ss1TC	R7	696	-38	-34	0.894737	2	0	0.000472068
FRAX13_000321280.1_R3	gene_12100	low affinity sulfate transporter 3 [Sesamum indicum]	gma-miR395a_L-1R+1	R7	22	-39.8	-38.3	0.962312	1	1	0.000578386
FRAX13_000257040.1_R0	gene_25492	F-box/kelch-repeat protein At3g27150-like [Olea europaea var. sylvestris]	mtr-miR2111a-5p_R-1	R7	254	-33.1	-34.6	1	0.5	1	0.000578386
FRAX13_000341940.1_R0	gene_12010	homeobox-leucine zipper protein ATHB-15-like isoform X1 [Olea europaea var. sylvestris]	mtr-miR166a_1ss21CA	R7	571	-42.4	-38	0.896226	2	0	0.000943912
FRAX13_000377180.1_R0	gene_1392	NAC domain-containing protein 21/22-like [Olea europaea var. sylvestris]	mtr-miR164d	R7	610	-42.9	-39.8	0.927739	1	0	0.000943912
FRAX13_000024340.2_R1	gene_14886	transcription factor GAMYB-like isoform X2 [Olea europaea var. sylvestris]	mtr-MIR159a-p3_2ss18TC20TA	R7	466	-37.3	-30.8	0.825737	3	0	0.000943912
FRAX13_000348650.1_R2	gene_18511	squamosa promoter-binding-like protein 14 [Olea europaea var. sylvestris]	gma-miR156a	R7	450	-37.2	-34.8	0.935484	1	0	0.000943912
FRAX13_000395980.1_R0	gene_19663	transcription factor GAMYB [Olea europaea var. sylvestris]	mtr-miR159a_1ss4GT	R7	958	-34.1	-28.9	0.847507	15	0	0.000943912
FRAX13_000237750.1_R1	gene_2584	auxin response factor 18-like [Olea europaea var. sylvestris]	ptc-miR160g	R7	1349	-47.6	-44.6	0.936975	1	0	0.000943912
FRAX13_000371980.1_R2	gene_26720	F-box only protein 6-like isoform X1 [Olea europaea var. sylvestris]	gma-miR394a-5p	R7	952	-39.2	-34.3	0.875	1	0	0.000943912
FRAX13_000158240.1_R0	gene_27908	NAC domain-containing protein 100-like [Olea europaea var. sylvestris]	mtr-miR164a_1ss12GC	R7	652	-43.5	-35	0.804598	4	0	0.000943912
FRAX13_000133160.1_R0	gene_28670	protein TRANSPORT INHIBITOR RESPONSE 1-like [Olea europaea var. sylvestris]	stu-miR393-5p_R+1_2ss21CT22CT	R7	1516	-37.3	-34	0.911528	2	0	0.000943912
FRAX13_000385680.1_R0	gene_30181	protein TRANSPORT INHIBITOR RESPONSE 1-like [Sesamum indicum]	mtr-miR393a_R+1_1ss21CT	R7	1516	-36.4	-33.3	0.914835	4	0	0.000943912
FRAX13_000061340.1_R0	gene_32344	squamosa promoter-binding-like protein 2 [Fraxinus mandshurica]	gma-miR156a_1ss20CT	R7	1119	-35.6	-33	0.926966	1.5	0	0.000943912
FRAX13_000014800.1_R0	gene_3588	auxin response factor 18-like [Olea europaea var. sylvestris]	csi-miR160c-5p	R7	1364	-43	-43.2	1	2	0	0.000943912
FRAX13_000247720.2_R0	gene_5439	AP2-like ethylene-responsive transcription factor TOE3 isoform X8 [Olea europaea var. sylvestris]	mtr-miR172a_R-1	R7	1432	-35.6	-35.7	1	1	0	0.000943912
FRAX13_000347980.1_R0	gene_5530	transcription factor MYB8-like [Olea europaea var. sylvestris]	ath-miR858a_L-1R-2_1ss5GA	R7	300	-29.6	-30	1	2	0	0.000943912
FRAX13_000163230.1_R0	gene_7520	squamosa promoter-binding-like protein 16 [Olea europaea var. sylvestris]	stu-miR156f-5p_L-1R+2	R7	684	-39.6	-36.5	0.921717	1	0	0.000943912
FRAX13_000185220.1_R0	gene_7804	homeobox-leucine zipper protein REVOLUTA-like isoform X1 [Olea europaea var. sylvestris]	mtr-miR166c_2ss1TA20TC	R7	568	-43.9	-38	0.865604	3	0	0.000943912
FRAX13_000344390.1_R0	gene_9576	transcription factor MYB8-like [Olea europaea var. sylvestris]	ath-miR858b_1ss4GA	R7	336	-34.7	-31.1	0.896254	4	0	0.000943912
FRAX13_000123710.1_R0	gene_6320	scarecrow-like protein 22 isoform X1 [Olea europaea var. sylvestris]	gma-miR171e_R+3	R7	1283	-45.7	-45.8	1	2	1	0.00115644
FRAX13_000274820.1_R1	gene_13779	F-box only protein 6-like [Olea europaea var. sylvestris]	gma-miR394a-5p	R7	1150	-39.2	-34.3	0.875	1	0	0.00141553
FRAX13_000343240.2_R0	gene_16194	squamosa promoter-binding-like protein 16 [Olea europaea var. sylvestris]	stu-miR156f-5p_L-1R+2	R7	690	-39.6	-36.5	0.921717	1	0	0.00141553
FRAX13_000274830.1_R0	gene_19836	squamosa promoter-binding-like protein 12 [Olea europaea var. sylvestris]	stu-miR156f-5p_L-1R+1	R7	1134	-35.6	-33	0.926966	1.5	0	0.00141553
FRAX13_000091670.1_R0	gene_32715	transcription factor TCP4-like [Olea europaea var. sylvestris]	ptc-miR319e_R+1	R7	932	-42.8	-35.4	0.827103	3	0	0.00141553
FRAX13_000121370.2_R1	gene_329	ethylene-responsive transcription factor RAP2-7-like isoform X3 [Olea europaea var. sylvestris]	mtr-miR172a_R-1	R7	1297	-35.6	-36.1	1	1	0	0.00141553
FRAX13_000007840.1_R0	gene_19413	transcription factor TCP4-like [Olea europaea var. sylvestris]	gma-miR319d_L+1R-1_2ss14G-22TC	R7	1031	-42.8	-35.4	0.827103	3	1	0.00173415
FRAX13_000165920.1_R0	gene_6470	growth-regulating factor 7-like [Olea europaea var. sylvestris]	mtr-miR396b-5p_R-1	R7	539	-32.5	-29.2	0.898462	3	1	0.00173415
FRAX13_000045670.1_R0	gene_10654	alcohol dehydrogenase class-3 [Olea europaea var. sylvestris]	mtr-miR398a-3p_L+1R-1	R7	47	-40.7	-30.8	0.756757	5.5	0	0.00188693
FRAX13_000135760.1_R0	gene_18919	teosinte branched 1 cycloidea and PCF transcription factor 4 [Fraxinus mandshurica]	gma-miR319d_L+1R-1_2ss14G-22TC	R7	989	-42.8	-35.4	0.827103	3	0	0.00188693
FRAX13_000075150.1_R0	gene_27008	squamosa promoter-binding-like protein 2 [Fraxinus mandshurica]	gma-miR156a_1ss20CT	R7	1122	-35.6	-33	0.926966	1.5	0	0.00188693
FRAX13_000144200.1_R0	gene_3965	F-box only protein 6-like [Olea europaea var. sylvestris]	gma-miR394a-5p	R7	1138	-39.2	-34.3	0.875	1	0	0.00188693
FRAX13_000286600.1_R0	gene_777	transcription factor MYB25-like [Olea europaea var. sylvestris]	ath-miR858a_L-1R-2_1ss5GA	R7	375	-29.6	-28.2	0.952703	3	0	0.00188693
FRAX13_000234010.1_R0	gene_29855	growth-regulating factor 4-like [Olea europaea var. sylvestris]	mtr-miR396b-5p_2ss19CT21GC	R7	383	-33.1	-27.1	0.818731	4.5	0	0.00235811
FRAX13_000023670.1_R0	gene_16612	transcription factor TCP2-like [Olea europaea var. sylvestris]	mtr-miR319a-3p_R+1_2	R7	1091	-44	-33.9	0.770455	2.5	0	0.00282907
FRAX13_000377500.1_R0	gene_19268	NAC domain-containing protein 100-like [Olea europaea var. sylvestris]	mtr-miR164a_R-2	R7	604	-39.3	-33.5	0.852417	2	0	0.00282907
FRAX13_000014800.1_R1	gene_29485	auxin response factor 18-like [Olea europaea var. sylvestris]	csi-miR160c-5p	R7	1361	-43	-42.5	0.988372	2.5	0	0.00282907
FRAX13_000094120.1_R0	gene_9470	copper-transporting ATPase PAA2, chloroplastic [Sesamum indicum]	mtr-miR408-3p_L-1	R7	2153	-43.5	-35.4	0.813793	4	0	0.00282907
FRAX13_000049080.1_R0	gene_17854	transcription factor MYB25-like [Olea europaea var. sylvestris]	ath-miR858a_L-1R-2_1ss5GA	R7	375	-29.6	-28	0.945946	3	1	0.00288859
FRAX13_000027470.2_R1	gene_22284	auxin response factor 18-like [Olea europaea var. sylvestris]	ptc-miR160a	R7	356	-45.4	-43.9	0.96696	1.5	0	0.0032998
FRAX13_000073590.1_R0	gene_8817	growth-regulating factor 1-like [Olea europaea var. sylvestris]	mtr-miR396b-5p_2ss19CT21GC	R7	650	-33.1	-27.1	0.818731	4.5	0	0.0032998
FRAX13_000298850.1_R1	gene_22591	kirola-like [Olea europaea var. sylvestris]	mtr-MIR5222-p3_2ss7TA18AT_2	R7	97	-27.1	-21.5	0.793358	6	1	0.0034653
FRAX13_000275590.1_R3	gene_24054	growth-regulating factor 7-like [Olea europaea var. sylvestris]	mtr-miR396b-5p_1ss7AG	R7	254	-36.6	-30.7	0.838798	4	0	0.00377031
FRAX13_000270130.1_R0	gene_26021	scarecrow-like protein 15 [Olea europaea var. sylvestris]	cme-miR171a	R7	638	-39	-29.9	0.766667	5	0	0.00377031
FRAX13_000005780.2_R0	gene_2803	U1 small nuclear ribonucleoprotein A-like [Olea europaea var. sylvestris]	mtr-miR168b	R7	608	-43.7	-32	0.732265	7	0	0.00377031
FRAX13_000178220.1_R0	gene_3357	auxin response factor 18-like [Olea europaea var. sylvestris]	csi-miR160c-5p_1ss19CT	R7	1379	-40.6	-38.4	0.945813	3	0	0.00377031
FRAX13_000035320.1_R3	gene_14370	callose synthase 3-like [Olea europaea var. sylvestris]	PC-3p-111180_50	R7	2525	-41.4	-28.7	0.693237	5.5	0	0.0042406
FRAX13_000171440.1_R0	gene_20430	auxin response factor 18-like [Olea europaea var. sylvestris]	dpr-miR160	R7	1328	-43	-36.8	0.855814	3	0	0.00471066
FRAX13_000140700.1_R0	gene_11501	auxin response factor 10-like [Olea europaea var. sylvestris]	csi-miR160c-5p	R7	1277	-43	-34.9	0.811628	3.5	0	0.0051805
FRAX13_000204890.1_R8	gene_15511	tubby-like F-box protein 3 [Olea europaea var. sylvestris]	cme-MIR166i-p3_1ss20CA	R7	138	-38.2	-29.7	0.777487	7	0	0.0051805
FRAX13_000113800.2_R0	gene_6811	transcription factor GAMYB-like isoform X1 [Olea europaea var. sylvestris]	mtr-MIR159a-p5_2ss17CT19CT	R7	967	-30.1	-26.5	0.880399	3.5	0	0.0051805
FRAX13_000275590.1_R0	gene_7355	growth-regulating factor 7-like [Olea europaea var. sylvestris]	mtr-miR396b-5p_1ss7AG	R7	428	-36.6	-30.7	0.838798	4	0	0.0051805
FRAX13_000369900.1_R0	gene_27935	transcription factor MYB8-like [Olea europaea var. sylvestris]	ath-miR858a_L-1R-2_1ss5GA	R7	300	-29.6	-26	0.878378	3	0	0.00565013
FRAX13_000240960.1_R0	gene_6799	laccase-7-like [Olea europaea var. sylvestris]	mdm-miR397a_1ss20AT	R7	674	-35.8	-29.1	0.812849	3.5	0	0.00565013
FRAX13_000282970.1_R0	gene_217	sulfite exporter TauE/SafE family protein 3-like isoform X1 [Olea europaea var. sylvestris]	PC-3p-27583_334	R7	1080	-47	-30.7	0.653191	6.5	1	0.00576883
FRAX13_000342510.1_R1	gene_17374	probable carboxylesterase 6 [Olea europaea var. sylvestris]	mtr-miR167a_1ss14AG	R7	432	-40.3	-29.6	0.734491	5	0	0.00611953
FRAX13_000125730.3_R0	gene_10485	uncharacterized protein LOC111402544 [Olea europaea var. sylvestris]	mtr-miR159a	R7	751	-36.5	-28	0.767123	3.5	0	0.00658871
FRAX13_000027940.2_R0	gene_30229	growth-regulating factor 4-like [Olea europaea var. sylvestris]	mtr-miR396b-5p_1ss7AG	R7	398	-36.6	-30.5	0.833333	4	0	0.00658871
FRAX13_000096490.1_R0	gene_705	putative disease resistance RPP13-like protein 3 [Olea europaea var. sylvestris]	stu-miR6027_R-1_1ss20TC	R7	1171	-38.2	-30.2	0.790576	4	1	0.0069186
FRAX13_000091660.2_R0	gene_15806	uncharacterized protein LOC111402544 [Olea europaea var. sylvestris]	mtr-miR159a_R+1	R7	736	-37.5	-28.2	0.752	4.5	0	0.00705766
FRAX13_000053630.1_R0	gene_15871	NADPH--cytochrome P450 reductase-like [Olea europaea var. sylvestris]	mtr-miR396b-5p_1ss7AG	R7	225	-36.6	-29.2	0.797814	4.5	0	0.00799491
FRAX13_000039320.1_R0	gene_10965	NAC domain-containing protein 72-like [Olea europaea var. sylvestris]	ath-MIR5658-p3_2ss16AC18AT	R7	554	-28.7	-28.9	1	2	3	0.00918299
FRAX13_000210420.1_R0	gene_11148	histone H1-like [Olea europaea var. sylvestris]	gma-miR4995_L+1R+1	R7	562	-45	-34.5	0.766667	8	3	0.00918299
FRAX13_000288830.2_R0	gene_128	unnamed protein product [Coffea canephora]	PC-3p-151490_31	R7	532	-43.2	-31.9	0.738426	7.5	3	0.00918299
FRAX13_000121700.2_R0	gene_16430	transcription factor TCP4-like [Olea europaea var. sylvestris]	aly-miR319a-3p_R+1_1ss21TC	R7	1157	-46.5	-38	0.817204	4	3	0.00918299
FRAX13_000349000.1_R0	gene_17710	inositol-3-phosphate synthase [Olea europaea var. sylvestris]	ath-MIR406-p3_2ss4AG18TG	R7	1264	-29.5	-28.1	0.952542	2	3	0.00918299
FRAX13_000309690.2_R0	gene_19638	polyol transporter 5 [Sesamum indicum]	PC-3p-121234_44	R7	328	-45.9	-32.7	0.712418	8	3	0.00918299
FRAX13_000175630.1_R1	gene_29682	transcription factor MYB114-like [Olea europaea var. sylvestris]	ath-MIR858a-p3_2ss17CT18CT	R7	312	-28.8	-26.9	0.934028	3.5	3	0.00918299
FRAX13_000230840.1_R0	gene_7447	rubisco accumulation factor 1.1, chloroplastic-like [Olea europaea var. sylvestris]	sly-MIR9479-p5_2ss1GA18GC	R7	1009	-32.7	-29	0.88685	5	3	0.00918299
FRAX13_000218080.1_R1	gene_6194	transcription factor MYB4-like [Olea europaea var. sylvestris]	ath-miR858a_L-1R-2_1ss5GA	R7	300	-29.6	-25.1	0.847973	1	0	0.00939913
FRAX13_000240490.1_R0	gene_14229	dihydroceramide fatty acyl 2-hydroxylase FAH1-like [Olea europaea var. sylvestris]	mtr-MIR5222-p3_2ss7TA18AT_1	R7	378	-24.5	-19.8	0.808163	5.5	0	0.00986676
FRAX13_000390500.1_R0	gene_8166	uncharacterized protein LOC111409767 [Olea europaea var. sylvestris]	ptc-miR169r_R-1_1ss13AT	R7	442	-37.5	-27.7	0.738667	5	0	0.00986676
FRAX13_000004890.1_R6	gene_31598	pectinesterase 1-like [Olea europaea var. sylvestris]	gma-MIR4995-p3_1ss14GC	R7	631	-32.2	-23.9	0.742236	8	0	0.0117351
FRAX13_000237170.1_R0	gene_28180	low-temperature-induced cysteine proteinase-like isoform X2 [Olea europaea var. sylvestris]	mtr-miR396a-5p_R+2	R7	487	-35.2	-27.7	0.786932	6	0	0.0126679
FRAX13_000046590.1_R0	gene_8393	14-3-3 protein 4-like [Olea europaea var. sylvestris]	mtr-miR396b-5p_1ss7AG	R7	217	-36.6	-27.82	0.760109	6	0	0.0126679
FRAX13_000320060.1_R0	gene_2503	uncharacterized protein LOC111398578 isoform X1 [Olea europaea var. sylvestris]	ath-miR8175_L+1_1ss3AT	R7	2069	-47.8	-33.3	0.696653	8	0	0.0135999
FRAX13_000372690.2_R0	gene_25866	ethylene-insensitive protein 2-like isoform X1 [Olea europaea var. sylvestris]	ath-miR858a_L-1R+1_1ss5GA	R7	3672	-34.7	-26	0.74928	7.5	0	0.0135999
FRAX13_000346890.1_R0	gene_8772	xylose isomerase [Olea europaea var. sylvestris]	mtr-miR396b-5p_1ss7AG	R7	651	-36.6	-27.8	0.759563	3.5	0	0.0135999
FRAX13_000162170.5_R3	gene_23181	14-3-3 protein 4-like [Olea europaea var. sylvestris]	mtr-miR396b-5p_1ss7AG	R7	217	-36.6	-27.72	0.757377	5	0	0.0145309
FRAX13_000289950.1_R0	gene_6828	G-type lectin S-receptor-like serine/threonine-protein kinase At1g11300 [Olea europaea var. sylvestris]	mtr-MIR2592bj-p3_2ss12TC19AT	R7	966	-36.5	-28.6	0.783562	3.5	1	0.016069
FRAX13_000334220.1_R0	gene_12581	unnamed protein product [Coffea canephora]	mes-MIR171b-p3	R7	1254	-37.5	-26.5	0.706667	6	0	0.0163905
FRAX13_000074220.2_R0	gene_15328	copper chaperone for superoxide dismutase, chloroplastic/cytosolic-like isoform X1 [Olea europaea var. sylvestris]	mtr-miR398b_1ss20TC	R7	716	-45.3	-30.6	0.675497	6.5	0	0.0163905
FRAX13_000145190.1_R0	gene_5607	splicing factor 3B subunit 2 isoform X1 [Olea europaea var. sylvestris]	PC-3p-175862_24	R7	1032	-47.9	-31.3	0.653445	6	0	0.0163905
FRAX13_000227870.3_R1	gene_30090	glucan endo-1,3-beta-glucosidase 14 [Olea europaea var. sylvestris]	ath-miR858a_L-1R+1	R7	369	-36.1	-26.5	0.734072	5	1	0.0172068
FRAX13_000127320.1_R2	gene_14496	Beta-carotene 3-hydroxylase [Handroanthus impetiginosus]	cpa-MIR164b-p3	R7	442	-37.8	-28.1	0.743386	3	0	0.0173189
FRAX13_000294540.1_R2	gene_31936	casein kinase 1-like protein HD16 [Citrus clementina]	PC-3p-518240_5	R7	408	-39.7	-26	0.654912	12	0	0.0182465
FRAX13_000396500.1_R0	gene_19495	chlorophyll a-b binding protein 21, chloroplastic [Sesamum indicum]	PC-3p-121234_44	R7	200	-45.9	-32.4	0.705882	6.5	3	0.0182817
FRAX13_000061760.1_R2	gene_19882	glyceraldehyde-3-phosphate dehydrogenase, cytosolic-like [Olea europaea var. sylvestris]	ptc-MIR403a-p3_1ss19TA	R7	119	-33.9	-24.3	0.716814	8	3	0.0182817
FRAX13_000394060.1_R0	gene_20149	60S ribosomal protein L12 [Olea europaea var. sylvestris]	PC-3p-45566_181	R7	241	-46.8	-33.5	0.715812	11	3	0.0182817
FRAX13_000157350.3_R0	gene_20334	fructose-bisphosphate aldolase 1, chloroplastic [Olea europaea var. sylvestris]	PC-5p-277962_11	R7	626	-46	-34	0.73913	8	3	0.0182817
FRAX13_000385400.1_R0	gene_21672	uncharacterized protein LOC111401719 [Olea europaea var. sylvestris]	PC-3p-426319_5	R7	1230	-33.1	-28.2	0.851964	5.5	3	0.0182817
FRAX13_000083360.1_R0	gene_29130	PREDICTED: 50S ribosomal protein L17, chloroplastic-like [Nicotiana sylvestris]	sly-miR391	R7	324	-43.9	-33.6	0.765376	7	3	0.0182817
FRAX13_000358910.3_R0	gene_32782	ATP synthase subunit beta, mitochondrial-like [Olea europaea var. sylvestris]	PC-5p-218105_16	R7	267	-44.6	-35	0.784753	8	3	0.0182817
FRAX13_000185220.1_R0	gene_7804	homeobox-leucine zipper protein REVOLUTA-like isoform X1 [Olea europaea var. sylvestris]	mtr-miR166a_L+1R-1	R7	569	-43.5	-38.2	0.878161	3	3	0.0182817
FRAX13_000282420.1_R0	gene_9065	remorin-like isoform X3 [Olea europaea var. sylvestris]	mdm-MIR156aa-p3	R7	491	-30.3	-27.5	0.907591	3.5	3	0.0182817
FRAX13_000202070.1_R1	gene_18835	PREDICTED: protein NLRC3 [Erythranthe guttata]	csi-miR399e-5p_2ss9-A13TC	R7	619	-41	-28.3	0.690244	7	0	0.0187099
FRAX13_000153940.1_R6	gene_29125	ATP-dependent 6-phosphofructokinase 6-like [Olea europaea var. sylvestris]	cst-MIR11334-p5_2ss9TG18TC	R7	550	-27.9	-20.4	0.731183	6.5	0	0.0187099
FRAX13_000090400.1_R0	gene_1313	uncharacterized protein LOC111407580 isoform X2 [Olea europaea var. sylvestris]	ppe-miR396a_1ss21TC	R7	162	-36.7	-27	0.735695	5.5	0	0.0191732
FRAX13_000295250.1_R1	gene_10179	transcription factor MYBS3-like isoform X1 [Olea europaea var. sylvestris]	mtr-miR166c_1ss9GT	R7	73	-39.8	-32.8	0.824121	14.5	2	0.0211902
FRAX13_000027060.1_R0	gene_10431	scarecrow-like protein 27 isoform X2 [Olea europaea var. sylvestris]	aqc-miR171f_1ss2AG	R7	1193	-37.5	-38.7	1	1	2	0.0211902
FRAX13_000251730.1_R0	gene_10558	ATP sulfurylase 1, chloroplastic-like isoform X1 [Olea europaea var. sylvestris]	aly-miR395i_L-1	R7	344	-34.4	-35.4	1	1	2	0.0211902
FRAX13_000001960.1_R0	gene_11710	scarecrow-like protein 27 isoform X2 [Olea europaea var. sylvestris]	gma-MIR171g-p3	R7	1193	-36	-33.6	0.933333	4	2	0.0211902
FRAX13_000111940.1_R0	gene_12488	protein AUXIN SIGNALING F-BOX 2-like [Olea europaea var. sylvestris]	gma-MIR393j-p5_2ss19GT20AT	R7	1517	-31.8	-30.4	0.955975	3	2	0.0211902
FRAX13_000177530.1_R0	gene_13782	phosphoinositide phospholipase C 2-like [Olea europaea var. sylvestris]	PC-3p-447438_5	R7	1137	-39.4	-30.5	0.774112	6	2	0.0211902
FRAX13_000207420.1_R0	gene_14923	PREDICTED: scarecrow-like protein 9 [Erythranthe guttata]	mtr-miR168c-3p_1ss1CT	R7	550	-37.6	-32.2	0.856383	2	2	0.0211902
FRAX13_000074220.2_R0	gene_15328	copper chaperone for superoxide dismutase, chloroplastic/cytosolic-like isoform X1 [Olea europaea var. sylvestris]	mtr-miR398a-3p_L+1R-3	R7	717	-35.8	-31	0.865922	5	2	0.0211902
FRAX13_000329270.1_R0	gene_16294	uncharacterized protein LOC111389016 isoform X2 [Olea europaea var. sylvestris]	ptc-miR530a_R+1_1ss20TC	R7	120	-40.3	-35.2	0.873449	3.5	2	0.0211902
FRAX13_000211330.1_R0	gene_17108	DELLA protein GAI1-like [Olea europaea var. sylvestris]	ptc-MIR171c-p3	R7	1127	-39.4	-35.8	0.908629	1	2	0.0211902
FRAX13_000102780.1_R0	gene_19085	uncharacterized protein LOC111371747 [Olea europaea var. sylvestris]	ath-miR403-5p_L-1_2ss3TG22TG	R7	754	-32.4	-27.4	0.845679	6	2	0.0211902
FRAX13_000061760.1_R2	gene_19882	glyceraldehyde-3-phosphate dehydrogenase, cytosolic-like [Olea europaea var. sylvestris]	ptc-miR403a	R7	122	-34	-26.1	0.767647	6	2	0.0211902
FRAX13_000363410.1_R1	gene_20725	probable steroid-binding protein 3 [Olea europaea var. sylvestris]	gma-miR169j-5p	R7	109	-39.2	-32.3	0.82398	6	2	0.0211902
FRAX13_000145630.1_R0	gene_21261	VIN3-like protein 1 [Olea europaea var. sylvestris]	sly-MIR9478-p3_2ss10GA17CG	R7	1351	-25.5	-21.8	0.854902	4	2	0.0211902
FRAX13_000326670.1_R0	gene_21328	EXPA6 [Osmanthus fragrans]	PC-3p-117047_46	R7	490	-35.5	-29.1	0.819718	5.5	2	0.0211902
FRAX13_000223360.1_R0	gene_22077	uncharacterized protein LOC111386524 [Olea europaea var. sylvestris]	aly-MIR159a-p3_2ss15GA17TC	R7	203	-30.6	-29.8	0.973856	4	2	0.0211902
FRAX13_000333380.1_R0	gene_22719	protein TRANSPORT INHIBITOR RESPONSE 1-like isoform X2 [Olea europaea var. sylvestris]	mtr-miR393a_L+1	R7	1517	-38.5	-34.2	0.888312	2	2	0.0211902
FRAX13_000053630.1_R1	gene_22948	NADPH--cytochrome P450 reductase-like [Olea europaea var. sylvestris]	ath-MIR8175-p5	R7	205	-44.2	-34.1	0.771493	7	2	0.0211902
FRAX13_000195900.1_R0	gene_26090	tobamovirus multiplication protein 3-like isoform X2 [Olea europaea var. sylvestris]	PC-3p-523984_5	R7	268	-33.7	-24.7	0.732938	6.5	2	0.0211902
FRAX13_000075150.1_R0	gene_27008	squamosa promoter-binding-like protein 2 [Fraxinus mandshurica]	mdm-miR156t	R7	1123	-38.4	-39.9	1	0	2	0.0211902
FRAX13_000133160.1_R0	gene_28670	protein TRANSPORT INHIBITOR RESPONSE 1-like [Olea europaea var. sylvestris]	mtr-miR393a_L+1_1ss22CT	R7	1517	-36.5	-33.5	0.917808	4	2	0.0211902
FRAX13_000335240.1_R0	gene_29346	butyrate--CoA ligase AAE11, peroxisomal-like isoform X1 [Olea europaea var. sylvestris]	PC-5p-235569_14	R7	1375	-46.6	-31.8	0.682403	9.5	2	0.0211902
FRAX13_000195400.1_R0	gene_31656	nuclear pore complex protein NUP93A-like [Olea europaea var. sylvestris]	cca-MIR156b-p3_1ss8TA	R7	1801	-43.1	-34.1	0.791183	7	2	0.0211902
FRAX13_000094110.1_R0	gene_5598	fatty-acid-binding protein 2-like [Olea europaea var. sylvestris]	PC-3p-385996_6	R7	1052	-37.4	-28.1	0.751337	6	2	0.0211902
FRAX13_000258310.1_R0	gene_7679	oxygen-evolving enhancer protein 1, chloroplastic-like isoform X1 [Olea europaea var. sylvestris]	gma-MIR5368-p3_1ss9AT	R7	541	-40.3	-33.2	0.823821	4	2	0.0211902
FRAX13_000237020.1_R0	gene_8617	E3 ubiquitin-protein ligase KEG-like isoform X2 [Olea europaea var. sylvestris]	PC-3p-59079_127	R7	905	-44.7	-33.3	0.744966	7.5	2	0.0211902
FRAX13_000326990.1_R0	gene_24984	40S ribosomal protein S7-like [Olea europaea var. sylvestris]	PC-5p-186471_21	R7	259	-37.7	-24.74	0.656233	11.5	0	0.0214861
FRAX13_000346160.1_R0	gene_18277	probable ADP-ribosylation factor GTPase-activating protein AGD14 isoform X1 [Olea europaea var. sylvestris]	mtr-miR164a_R-2	R7	2085	-39.3	-28.3	0.720102	4.5	1	0.0234416
FRAX13_000347650.1_R0	gene_23218	putative glycerol-3-phosphate transporter 1 [Olea europaea var. sylvestris]	mtr-miR398b_1ss20TC	R7	1289	-45.3	-30	0.662252	6	0	0.0242543
FRAX13_000058090.1_R0	gene_4576	glycine-rich cell wall structural protein 1.8-like [Olea europaea var. sylvestris]	nta-miR6153_L+1R-1	R7	418	-30	-21.9	0.73	10.5	0	0.0260955
FRAX13_000249460.1_R0	gene_22234	stress enhanced protein 1, chloroplastic-like [Olea europaea var. sylvestris]	PC-5p-320767_7	R7	122	-39.2	-27.3	0.696429	31	1	0.0262624
FRAX13_000054150.1_R1	gene_4175	translationally-controlled tumor protein homolog [Olea europaea var. sylvestris]	mtr-miR396a-5p_R+1	R7	336	-36.3	-26.6	0.732782	5.5	0	0.0265552
FRAX13_000287980.1_R1	gene_10459	adenosylhomocysteinase [Olea europaea var. sylvestris]	PC-3p-151321_31	R7	1325	-43	-31.2	0.725581	8	4	0.0267273
FRAX13_000071950.1_R0	gene_10777	zinc finger CCCH domain-containing protein 29-like [Olea europaea var. sylvestris]	PC-3p-113872_48	R7	1454	-38.5	-31.7	0.823377	5.5	4	0.0267273
FRAX13_000166430.1_R0	gene_11191	uncharacterized protein LOC111387559 isoform X1 [Olea europaea var. sylvestris]	cme-MIR399c-p5_1ss9AG	R7	1195	-43	-34.7	0.806977	4	4	0.0267273
FRAX13_000334950.1_R0	gene_12050	BTB/POZ domain-containing protein POB1-like isoform X1 [Olea europaea var. sylvestris]	ptc-miR169i_R-1_1ss13AT	R7	776	-37.5	-30.2	0.805333	7	4	0.0267273
FRAX13_000196710.1_R0	gene_12143	phospho-2-dehydro-3-deoxyheptonate aldolase 2, chloroplastic-like [Olea europaea var. sylvestris]	mtr-miR167b-5p_2ss9CT21GT	R7	418	-36.4	-30.7	0.843407	4	4	0.0267273
FRAX13_000070540.2_R0	gene_16851	NAC domain-containing protein 92-like [Olea europaea var. sylvestris]	mtr-miR164d_1ss21TC	R7	454	-44.6	-39.8	0.892377	2	4	0.0267273
FRAX13_000046220.1_R0	gene_16912	uncharacterized protein LOC111372581 [Olea europaea var. sylvestris]	PC-5p-253148_12	R7	381	-41	-28.7	0.7	11	4	0.0267273
FRAX13_000134500.1_R0	gene_17968	WEB family protein At5g55860-like [Olea europaea var. sylvestris]	mtr-miR172c-5p_1ss1GT	R7	1016	-32.2	-28.6	0.888199	2.5	4	0.0267273
FRAX13_000255150.1_R1	gene_18090	homeobox-leucine zipper protein ATHB-15-like [Olea europaea var. sylvestris]	mtr-miR166b_L+2R-2	R7	585	-42	-38.4	0.914286	2	4	0.0267273
FRAX13_000387560.1_R0	gene_18345	nodulation-signaling pathway 2 protein [Olea europaea var. sylvestris]	lja-miR171c	R7	388	-35.6	-35.9	1	1.5	4	0.0267273
FRAX13_000197560.1_R0	gene_20511	heat shock cognate 70 kDa protein [Olea europaea var. sylvestris]	hbr-MIR6173-p5_2ss19AG20GC	R7	1235	-42.7	-34.8	0.814988	6	4	0.0267273
FRAX13_000377700.1_R0	gene_2103	CTP synthase 1-like [Olea europaea var. sylvestris]	rco-MIR156h-p3	R7	1128	-38.1	-33.2	0.871391	6	4	0.0267273
FRAX13_000346930.1_R0	gene_22540	cyclic nucleotide-gated ion channel 17-like [Olea europaea var. sylvestris]	PC-3p-34007_262	R7	1518	-45.6	-34.2	0.75	7.5	4	0.0267273
FRAX13_000396710.1_R1	gene_22724	probable disease resistance protein At5g63020 [Olea europaea var. sylvestris]	nta-MIR6024-p3_2ss2AT17CG	R7	496	-34.4	-35.3	1	1	4	0.0267273
FRAX13_000320940.1_R0	gene_24616	oligosaccharyltransferase complex subunit ostc-like [Olea europaea var. sylvestris]	PC-3p-105233_55	R7	170	-47.3	-35.5	0.750529	3.5	4	0.0267273
FRAX13_000347570.1_R2	gene_25602	60S ribosomal protein L12 [Olea europaea var. sylvestris]	gra-miR827b_L+1_1ss21GT	R7	430	-30.1	-24.8	0.82392	8.5	4	0.0267273
FRAX13_000094740.1_R1	gene_26825	wound-induced protein 1-like [Olea europaea var. sylvestris]	csi-miR403b-5p_R-3	R7	135	-27.7	-25.1	0.906137	4	4	0.0267273
FRAX13_000255180.1_R0	gene_27374	casein kinase 1-like protein HD16 [Olea europaea var. sylvestris]	PC-3p-518240_5	R7	1827	-39.7	-31.1	0.783375	10	4	0.0267273
FRAX13_000176010.1_R0	gene_32595	formin-like protein 13 [Olea europaea var. sylvestris]	mtr-miR396b-5p_1ss2TC	R7	2863	-37.4	-32.8	0.877005	4	4	0.0267273
FRAX13_000193360.1_R0	gene_33558	scarecrow-like protein 21 [Olea europaea var. sylvestris]	PC-3p-163409_27	R7	959	-34.6	-30.7	0.887283	3.5	4	0.0267273
FRAX13_000113130.1_R0	gene_33602	patellin-3 [Olea europaea var. sylvestris]	csi-miR403b-5p_1ss16CT	R7	770	-31.9	-25.8	0.808777	8	4	0.0267273
FRAX13_000073340.2_R0	gene_5863	TOM1-like protein 6 isoform X1 [Olea europaea var. sylvestris]	PC-5p-239835_13	R7	1126	-42.7	-33.4	0.782201	6	4	0.0267273
FRAX13_000123710.1_R0	gene_6320	scarecrow-like protein 22 isoform X1 [Olea europaea var. sylvestris]	mtr-MIR171c-p3	R7	1280	-30.9	-31.7	1	2	4	0.0267273
FRAX13_000020530.2_R0	gene_8019	ankyrin repeat protein SKIP35 isoform X1 [Olea europaea var. sylvestris]	gma-miR391-5p_R-1_2ss20TC21GT	R7	1501	-42.1	-32.4	0.769596	4	4	0.0267273
FRAX13_000383250.1_R0	gene_9138	KH domain-containing protein HEN4-like isoform X1 [Olea europaea var. sylvestris]	PC-5p-515472_5	R7	1357	-43.7	-29.7	0.679634	7	4	0.0267273
FRAX13_000342850.1_R0	gene_13477	transcription factor TGA2.3-like [Olea europaea var. sylvestris]	mtr-miR396a-5p_L-2	R7	431	-30.5	-24.1	0.790164	4	1	0.0268256
FRAX13_000250470.1_R0	gene_12242	sorbitol dehydrogenase-like [Olea europaea var. sylvestris]	mtr-miR396b-5p_1ss6CT	R7	558	-33.2	-28	0.843373	2.5	3	0.0272968
FRAX13_000234160.1_R0	gene_23433	60S acidic ribosomal protein P2B-like [Olea europaea var. sylvestris]	PC-3p-493569_5	R7	117	-37.7	-27.2	0.721485	9.5	3	0.0272968
FRAX13_000185660.1_R0	gene_25471	auxin response factor 18-like [Olea europaea var. sylvestris]	ptc-miR160a_L+2R-1	R7	1264	-47.5	-49.2	1	0	3	0.0272968
FRAX13_000003070.1_R0	gene_28258	UDP-sugar:glycosyltransferase [Forsythia x intermedia]	PC-3p-295083_10	R7	1361	-54	-37.7	0.698148	6	3	0.0272968
FRAX13_000380000.1_R1	gene_28591	S-adenosylmethionine synthase 2-like [Olea europaea var. sylvestris]	PC-3p-293517_10	R7	798	-43.8	-32.8	0.748858	13	3	0.0272968
FRAX13_000265560.1_R0	gene_32618	transcription factor GTE8-like [Olea europaea var. sylvestris]	mtr-miR390_L-1	R7	1985	-43.4	-32.9	0.758065	4	3	0.0272968
FRAX13_000133810.1_R0	gene_3367	putative LisH domain-containing protein C1711.05-like protein [Olea europaea subsp. europaea]	PC-3p-260344_12	R7	301	-39.2	-28.1	0.716837	8.5	3	0.0272968
FRAX13_000185220.1_R0	gene_7804	homeobox-leucine zipper protein REVOLUTA-like isoform X1 [Olea europaea var. sylvestris]	mtr-miR166b_L+2R-2	R7	570	-42	-38.4	0.914286	2	3	0.0272968
FRAX13_000009360.1_R0	gene_8818	4-hydroxyphenylpyruvate dioxygenase [Olea europaea var. sylvestris]	sly-MIR9479-p5_2ss15GC18AG	R7	577	-31.5	-26.6	0.844444	4	3	0.0272968
FRAX13_000242480.1_R0	gene_23876	unnamed protein product [Coffea canephora]	nta-miR6019a	R7	108	-32.4	-21.68	0.669136	9	0	0.0274741
FRAX13_000110160.1_R0	gene_24016	la-related protein 6B [Olea europaea var. sylvestris]	mtr-miR398b_1ss20TC	R7	1224	-45.3	-29.9	0.660044	7	0	0.0279332
FRAX13_000294210.1_R0	gene_32634	septin and tuftelin-interacting protein 1 homolog 1-like [Olea europaea var. sylvestris]	mtr-MIR408-p5_2ss18GT19GT	R7	1184	-36	-28	0.777778	6	0	0.0279332
FRAX13_000273140.1_R0	gene_6248	PREDICTED: F-box/LRR-repeat protein 4 [Erythranthe guttata]	PC-3p-93763_65	R7	724	-36.4	-26	0.714286	7.5	1	0.0279511
FRAX13_000007140.1_R0	gene_32928	putative disease resistance protein At4g10780 [Olea europaea var. sylvestris]	gma-miR6300_1ss18GC	R7	237	-29.4	-21.9	0.744898	22.5	0	0.0283921
FRAX13_000311020.1_R1	gene_8633	protein S-acyltransferase 10-like isoform X2 [Olea europaea var. sylvestris]	PC-3p-341342_7	R7	201	-36.9	-26.1	0.707317	9.5	1	0.0290752
FRAX13_000059890.2_R0	gene_25220	defensin Ec-AMP-D2-like [Olea europaea var. sylvestris]	PC-5p-162591_27	R7	160	-38.5	-26.3	0.683117	9	0	0.0297674
FRAX13_000385000.1_R1	gene_23440	glycine-rich RNA-binding protein RZ1A isoform X1 [Sesamum indicum]	mtr-miR396b-5p_1ss6CT	R7	60	-33.2	-25.3	0.762048	5	1	0.0313195
FRAX13_000349180.1_R2	gene_1363	homeobox-leucine zipper protein ATHB-12-like isoform X1 [Olea europaea var. sylvestris]	PC-3p-169533_25	R7	271	-34.9	-24.2	0.69341	8	1	0.0329993
FRAX13_000379100.1_R0	gene_28448	serine carboxypeptidase-like 26 isoform X1 [Olea europaea var. sylvestris]	mtr-miR408-3p_L-1	R7	1067	-43.5	-30.9	0.710345	11.5	1	0.0341176
FRAX13_000094770.1_R0	gene_10892	abscisic acid receptor PYL4-like [Olea europaea var. sylvestris]	stu-miR167d-3p_2ss11TC12TA	R7	276	-38.7	-30.3	0.782946	5.5	3	0.0362291
FRAX13_000063230.1_R0	gene_18236	hypersensitive-induced response protein-like protein 1 [Olea europaea var. sylvestris]	mtr-miR172c-5p_1ss1GT	R7	344	-32.2	-26.7	0.829193	5	3	0.0362291
FRAX13_000169320.1_R0	gene_20283	cell number regulator 8 [Olea europaea var. sylvestris]	PC-3p-260344_12	R7	250	-39.2	-27.6	0.704082	6.5	3	0.0362291
FRAX13_000305750.1_R5	gene_24937	metallothionein-like protein type 2 [Olea europaea var. sylvestris]	dpr-MIR397-p5_1ss11GA	R7	105	-33.1	-27.7	0.836858	5.5	3	0.0362291
FRAX13_000204280.1_R0	gene_3980	glutamate--glyoxylate aminotransferase 2 [Olea europaea var. sylvestris]	ptc-miR399b	R7	998	-41.1	-30.6	0.744526	8	3	0.0362291
FRAX13_000265580.1_R0	gene_9085	hypothetical protein CDL12_06934 [Handroanthus impetiginosus]	ath-miR167c-5p_L+1R-1_3ss2TA14AG21TA	R7	942	-38	-29.7	0.781579	4	3	0.0362291
FRAX13_000396800.1_R0	gene_9882	Ubiquitin-40S ribosomal protein S27a [Medicago truncatula]	PC-5p-47361_172	R7	902	-41.6	-29.6	0.711538	8.5	3	0.0362291
FRAX13_000145910.1_R0	gene_16075	protein EXPORTIN 1A [Sesamum indicum]	hbr-miR6173_L+1R-1	R7	2618	-33.7	-22	0.652819	7	1	0.0363503
FRAX13_000273400.1_R0	gene_16858	uncharacterized protein At3g28850-like [Olea europaea var. sylvestris]	gma-miR319d_L+1R-1_2ss14G-22TC	R7	651	-42.8	-28.7	0.670561	9	0	0.036615
FRAX13_000219260.1_R1	gene_23985	uncharacterized protein LOC111378699 [Olea europaea var. sylvestris]	nta-MIR482a-p5_2ss10AT18GT	R7	444	-25.8	-18.7	0.724806	9	0	0.0379787
FRAX13_000289200.1_R0	gene_21389	protein Brevis radix-like 4 [Olea europaea var. sylvestris]	cas-MIR5139-p3_1ss3TG_2	R7	860	-38.9	-26.52	0.681748	13	1	0.0385778
FRAX13_000251730.1_R0	gene_10558	ATP sulfurylase 1, chloroplastic-like isoform X1 [Olea europaea var. sylvestris]	mtr-miR395h_1ss1AC	R7	345	-37.1	-32.8	0.884097	3	2	0.0419314
FRAX13_000246880.2_R0	gene_11698	scarecrow-like protein 22 isoform X1 [Olea europaea var. sylvestris]	ptc-MIR171c-p3	R7	1049	-39.4	-35.8	0.908629	1	2	0.0419314
FRAX13_000227480.1_R0	gene_12375	WPP domain protein 2 [Dorcoceras hygrometricum]	PC-5p-178665_23	R7	190	-46.2	-32.9	0.712121	7	2	0.0419314
FRAX13_000255750.2_R0	gene_12540	pyridoxine/pyridoxamine 5'-phosphate oxidase 1, chloroplastic isoform X2 [Sesamum indicum]	PC-5p-195320_20	R7	712	-34.3	-25.9	0.755102	5	2	0.0419314
FRAX13_000213730.1_R1	gene_13380	protein AUXIN SIGNALING F-BOX 2-like [Olea europaea var. sylvestris]	mtr-miR393a_L+1_1ss22CT	R7	1535	-36.5	-33.5	0.917808	4	2	0.0419314
FRAX13_000336240.1_R0	gene_13674	serine hydroxymethyltransferase 4 [Olea europaea var. sylvestris]	PC-3p-358005_6	R7	29	-47	-34.36	0.731064	6	2	0.0419314
FRAX13_000235660.1_R0	gene_15744	probable acyl-activating enzyme 5, peroxisomal [Olea europaea var. sylvestris]	PC-5p-107991_53	R7	933	-41.8	-29.6	0.708134	7.5	2	0.0419314
FRAX13_000373140.1_R0	gene_17593	ATP sulfurylase 1, chloroplastic-like [Olea europaea var. sylvestris]	aly-miR395i_L-1	R7	347	-34.4	-32.7	0.950581	1.5	2	0.0419314
FRAX13_000199850.1_R0	gene_2091	2-hydroxyacyl-CoA lyase [Olea europaea var. sylvestris]	PC-3p-321316_7	R7	1328	-40.2	-29.3	0.728856	15	2	0.0419314
FRAX13_000129690.1_R0	gene_22700	probable galacturonosyltransferase-like 9 [Olea europaea var. sylvestris]	stu-MIR8005a-p3_1ss6GA_1	R7	981	-42.9	-33.2	0.773893	10	2	0.0419314
FRAX13_000104880.1_R0	gene_27894	scarecrow-like protein 6 [Olea europaea var. sylvestris]	mtr-MIR171c-p3	R7	1091	-30.9	-31.7	1	2	2	0.0419314
FRAX13_000185970.2_R1	gene_32761	glycerol-3-phosphate dehydrogenase [NAD(+)]-like [Olea europaea var. sylvestris]	gma-MIR5368-p3_2ss13GA17AG_3	R7	1064	-41	-30	0.731707	9	2	0.0419314
FRAX13_000193530.1_R0	gene_3953	protein DETOXIFICATION 49-like isoform X1 [Olea europaea var. sylvestris]	csi-miR395b-5p_1ss21GT	R7	1271	-35.2	-31.3	0.889205	5	2	0.0419314
FRAX13_000045870.1_R0	gene_5133	casein kinase 1-like protein HD16 [Olea europaea var. sylvestris]	PC-5p-201396_19	R7	1841	-47.3	-32.2	0.680761	13	2	0.0419314
FRAX13_000101730.1_R1	gene_5233	sulfite reductase 1 [ferredoxin], chloroplastic-like [Olea europaea var. sylvestris]	PC-3p-119729_45	R7	882	-36.3	-28.2	0.77686	8	2	0.0419314
FRAX13_000092050.1_R0	gene_7554	uncharacterized protein LOC111373401 isoform X2 [Olea europaea var. sylvestris]	ptc-miR530a_R+1_1ss20TC	R7	117	-40.3	-35.2	0.873449	3	2	0.0419314
FRAX13_000274030.1_R0	gene_8991	uncharacterized protein LOC111386524 [Olea europaea var. sylvestris]	aly-MIR159a-p3_2ss15GA17TC	R7	203	-30.6	-29.8	0.973856	4	2	0.0419314
FRAX13_000213640.1_R0	gene_9106	uncharacterized protein LOC111401208 [Olea europaea var. sylvestris]	mtr-miR169b_R+3	R7	487	-51.2	-35.7	0.697266	6.5	2	0.0419314
FRAX13_000338030.1_R0	gene_9723	spermidine synthase [Olea europaea var. sylvestris]	mes-MIR403b-p5_2ss5TA21AT	R7	831	-29	-22.8	0.786207	9	2	0.0419314
FRAX13_000300530.1_R0	gene_25351	LOB domain-containing protein 41-like [Coffea arabica]	mtr-miR396b-5p	R7	474	-35.1	-24.9	0.709402	6.5	0	0.0429625
FRAX13_000024540.1_R0	gene_29737	scarecrow-like protein 3 [Olea europaea var. sylvestris]	gma-MIR6300-p3_1ss17AG	R7	876	-36.1	-24	0.66482	8	0	0.0429625
FRAX13_000388690.1_R1	gene_22776	subtilisin-like protease SBT6.1 [Olea europaea var. sylvestris]	PC-3p-93763_65	R7	750	-36.4	-24.9	0.684066	6	0	0.0447683
FRAX13_000315780.1_R0	gene_1206	transcription factor DUO1-like [Olea europaea var. sylvestris]	mtr-miR159a_R+2_2	R7	129	-40.8	-35	0.857843	3.5	3	0.0450794
FRAX13_000042630.1_R0	gene_1399	heavy metal-associated isoprenylated plant protein 41-like [Olea europaea var. sylvestris]	PC-3p-321316_7	R7	233	-40.2	-28.32	0.704478	12	3	0.0450794
FRAX13_000161190.1_R0	gene_15470	probable GTP diphosphokinase RSH2, chloroplastic [Olea europaea var. sylvestris]	PC-5p-523203_5	R7	1245	-49.4	-34	0.688259	6	3	0.0450794
FRAX13_000262190.1_R0	gene_19940	uncharacterized protein At4g22758-like [Olea europaea var. sylvestris]	PC-5p-172574_24	R7	474	-44.3	-32.7	0.738149	9.5	3	0.0450794
FRAX13_000193050.1_R2	gene_2692	probable LRR receptor-like serine/threonine-protein kinase At1g56140 isoform X3 [Olea europaea var. sylvestris]	sly-MIR9479-p3_2ss1GA18GC	R7	652	-32.7	-26.9	0.82263	5	3	0.0450794
FRAX13_000349420.1_R0	gene_31189	stress enhanced protein 2, chloroplastic-like [Olea europaea var. sylvestris]	csi-miR167d-3p_L-4_1ss15TC	R7	94	-38.7	-30.2	0.780362	9.5	3	0.0450794
FRAX13_000069400.1_R0	gene_26277	Apoptotic ATPase [Handroanthus impetiginosus]	sly-MIR482e-p3_2ss8CT21CG	R7	497	-39.5	-27.2	0.688608	5	0	0.0452193
FRAX13_000385400.1_R0	gene_21672	uncharacterized protein LOC111401719 [Olea europaea var. sylvestris]	mtr-miR396b-5p_1ss7AG	R7	417	-36.6	-25.8	0.704918	8	0	0.0461205
FRAX13_000092050.1_R0	gene_7554	uncharacterized protein LOC111373401 isoform X2 [Olea europaea var. sylvestris]	mdm-MIR394b-p3	R7	3053	-33	-24.06	0.729091	15.5	1	0.0496384

## Sheet: S4
transcript	Gene ID	Description	miRNA	Sample	slice site	MFE of perfect match	MFE of this site	MFEratio	Allen et al. score	Degardome Category	Degradome p-value
FRAX13_000251730.1_R0	gene_10558	ATP sulfurylase 1, chloroplastic-like isoform X1 [Olea europaea var. sylvestris]	aly-miR395i_L-1	S4	344	-34.4	-35.4	1	1	0	0.000366211
FRAX13_000370060.1_R0	gene_11360	growth-regulating factor 1-like [Olea europaea var. sylvestris]	mtr-miR396b-5p_1ss7AG	S4	737	-36.6	-30.7	0.838798	4	0	0.000366211
FRAX13_000009950.1_R1	gene_1225	NAC1 transcription factor family protein [Fraxinus mandshurica]	mtr-miR164d_1ss13GA	S4	667	-40.8	-37.7	0.92402	1	0	0.000366211
FRAX13_000161790.1_R0	gene_12531	homeobox-leucine zipper protein HOX32-like [Olea europaea var. sylvestris]	mtr-miR166c	S4	595	-42	-38.7	0.921429	2.5	0	0.000366211
FRAX13_000213730.1_R1	gene_13380	protein AUXIN SIGNALING F-BOX 2-like [Olea europaea var. sylvestris]	mtr-MIR393a-p3_2ss18GT19AT_2	S4	1534	-31.7	-30.2	0.952681	3	0	0.000366211
FRAX13_000341870.1_R0	gene_14070	scarecrow-like protein 27 isoform X1 [Olea europaea var. sylvestris]	aqc-miR171f_1ss2AG	S4	1157	-37.5	-38.9	1	1	0	0.000366211
FRAX13_000237750.1_R0	gene_14571	auxin response factor 18-like [Olea europaea var. sylvestris]	mes-miR160c	S4	1352	-46.2	-46	0.995671	1	0	0.000366211
FRAX13_000255150.1_R0	gene_15521	homeobox-leucine zipper protein ATHB-15-like [Olea europaea var. sylvestris]	mtr-miR166c_2ss1TA20TC	S4	583	-43.9	-38	0.865604	3	0	0.000366211
FRAX13_000255150.1_R1	gene_18090	homeobox-leucine zipper protein ATHB-15-like [Olea europaea var. sylvestris]	mtr-miR166a_R-1	S4	583	-40.8	-37.9	0.928922	2	0	0.000366211
FRAX13_000303390.2_R0	gene_21512	homeobox-leucine zipper protein REVOLUTA-like isoform X1 [Olea europaea var. sylvestris]	mtr-miR166a_1ss21CA	S4	568	-42.4	-38	0.896226	2	0	0.000366211
FRAX13_000333380.1_R0	gene_22719	protein TRANSPORT INHIBITOR RESPONSE 1-like isoform X2 [Olea europaea var. sylvestris]	mtr-miR393a_R+1	S4	1516	-39.1	-35.3	0.902813	1	0	0.000366211
FRAX13_000050890.1_R0	gene_24334	NAC domain-containing protein 92-like [Olea europaea var. sylvestris]	mtr-MIR164c-p3_2ss19GT20CT	S4	625	-38.5	-38.1	0.98961	2	0	0.000366211
FRAX13_000185660.1_R0	gene_25471	auxin response factor 18-like [Olea europaea var. sylvestris]	dpr-miR160	S4	1262	-43	-43.2	1	2	0	0.000366211
FRAX13_000237750.1_R1	gene_2584	auxin response factor 18-like [Olea europaea var. sylvestris]	ath-miR160a-5p	S4	1349	-45.4	-46.7	1	0.5	0	0.000366211
FRAX13_000104880.1_R0	gene_27894	scarecrow-like protein 6 [Olea europaea var. sylvestris]	mtr-MIR171e-p3	S4	1091	-39.4	-35.8	0.908629	1	0	0.000366211
FRAX13_000393970.1_R1	gene_27967	basic blue protein-like [Olea europaea var. sylvestris]	mtr-miR408-3p_L-1R+1	S4	15	-45.1	-39.3	0.871397	2.5	0	0.000366211
FRAX13_000133160.1_R0	gene_28670	protein TRANSPORT INHIBITOR RESPONSE 1-like [Olea europaea var. sylvestris]	stu-miR393-5p_R+1_2ss21CT22CT	S4	1516	-37.3	-34	0.911528	2	0	0.000366211
FRAX13_000385680.1_R0	gene_30181	protein TRANSPORT INHIBITOR RESPONSE 1-like [Sesamum indicum]	mtr-miR393a_R+1_1ss21CT	S4	1516	-36.4	-33.3	0.914835	4	0	0.000366211
FRAX13_000121370.2_R1	gene_329	ethylene-responsive transcription factor RAP2-7-like isoform X3 [Olea europaea var. sylvestris]	mtr-miR172a_R-1	S4	1297	-35.6	-36.1	1	1	0	0.000366211
FRAX13_000014800.1_R0	gene_3588	auxin response factor 18-like [Olea europaea var. sylvestris]	ptc-miR160a	S4	1364	-45.4	-46.7	1	0.5	0	0.000366211
FRAX13_000384650.1_R0	gene_4118	auxin response factor 6 [Olea europaea var. sylvestris]	gma-miR167k	S4	2423	-42	-39.5	0.940476	3.5	0	0.000366211
FRAX13_000347980.1_R0	gene_5530	transcription factor MYB8-like [Olea europaea var. sylvestris]	ath-miR858a_L-1R-2_1ss5GA	S4	300	-29.6	-30	1	2	0	0.000366211
FRAX13_000238730.2_R0	gene_6383	ethylene-responsive transcription factor RAP2-7-like isoform X3 [Olea europaea var. sylvestris]	mtr-miR172a_1ss21GT	S4	1132	-36.7	-36.9	1	1	0	0.000366211
FRAX13_000299060.2_R0	gene_12252	auxin response factor 18-like [Olea europaea var. sylvestris]	mes-miR160c	S4	1379	-46.2	-46	0.995671	0.5	0	0.000732288
FRAX13_000377180.1_R0	gene_1392	NAC domain-containing protein 21/22-like [Olea europaea var. sylvestris]	mtr-miR164d	S4	610	-42.9	-39.8	0.927739	1	0	0.000732288
FRAX13_000343240.2_R0	gene_16194	squamosa promoter-binding-like protein 16 [Olea europaea var. sylvestris]	gma-miR156a_1ss1TC	S4	690	-38	-34	0.894737	2	0	0.000732288
FRAX13_000348650.1_R2	gene_18511	squamosa promoter-binding-like protein 14 [Olea europaea var. sylvestris]	mtr-miR156b-5p	S4	450	-37.2	-34.8	0.935484	1	0	0.000732288
FRAX13_000371980.1_R2	gene_26720	F-box only protein 6-like isoform X1 [Olea europaea var. sylvestris]	gma-miR394a-5p	S4	952	-39.2	-34.3	0.875	1	0	0.000732288
FRAX13_000158240.1_R0	gene_27908	NAC domain-containing protein 100-like [Olea europaea var. sylvestris]	mtr-miR164a_1ss12GC	S4	652	-43.5	-35	0.804598	4	0	0.000732288
FRAX13_000234010.1_R0	gene_29855	growth-regulating factor 4-like [Olea europaea var. sylvestris]	mtr-miR396a-5p	S4	383	-33.4	-29.2	0.874251	4	0	0.000732288
FRAX13_000233720.1_R0	gene_32110	auxin response factor 8-like isoform X2 [Olea europaea var. sylvestris]	gma-miR167k	S4	2270	-42	-38.4	0.914286	4	0	0.000732288
FRAX13_000123710.1_R0	gene_6320	scarecrow-like protein 22 isoform X1 [Olea europaea var. sylvestris]	mtr-MIR171e-p3	S4	1280	-39.4	-35.8	0.908629	1	0	0.000732288
FRAX13_000258570.1_R0	gene_6345	growth-regulating factor 3-like [Olea europaea var. sylvestris]	mtr-miR396b-5p_R-1	S4	551	-32.5	-29.2	0.898462	3	0	0.000732288
FRAX13_000185220.1_R0	gene_7804	homeobox-leucine zipper protein REVOLUTA-like isoform X1 [Olea europaea var. sylvestris]	mtr-miR166a_R-1	S4	568	-40.8	-37.9	0.928922	2	0	0.000732288
FRAX13_000344390.1_R0	gene_9576	transcription factor MYB8-like [Olea europaea var. sylvestris]	ath-miR858b_1ss4GA	S4	336	-34.7	-31.1	0.896254	4	0	0.000732288
FRAX13_000287980.1_R1	gene_10459	adenosylhomocysteinase [Olea europaea var. sylvestris]	PC-3p-12684_732	S4	1323	-38.6	-28.9	0.748705	7	0	0.00109823
FRAX13_000246880.2_R0	gene_11698	scarecrow-like protein 22 isoform X1 [Olea europaea var. sylvestris]	ptc-MIR171c-p3	S4	1049	-39.4	-35.8	0.908629	1	0	0.00109823
FRAX13_000351410.2_R1	gene_22976	growth-regulating factor 8-like isoform X1 [Olea europaea var. sylvestris]	mtr-miR396b-5p_1ss7AG	S4	575	-36.6	-30.7	0.838798	4	0	0.00109823
FRAX13_000329680.1_R0	gene_33468	squamosa promoter-binding-like protein 9 [Olea europaea var. sylvestris]	mtr-miR156j	S4	540	-39.3	-33.9	0.862595	2	0	0.00109823
FRAX13_000144200.1_R0	gene_3965	F-box only protein 6-like [Olea europaea var. sylvestris]	gma-miR394a-5p	S4	1138	-39.2	-34.3	0.875	1	0	0.00109823
FRAX13_000056290.1_R0	gene_4149	growth-regulating factor 1-like isoform X2 [Olea europaea var. sylvestris]	mtr-miR396a-5p_R+2	S4	740	-35.2	-29.2	0.829545	6	0	0.00109823
FRAX13_000213730.1_R0	gene_5941	protein AUXIN SIGNALING F-BOX 2-like [Olea europaea var. sylvestris]	mtr-MIR393a-p3_2ss18GT19AT_1	S4	1534	-30.8	-30.2	0.980519	2	0	0.00109823
FRAX13_000061270.1_R0	gene_9445	teosinte glume architecture 1-like [Olea europaea var. sylvestris]	stu-miR156f-5p_L-1R+2	S4	696	-39.6	-36.5	0.921717	1	0	0.00109823
FRAX13_000258310.1_R0	gene_7679	oxygen-evolving enhancer protein 1, chloroplastic-like isoform X1 [Olea europaea var. sylvestris]	gma-MIR5368-p3_1ss9AT	S4	541	-40.3	-33.2	0.823821	4	3	0.0011333
FRAX13_000135760.1_R0	gene_18919	teosinte branched 1 cycloidea and PCF transcription factor 4 [Fraxinus mandshurica]	mtr-miR319a-3p_R+3_1ss20CT	S4	989	-42.6	-34	0.798122	4.5	0	0.00146404
FRAX13_000165920.1_R0	gene_6470	growth-regulating factor 7-like [Olea europaea var. sylvestris]	mtr-miR396b-5p_R-1	S4	539	-32.5	-29.2	0.898462	3	0	0.00146404
FRAX13_000025180.1_R0	gene_7594	auxin response factor 17-like [Olea europaea var. sylvestris]	ptc-miR160a	S4	1256	-45.4	-45.7	1	1.5	0	0.00146404
FRAX13_000286600.1_R0	gene_777	transcription factor MYB25-like [Olea europaea var. sylvestris]	ath-miR858a_L-1R-2_1ss5GA	S4	375	-29.6	-28.2	0.952703	3	0	0.00146404
FRAX13_000075150.1_R0	gene_27008	squamosa promoter-binding-like protein 2 [Fraxinus mandshurica]	stu-miR156f-5p_L-1R+1	S4	1122	-35.6	-33	0.926966	1.5	1	0.00161088
FRAX13_000247720.2_R1	gene_14807	AP2-like ethylene-responsive transcription factor TOE3 isoform X8 [Olea europaea var. sylvestris]	mtr-miR172a_1ss21GT	S4	1432	-36.7	-36.2	0.986376	2	0	0.00182971
FRAX13_000274830.1_R0	gene_19836	squamosa promoter-binding-like protein 12 [Olea europaea var. sylvestris]	gma-miR156a_1ss20CT	S4	1134	-35.6	-33	0.926966	1.5	0	0.00182971
FRAX13_000275590.1_R0	gene_7355	growth-regulating factor 7-like [Olea europaea var. sylvestris]	mtr-miR396b-5p_1ss7AG	S4	428	-36.6	-30.7	0.838798	4	0	0.00182971
FRAX13_000073590.1_R0	gene_8817	growth-regulating factor 1-like [Olea europaea var. sylvestris]	mtr-miR396a-5p_R+2	S4	650	-35.2	-29.2	0.829545	6	0	0.00182971
FRAX13_000045670.1_R0	gene_10654	alcohol dehydrogenase class-3 [Olea europaea var. sylvestris]	mtr-miR398a-3p_L+1R-1	S4	47	-40.7	-30.8	0.756757	5.5	1	0.00214727
FRAX13_000377500.1_R0	gene_19268	NAC domain-containing protein 100-like [Olea europaea var. sylvestris]	mtr-miR164a_1ss12GC	S4	604	-43.5	-34.4	0.790805	4	0	0.00219526
FRAX13_000027470.2_R1	gene_22284	auxin response factor 18-like [Olea europaea var. sylvestris]	ptc-miR160a_1ss21AT	S4	356	-45.4	-44.6	0.982379	0.5	0	0.00219526
FRAX13_000014800.1_R1	gene_29485	auxin response factor 18-like [Olea europaea var. sylvestris]	csi-miR160c-5p_1ss19CT	S4	1361	-40.6	-40.3	0.992611	3	0	0.00219526
FRAX13_000175630.2_R0	gene_32597	transcription factor MYB114-like [Olea europaea var. sylvestris]	ath-MIR858a-p3_2ss17CT18CT	S4	384	-28.8	-25.1	0.871528	5.5	0	0.00219526
FRAX13_000247720.2_R0	gene_5439	AP2-like ethylene-responsive transcription factor TOE3 isoform X8 [Olea europaea var. sylvestris]	mtr-miR172a_R-1	S4	1432	-35.6	-35.7	1	1	0	0.00219526
FRAX13_000083360.1_R0	gene_29130	PREDICTED: 50S ribosomal protein L17, chloroplastic-like [Nicotiana sylvestris]	sly-miR391	S4	324	-43.9	-33.6	0.765376	7	3	0.00226532
FRAX13_000247760.1_R0	gene_30612	gibberellin-regulated protein 11-like [Olea europaea var. sylvestris]	mtr-miR395a_L+1R-1_1ss2AC	S4	239	-38.1	-32.5	0.853018	4.5	3	0.00226532
FRAX13_000123710.1_R0	gene_6320	scarecrow-like protein 22 isoform X1 [Olea europaea var. sylvestris]	mtr-miR171d_1ss14CT	S4	1283	-35.4	-36	1	1.5	3	0.00226532
FRAX13_000258570.1_R1	gene_28693	growth-regulating factor 3-like isoform X1 [Olea europaea var. sylvestris]	mtr-miR396a-5p_R+1	S4	572	-36.3	-29.2	0.804408	5	1	0.00268337
FRAX13_000270130.1_R0	gene_26021	scarecrow-like protein 15 [Olea europaea var. sylvestris]	cme-miR171a	S4	638	-39	-29.9	0.766667	5	0	0.00292594
FRAX13_000023670.1_R0	gene_16612	transcription factor TCP2-like [Olea europaea var. sylvestris]	mtr-miR319a-3p_R+1_2	S4	1091	-44	-33.9	0.770455	2.5	1	0.00321917
FRAX13_000142340.1_R0	gene_26104	teosinte branched 1 cycloidea and PCF transcription factor 2 [Fraxinus mandshurica]	sly-miR319a_L-1R+1	S4	1166	-39.9	-32.4	0.81203	2.5	1	0.00321917
FRAX13_000234160.1_R0	gene_23433	60S acidic ribosomal protein P2B-like [Olea europaea var. sylvestris]	PC-3p-493569_5	S4	117	-37.7	-27.2	0.721485	9.5	3	0.00339606
FRAX13_000369900.1_R0	gene_27935	transcription factor MYB8-like [Olea europaea var. sylvestris]	ath-miR858a_L-1R-2_1ss5GA	S4	300	-29.6	-26	0.878378	3	0	0.00438569
FRAX13_000305750.1_R5	gene_24937	metallothionein-like protein type 2 [Olea europaea var. sylvestris]	dpr-MIR397-p5_1ss11GA	S4	105	-33.1	-27.7	0.836858	5.5	3	0.00452551
FRAX13_000185660.1_R0	gene_25471	auxin response factor 18-like [Olea europaea var. sylvestris]	ptc-miR160a_L+2R-1	S4	1264	-47.5	-49.2	1	0	3	0.00452551
FRAX13_000038940.1_R0	gene_27363	transcription factor MYB8-like [Olea europaea var. sylvestris]	ath-miR858a_L-1R-2_1ss5GA	S4	300	-29.6	-25.8	0.871622	3	0	0.00511477
FRAX13_000027940.2_R0	gene_30229	growth-regulating factor 4-like [Olea europaea var. sylvestris]	mtr-miR396b-5p_1ss7AG	S4	398	-36.6	-30.5	0.833333	4	0	0.00511477
FRAX13_000168020.1_R0	gene_10069	uncharacterized protein LOC111394697 [Olea europaea var. sylvestris]	gma-miR394a-5p_1ss20CA	S4	782	-37.5	-32.6	0.869333	4.5	2	0.00545639
FRAX13_000027060.1_R0	gene_10431	scarecrow-like protein 27 isoform X2 [Olea europaea var. sylvestris]	gma-miR171e_R+1_1ss12TC	S4	1193	-40.6	-41.9	1	0	2	0.00545639
FRAX13_000001960.1_R0	gene_11710	scarecrow-like protein 27 isoform X2 [Olea europaea var. sylvestris]	gma-MIR171g-p3	S4	1193	-36	-33.6	0.933333	4	2	0.00545639
FRAX13_000396360.1_R2	gene_12441	early nodulin-like protein 2 [Olea europaea var. sylvestris]	mtr-miR166g-5p_R-2	S4	596	-35.2	-30.3	0.860795	5.5	2	0.00545639
FRAX13_000309370.1_R1	gene_13365	uncharacterized protein LOC111377036 [Olea europaea var. sylvestris]	mtr-MIR5222-p3_2ss7TA18AT_2	S4	2024	-27.1	-22.4	0.826568	5.5	2	0.00545639
FRAX13_000388640.1_R0	gene_13481	uncharacterized protein LOC105166112 [Sesamum indicum]	PC-3p-389076_6	S4	1063	-43	-33.4	0.776744	11	2	0.00545639
FRAX13_000211330.1_R0	gene_17108	DELLA protein GAI1-like [Olea europaea var. sylvestris]	mtr-MIR171c-p3	S4	1127	-30.9	-31.7	1	2	2	0.00545639
FRAX13_000211330.1_R0	gene_17108	DELLA protein GAI1-like [Olea europaea var. sylvestris]	gma-miR171e_R+3_1ss12TC	S4	1130	-47.2	-47.9	1	1	2	0.00545639
FRAX13_000061760.1_R2	gene_19882	glyceraldehyde-3-phosphate dehydrogenase, cytosolic-like [Olea europaea var. sylvestris]	ptc-miR403a	S4	122	-34	-26.1	0.767647	6	2	0.00545639
FRAX13_000109250.1_R1	gene_20144	endoglucanase 17 isoform X2 [Olea europaea var. sylvestris]	PC-5p-180988_23	S4	1286	-37.2	-28.1	0.755376	10	2	0.00545639
FRAX13_000104880.1_R0	gene_27894	scarecrow-like protein 6 [Olea europaea var. sylvestris]	csi-miR171a_L+3R+1_1ss22AC	S4	1094	-45.7	-45.8	1	2	2	0.00545639
FRAX13_000133160.1_R0	gene_28670	protein TRANSPORT INHIBITOR RESPONSE 1-like [Olea europaea var. sylvestris]	mtr-miR393a_L+1	S4	1517	-38.5	-34.2	0.888312	2	2	0.00545639
FRAX13_000070020.1_R0	gene_29863	aspartic proteinase PCS1-like [Olea europaea var. sylvestris]	PC-5p-169220_25	S4	1214	-36.4	-28.4	0.78022	8.5	2	0.00545639
FRAX13_000385680.1_R0	gene_30181	protein TRANSPORT INHIBITOR RESPONSE 1-like [Sesamum indicum]	gma-MIR393j-p5_2ss19GT20AT	S4	1517	-31.8	-30.4	0.955975	3	2	0.00545639
FRAX13_000393970.1_R0	gene_3866	basic blue protein-like [Olea europaea var. sylvestris]	mtr-miR408-3p_L-1	S4	15	-43.5	-39.3	0.903448	1.5	2	0.00545639
FRAX13_000076950.1_R0	gene_5692	scarecrow-like protein 14 [Olea europaea var. sylvestris]	mtr-miR396b-5p_1ss6CT	S4	708	-33.2	-31	0.933735	3	2	0.00545639
FRAX13_000024340.1_R1	gene_9103	transcription factor GAMYB-like isoform X2 [Olea europaea var. sylvestris]	mtr-miR159a_R+2_2	S4	952	-40.8	-38.2	0.936275	2.5	2	0.00545639
FRAX13_000091660.2_R0	gene_15806	uncharacterized protein LOC111402544 [Olea europaea var. sylvestris]	mtr-miR159a_R+1	S4	736	-37.5	-28.2	0.752	4.5	0	0.00547911
FRAX13_000357220.1_R1	gene_27821	hypothetical protein CDL12_14341 [Handroanthus impetiginosus]	mtr-miR396b-5p_R-1	S4	680	-32.5	-29.2	0.898462	3	3	0.00565369
FRAX13_000140700.1_R0	gene_11501	auxin response factor 10-like [Olea europaea var. sylvestris]	csi-miR160c-5p	S4	1277	-43	-34.9	0.811628	3.5	1	0.0058939
FRAX13_000148240.1_R0	gene_5772	squamosa promoter-binding-like protein 12 isoform X2 [Olea europaea var. sylvestris]	stu-miR156f-5p_L-1R+2	S4	810	-39.6	-32.8	0.828283	2.5	1	0.0058939
FRAX13_000145170.1_R1	gene_10342	thioredoxin domain-containing protein PLP3B-like [Olea europaea var. sylvestris]	ppe-MIR156g-p3	S4	253	-38.2	-28.7	0.751309	6.5	0	0.00620738
FRAX13_000125730.3_R0	gene_10485	uncharacterized protein LOC111402544 [Olea europaea var. sylvestris]	mtr-miR159a	S4	751	-36.5	-28	0.767123	3.5	0	0.00620738
FRAX13_000321450.2_R1	gene_28226	translation factor GUF1 homolog, chloroplastic isoform X2 [Olea europaea var. sylvestris]	nta-MIR482a-p5_2ss10AT18GT	S4	1019	-25.8	-20.8	0.806202	4	1	0.00642799
FRAX13_000240960.1_R0	gene_6799	laccase-7-like [Olea europaea var. sylvestris]	mdm-miR397a_1ss20AT	S4	674	-35.8	-29.1	0.812849	3.5	1	0.00642799
FRAX13_000343240.2_R0	gene_16194	squamosa promoter-binding-like protein 16 [Olea europaea var. sylvestris]	mtr-miR156j_L+1_1ss13GA	S4	691	-39.8	-34.9	0.876884	2	3	0.00678058
FRAX13_000102600.1_R1	gene_33273	dirigent protein 22-like [Olea europaea var. sylvestris]	gma-MIR5368-p5_2ss10CG18TC	S4	226	-38.2	-31.7	0.829843	7	3	0.00678058
FRAX13_000198960.1_R2	gene_31883	F-box protein PP2-B10-like [Olea europaea var. sylvestris]	nta-miR482a	S4	645	-37.3	-30.4	0.815013	6.5	1	0.00696178
FRAX13_000206270.1_R0	gene_19772	cytochrome P450 71A8-like [Olea europaea var. sylvestris]	mtr-miR164a_R-2	S4	221	-39.3	-29.6	0.753181	11	0	0.0072988
FRAX13_000390500.1_R0	gene_8166	uncharacterized protein LOC111409767 [Olea europaea var. sylvestris]	ptc-miR169r_R-1_1ss13AT	S4	442	-37.5	-27.7	0.738667	5	0	0.00766234
FRAX13_000247760.1_R0	gene_30612	gibberellin-regulated protein 11-like [Olea europaea var. sylvestris]	PC-5p-147716_32	S4	223	-43	-31.8	0.739535	6	3	0.0079062
FRAX13_000036620.1_R1	gene_2593	pectinesterase/pectinesterase inhibitor PPE8B-like [Olea europaea var. sylvestris]	mtr-MIR168c-p5	S4	958	-40.8	-29.88	0.732353	4.5	0	0.00802574
FRAX13_000177050.1_R0	gene_6569	protein CHUP1, chloroplastic-like [Olea europaea var. sylvestris]	gma-MIR5368-p3_2ss13GA17AG_1	S4	1052	-35.6	-26.9	0.755618	6	0	0.00838901
FRAX13_000273800.1_R0	gene_22840	glycine-rich RNA-binding protein-like isoform X1 [Olea europaea var. sylvestris]	ath-MIR8175-p5	S4	437	-44.2	-33	0.746606	8	3	0.00903054
FRAX13_000099190.2_R0	gene_28913	trehalose-phosphate phosphatase A-like isoform X1 [Sesamum indicum]	hbr-miR6173_L-1R+1	S4	916	-33.7	-23.7	0.703264	6.5	1	0.00962647
FRAX13_000237170.1_R0	gene_28180	low-temperature-induced cysteine proteinase-like isoform X2 [Olea europaea var. sylvestris]	mtr-miR396a-5p_R+2	S4	487	-35.2	-27.7	0.786932	6	0	0.00984077
FRAX13_000362090.1_R0	gene_4327	nudix hydrolase 17, mitochondrial-like [Olea europaea var. sylvestris]	PC-3p-169533_25	S4	60	-34.9	-24.9	0.713467	5.5	0	0.00984077
FRAX13_000204940.1_R0	gene_14270	protein phosphatase 1 regulatory inhibitor subunit PPP1R8 homolog [Olea europaea var. sylvestris]	PC-3p-327846_7	S4	1118	-38.2	-26	0.680628	6.5	1	0.0101585
FRAX13_000107010.1_R0	gene_32908	copper transporter 5.1-like [Olea europaea var. sylvestris]	stu-miR1919-5p_R+2	S4	301	-43.5	-28.8	0.662069	17	0	0.0102034
FRAX13_000346890.1_R0	gene_8772	xylose isomerase [Olea europaea var. sylvestris]	mtr-miR396b-5p_1ss7AG	S4	651	-36.6	-27.8	0.759563	3.5	0	0.0105659
FRAX13_000287980.1_R1	gene_10459	adenosylhomocysteinase [Olea europaea var. sylvestris]	PC-3p-151321_31	S4	1325	-43	-31.2	0.725581	8	4	0.0106625
FRAX13_000256470.1_R0	gene_18230	NAD-dependent protein deacylase SRT2 [Olea europaea var. sylvestris]	hbr-miR396a_R-1_2ss19TC20CT	S4	17	-31.7	-28.9	0.911672	4.5	4	0.0106625
FRAX13_000098780.1_R0	gene_18429	ethylene-responsive transcription factor RAP2-7 isoform X2 [Sesamum indicum]	mtr-miR172b_R+1	S4	1237	-35.2	-34.2	0.971591	3	4	0.0106625
FRAX13_000007800.1_R0	gene_18893	basic leucine zipper 61-like [Olea europaea var. sylvestris]	PC-5p-71231_98	S4	373	-43.3	-32.3	0.745958	10.5	4	0.0106625
FRAX13_000113760.1_R0	gene_1937	basic blue protein-like [Sesamum indicum]	mtr-MIR408-p5_2ss18GT19GA	S4	15	-36.4	-36.5	1	2.5	4	0.0106625
FRAX13_000274830.1_R0	gene_19836	squamosa promoter-binding-like protein 12 [Olea europaea var. sylvestris]	mdm-miR156t	S4	1135	-38.4	-39.9	1	0	4	0.0106625
FRAX13_000303390.2_R0	gene_21512	homeobox-leucine zipper protein REVOLUTA-like isoform X1 [Olea europaea var. sylvestris]	cme-MIR166i-p3_1ss20CA	S4	570	-38.2	-32.9	0.861257	4.5	4	0.0106625
FRAX13_000121370.2_R0	gene_28605	ethylene-responsive transcription factor RAP2-7-like isoform X3 [Olea europaea var. sylvestris]	mtr-miR172d-3p_R+1	S4	1270	-35.8	-36.1	1	1.5	4	0.0106625
FRAX13_000175630.1_R1	gene_29682	transcription factor MYB114-like [Olea europaea var. sylvestris]	ath-MIR858a-p3_2ss17CT18CT	S4	312	-28.8	-26.9	0.934028	3.5	4	0.0106625
FRAX13_000021140.1_R0	gene_5285	protein argonaute 1B-like [Olea europaea var. sylvestris]	mtr-MIR168c-p5	S4	370	-40.8	-34.4	0.843137	4	4	0.0106625
FRAX13_000302770.1_R0	gene_6233	growth-regulating factor 8 isoform X1 [Sesamum indicum]	ppe-miR396a_1ss21TC	S4	476	-36.7	-31.9	0.86921	4	4	0.0106625
FRAX13_000132290.3_R0	gene_6860	uncharacterized protein LOC111394755 isoform X4 [Olea europaea var. sylvestris]	mtr-miR396a-5p_R+1	S4	141	-36.3	-29.6	0.815427	3	4	0.0106625
FRAX13_000230840.1_R0	gene_7447	rubisco accumulation factor 1.1, chloroplastic-like [Olea europaea var. sylvestris]	sly-MIR9479-p5_2ss1GA18GC	S4	1009	-32.7	-29	0.88685	5	4	0.0106625
FRAX13_000092050.1_R0	gene_7554	uncharacterized protein LOC111373401 isoform X2 [Olea europaea var. sylvestris]	ptc-miR530a_R+1_1ss20TC	S4	117	-40.3	-35.2	0.873449	3	4	0.0106625
FRAX13_000039270.1_R0	gene_7922	ethylene-responsive transcription factor RAP2-7-like isoform X1 [Olea europaea var. sylvestris]	mtr-miR172a	S4	1252	-38.2	-39.1	1	1	4	0.0106625
FRAX13_000274030.1_R0	gene_8991	uncharacterized protein LOC111386524 [Olea europaea var. sylvestris]	aly-MIR159a-p3_2ss15GA17TC	S4	203	-30.6	-29.8	0.973856	4	4	0.0106625
FRAX13_000251730.1_R0	gene_10558	ATP sulfurylase 1, chloroplastic-like isoform X1 [Olea europaea var. sylvestris]	mtr-miR395a_1ss1AC	S4	345	-39.1	-34.7	0.887468	2.5	2	0.010883
FRAX13_000246880.2_R0	gene_11698	scarecrow-like protein 22 isoform X1 [Olea europaea var. sylvestris]	gma-miR171e_R+3_1ss12TC	S4	1052	-47.2	-47.7	1	1	2	0.010883
FRAX13_000213730.1_R1	gene_13380	protein AUXIN SIGNALING F-BOX 2-like [Olea europaea var. sylvestris]	mtr-miR393a_L+1_1ss22CT	S4	1535	-36.5	-33.5	0.917808	4	2	0.010883
FRAX13_000341870.1_R0	gene_14070	scarecrow-like protein 27 isoform X1 [Olea europaea var. sylvestris]	ptc-MIR171c-p3	S4	1154	-39.4	-35.8	0.908629	1	2	0.010883
FRAX13_000024340.2_R1	gene_14886	transcription factor GAMYB-like isoform X2 [Olea europaea var. sylvestris]	mtr-miR159a_R+2_2	S4	466	-40.8	-37.9	0.928922	3	2	0.010883
FRAX13_000308900.1_R0	gene_16896	protein kinase PVPK-1 [Sesamum indicum]	ath-miR164b-3p_2ss10AG16AC	S4	1221	-43.4	-34.3	0.790323	4.5	2	0.010883
FRAX13_000255150.1_R1	gene_18090	homeobox-leucine zipper protein ATHB-15-like [Olea europaea var. sylvestris]	mtr-miR166b_L+2R-2	S4	585	-42	-38.4	0.914286	2	2	0.010883
FRAX13_000151450.1_R1	gene_4653	magnesium-protoporphyrin IX monomethyl ester [oxidative] cyclase, chloroplastic-like [Olea europaea var. sylvestris]	hbr-miR396a_R-1_2ss19TC20CT	S4	345	-31.7	-28.4	0.895899	4.5	2	0.010883
FRAX13_000045870.1_R0	gene_5133	casein kinase 1-like protein HD16 [Olea europaea var. sylvestris]	PC-5p-201396_19	S4	1841	-47.3	-32.2	0.680761	13	2	0.010883
FRAX13_000213640.1_R0	gene_9106	uncharacterized protein LOC111401208 [Olea europaea var. sylvestris]	mtr-miR169b_R+3	S4	487	-51.2	-35.7	0.697266	6.5	2	0.010883
FRAX13_000298040.1_R0	gene_29859	organelle RRM domain-containing protein 6, chloroplastic [Olea europaea var. sylvestris]	mtr-MIR159a-p5_2ss17CT19CT	S4	200	-30.1	-24.5	0.813953	5	0	0.0109282
FRAX13_000314540.1_R0	gene_17275	beta-glucuronosyltransferase GlcAT14B-like [Olea europaea var. sylvestris]	PC-3p-145990_32	S4	1158	-39.3	-25.9	0.659033	10.5	1	0.0112218
FRAX13_000156000.1_R0	gene_27256	probable calcium-binding protein CML36 [Olea europaea var. sylvestris]	mtr-MIR2592bj-p3_2ss12TC19AT	S4	222	-36.5	-29.9	0.819178	6	3	0.0112754
FRAX13_000211450.1_R0	gene_33544	F-box protein At1g67340 [Olea europaea var. sylvestris]	bra-miR398-5p_2ss8CT19AG	S4	938	-38.5	-25.1	0.651948	7.5	0	0.0112904
FRAX13_000053630.1_R0	gene_15871	NADPH--cytochrome P450 reductase-like [Olea europaea var. sylvestris]	PC-5p-33658_265	S4	163	-45.7	-29.9	0.654267	8	1	0.012284
FRAX13_000092090.1_R0	gene_3971	citrate synthase, mitochondrial-like [Olea europaea var. sylvestris]	gma-miR394a-5p	S4	761	-39.2	-30.3	0.772959	4.5	1	0.012284
FRAX13_000100160.1_R0	gene_20228	thiamine thiazole synthase 1, chloroplastic-like [Olea europaea var. sylvestris]	PC-3p-119729_45	S4	301	-36.3	-26	0.716253	13	3	0.0135152
FRAX13_000027470.2_R1	gene_22284	auxin response factor 18-like [Olea europaea var. sylvestris]	csi-miR160c-5p	S4	269	-43	-34.7	0.806977	3	3	0.0135152
FRAX13_000177010.1_R0	gene_31901	uncharacterized protein LOC111397245 [Olea europaea var. sylvestris]	ppe-MIR477b-p5_1ss12CT	S4	379	-40.6	-29.4	0.724138	7.5	1	0.0144049
FRAX13_000099770.1_R0	gene_16760	uncharacterized protein LOC111395451 isoform X1 [Olea europaea var. sylvestris]	PC-5p-186471_21	S4	1396	-37.7	-25	0.66313	8	1	0.0149344
FRAX13_000034350.1_R1	gene_26417	dehydrin Rab15 [Morus notabilis]	gma-miR390a-3p_R+1	S4	140	-37.5	-27.8	0.741333	20	3	0.0157499
FRAX13_000153380.1_R0	gene_2956	cytidine deaminase 1-like [Olea europaea var. sylvestris]	PC-5p-119054_45	S4	798	-36.3	-26.4	0.727273	8.5	3	0.0157499
FRAX13_000133820.1_R0	gene_11688	protein RTF1 homolog [Olea europaea var. sylvestris]	nta-MIR172e-p3_2ss14CG18TA	S4	886	-28.3	-19.8	0.699647	6	0	0.0159871
FRAX13_000343710.1_R5	gene_31207	beta-amylase 7-like isoform X2 [Olea europaea var. sylvestris]	PC-5p-320767_7	S4	511	-39.2	-27.7	0.706633	10.5	1	0.0159926
FRAX13_000299180.1_R2	gene_10973	putative late blight resistance protein homolog R1B-14 [Olea europaea var. sylvestris]	stu-miR6027_R-1_1ss20TC	S4	748	-38.2	-32.7	0.856021	2	2	0.01628
FRAX13_000341940.1_R0	gene_12010	homeobox-leucine zipper protein ATHB-15-like isoform X1 [Olea europaea var. sylvestris]	mtr-miR166a_1ss21CA	S4	571	-42.4	-38	0.896226	2	2	0.01628
FRAX13_000187960.1_R0	gene_22372	transcriptional activator DEMETER-like isoform X3 [Olea europaea var. sylvestris]	rgl-miR7972_1ss14TA	S4	1058	-35.7	-31.6	0.885154	2	2	0.01628
FRAX13_000333380.1_R0	gene_22719	protein TRANSPORT INHIBITOR RESPONSE 1-like isoform X2 [Olea europaea var. sylvestris]	mtr-miR393a_L+1	S4	1517	-38.5	-34.2	0.888312	2	2	0.01628
FRAX13_000020990.1_R0	gene_23367	adenosylhomocysteinase-like [Olea europaea var. sylvestris]	PC-3p-151321_31	S4	1325	-43	-28.3	0.65814	8	3	0.0168653
FRAX13_000297830.1_R0	gene_31920	Translation initiation factor 3, subunit a (eIF-3a) [Handroanthus impetiginosus]	ath-miR858a_L-1R+1	S4	2188	-36.1	-26.4	0.731302	14	1	0.0170496
FRAX13_000311120.2_R6	gene_20052	phospholipase D gamma 1-like [Olea europaea var. sylvestris]	mdm-MIR394b-p3	S4	20	-33	-25.1	0.760606	6	1	0.0191603
FRAX13_000346530.2_R9	gene_14367	NAC domain-containing protein 82-like isoform X2 [Olea europaea var. sylvestris]	mtr-miR166b_L+2R-2	S4	246	-42	-30.6	0.728571	6	3	0.0202041
FRAX13_000058090.1_R0	gene_4576	glycine-rich cell wall structural protein 1.8-like [Olea europaea var. sylvestris]	PC-3p-105500_55	S4	587	-44.4	-31	0.698198	12.5	3	0.0202041
FRAX13_000399440.1_R0	gene_30033	C-repeat binding facor [Fraxinus americana]	mes-miR160c	S4	185	-46.2	-31.1	0.67316	7	0	0.0203026
FRAX13_000027060.1_R0	gene_10431	scarecrow-like protein 27 isoform X2 [Olea europaea var. sylvestris]	gma-MIR171g-p3	S4	1190	-36	-33.6	0.933333	4	4	0.0212113
FRAX13_000097210.1_R0	gene_12624	probable carboxylesterase 6 [Olea europaea var. sylvestris]	PC-5p-166306_26	S4	544	-45.7	-33.2	0.726477	20	4	0.0212113
FRAX13_000017600.1_R0	gene_14810	probable galacturonosyltransferase 9 [Olea europaea var. sylvestris]	PC-5p-38533_224	S4	885	-36.2	-25.5	0.70442	6.5	4	0.0212113
FRAX13_000066300.1_R0	gene_16310	PREDICTED: mitochondrial substrate carrier family protein C [Erythranthe guttata]	PC-3p-27839_331	S4	666	-42.8	-32.3	0.754673	6	4	0.0212113
FRAX13_000157350.3_R0	gene_20334	fructose-bisphosphate aldolase 1, chloroplastic [Olea europaea var. sylvestris]	PC-5p-277962_11	S4	626	-46	-34	0.73913	8	4	0.0212113
FRAX13_000363410.1_R1	gene_20725	probable steroid-binding protein 3 [Olea europaea var. sylvestris]	gma-miR169j-5p	S4	109	-39.2	-32.3	0.82398	6	4	0.0212113
FRAX13_000059700.1_R0	gene_21290	ethylene-responsive transcription factor RAP2-7-like isoform X1 [Olea europaea var. sylvestris]	mtr-miR172d-3p_R+1	S4	1183	-35.8	-36.4	1	2	4	0.0212113
FRAX13_000228170.1_R0	gene_21306	uncharacterized protein LOC111410893 [Olea europaea var. sylvestris]	ath-MIR858a-p3_2ss17CT18CT	S4	168	-28.8	-25.8	0.895833	5.5	4	0.0212113
FRAX13_000268340.1_R1	gene_24648	probable 6-phosphogluconolactonase 2 [Olea europaea var. sylvestris]	PC-3p-261300_12	S4	641	-37.9	-28.2	0.744063	10	4	0.0212113
FRAX13_000040330.1_R0	gene_25463	PREDICTED: 30S ribosomal protein S1, chloroplastic [Erythranthe guttata]	PC-5p-247482_13	S4	627	-40.5	-31.8	0.785185	4.5	4	0.0212113
FRAX13_000247760.1_R0	gene_30612	gibberellin-regulated protein 11-like [Olea europaea var. sylvestris]	mtr-miR395a_R-1_1ss1AC	S4	238	-36.2	-32.3	0.892265	4	4	0.0212113
FRAX13_000019760.1_R0	gene_31123	Peptidyl-prolyl cis-trans isomerase [Actinidia chinensis var. chinensis]	PC-5p-187844_21	S4	514	-40.7	-29.7	0.72973	20.5	4	0.0212113
FRAX13_000061340.1_R0	gene_32344	squamosa promoter-binding-like protein 2 [Fraxinus mandshurica]	gma-miR156a_1ss20CT	S4	1119	-35.6	-33	0.926966	1.5	4	0.0212113
FRAX13_000206290.1_R0	gene_11394	elongation factor TuB, chloroplastic [Olea europaea var. sylvestris]	PC-3p-293517_10	S4	608	-43.8	-30	0.684932	14.5	3	0.0213145
FRAX13_000061910.1_R0	gene_2079	chlorophyll a-b binding protein CP26, chloroplastic-like [Olea europaea var. sylvestris]	ptc-miR160b-3p_1ss16TA	S4	722	-39.9	-28.3	0.709273	19.5	3	0.0213145
FRAX13_000206160.1_R0	gene_4728	photosystem I reaction center subunit psaK, chloroplastic-like [Olea europaea var. sylvestris]	cas-miR11592_L+4R+1_1ss23AC	S4	210	-46.6	-31.08	0.666953	9	3	0.0213145
FRAX13_000258310.1_R0	gene_7679	oxygen-evolving enhancer protein 1, chloroplastic-like isoform X1 [Olea europaea var. sylvestris]	mtr-miR164d	S4	628	-42.9	-30	0.699301	5.5	3	0.0213145
FRAX13_000341940.1_R0	gene_12010	homeobox-leucine zipper protein ATHB-15-like isoform X1 [Olea europaea var. sylvestris]	cme-MIR166i-p3_1ss20CA	S4	573	-38.2	-32.9	0.861257	4.5	2	0.0216476
FRAX13_000063230.1_R0	gene_18236	hypersensitive-induced response protein-like protein 1 [Olea europaea var. sylvestris]	mtr-miR172c-5p_1ss1GT	S4	344	-32.2	-26.7	0.829193	5	2	0.0216476
FRAX13_000370060.1_R1	gene_24719	growth-regulating factor 1-like [Olea europaea var. sylvestris]	mtr-miR396b-5p_1ss7AG	S4	590	-36.6	-30.7	0.838798	4	2	0.0216476
FRAX13_000299180.1_R8	gene_28806	putative late blight resistance protein homolog R1A-10 [Olea europaea var. sylvestris]	ppe-MIR477b-p5_1ss12CT	S4	997	-40.6	-31.5	0.775862	4.5	2	0.0216476
FRAX13_000022340.1_R4	gene_31661	hypothetical protein EUGRSUZ_J02062, partial [Eucalyptus grandis]	mtr-miR169b_1ss14CA	S4	108	-40.6	-31.7	0.780788	6.5	2	0.0216476
FRAX13_000057710.1_R0	gene_5267	protein argonaute 1B-like [Olea europaea var. sylvestris]	mtr-MIR168c-p5	S4	334	-40.8	-31.7	0.776961	5	2	0.0216476
FRAX13_000213730.1_R0	gene_5941	protein AUXIN SIGNALING F-BOX 2-like [Olea europaea var. sylvestris]	gma-MIR393j-p5_2ss19GT20AT	S4	1535	-31.8	-30.4	0.955975	3	2	0.0216476
FRAX13_000265580.1_R0	gene_9085	hypothetical protein CDL12_06934 [Handroanthus impetiginosus]	sly-MIR167b-p5_2ss14AG21GA	S4	942	-38	-29.7	0.781579	4	2	0.0216476
FRAX13_000289590.1_R0	gene_15882	uncharacterized protein LOC111378275 [Olea europaea var. sylvestris]	PC-3p-72299_96	S4	188	-37.9	-26.9	0.709763	6	0	0.021737
FRAX13_000025510.1_R1	gene_4614	serine/threonine-protein phosphatase PP1 isozyme 3 isoform X1 [Sesamum indicum]	mtr-MIR5211-p3_2ss10CT18AT	S4	793	-38.2	-28.1	0.735602	6	1	0.0217922
FRAX13_000374100.1_R0	gene_14729	photosystem I reaction center subunit III, chloroplastic [Olea europaea var. sylvestris]	gma-miR403a_1ss21GT	S4	401	-30.5	-21.5	0.704918	5.5	3	0.0224237
FRAX13_000158110.1_R0	gene_1953	chlorophyll a-b binding protein 13, chloroplastic [Sesamum indicum]	PC-3p-144817_33	S4	331	-38.5	-26.1	0.677922	9.5	3	0.0224237
FRAX13_000118370.1_R0	gene_22644	protein EXORDIUM-like [Olea europaea var. sylvestris]	PC-3p-76090_89	S4	498	-41.2	-26.9	0.652913	16.5	3	0.0224237
FRAX13_000273800.1_R0	gene_22840	glycine-rich RNA-binding protein-like isoform X1 [Olea europaea var. sylvestris]	ath-miR8175_L-2	S4	434	-41.8	-31.8	0.760766	8	3	0.0224237
FRAX13_000206290.1_R0	gene_11394	elongation factor TuB, chloroplastic [Olea europaea var. sylvestris]	PC-3p-293517_10	S4	611	-43.8	-30	0.684932	11	3	0.0235316
FRAX13_000230840.1_R0	gene_7447	rubisco accumulation factor 1.1, chloroplastic-like [Olea europaea var. sylvestris]	PC-5p-124307_42	S4	838	-39.4	-28.9	0.733503	11	3	0.0235316
FRAX13_000059890.2_R0	gene_25220	defensin Ec-AMP-D2-like [Olea europaea var. sylvestris]	PC-5p-162591_27	S4	160	-38.5	-26.3	0.683117	9	0	0.0238845
FRAX13_000119030.1_R0	gene_14920	PH domain-containing protein DDB_G0287875-like [Olea europaea var. sylvestris]	PC-5p-257391_12	S4	218	-41.6	-28.6	0.6875	8	2	0.0269858
FRAX13_000358640.1_R1	gene_18318	ATP synthase delta chain, chloroplastic [Olea europaea var. sylvestris]	PC-3p-309190_8	S4	149	-43.4	-29.2	0.672811	11	2	0.0269858
FRAX13_000142180.1_R2	gene_28965	putative ethylene-responsive transcription factor 4 [Olea europaea subsp. europaea]	bna-MIR169c-p5_2ss12GC17TG	S4	361	-26.6	-21.9	0.823308	6	2	0.0269858
FRAX13_000331200.1_R0	gene_15969	ethylene-responsive transcription factor ERF011-like [Olea europaea var. sylvestris]	ptc-MIR156g-p3	S4	133	-38.2	-27.3	0.71466	5.5	1	0.027035
FRAX13_000284780.1_R1	gene_16923	transcription initiation factor TFIID subunit 15 isoform X1 [Olea europaea var. sylvestris]	PC-3p-26551_349	S4	125	-33.8	-24.2	0.715976	8	3	0.0279506
FRAX13_000273400.1_R0	gene_16858	uncharacterized protein At3g28850-like [Olea europaea var. sylvestris]	ptc-miR319e_R+1	S4	651	-42.8	-28.7	0.670561	9	0	0.0288771
FRAX13_000171530.1_R0	gene_5316	acid phosphatase 1-like [Olea europaea var. sylvestris]	mtr-MIR169b-p3_1ss20AG	S4	328	-38.8	-28.8	0.742268	12.5	3	0.0290522
FRAX13_000054150.1_R1	gene_4175	translationally-controlled tumor protein homolog [Olea europaea var. sylvestris]	mtr-miR396a-5p_R+1	S4	336	-36.3	-26.6	0.732782	5.5	1	0.0296458
FRAX13_000002930.1_R0	gene_23768	29 kDa ribonucleoprotein A, chloroplastic-like isoform X2 [Olea europaea var. sylvestris]	mes-MIR156f-p3_1ss9TA	S4	704	-36.5	-27.2	0.745205	5.5	3	0.0301526
FRAX13_000210480.2_R0	gene_6978	transcription factor bHLH110-like [Olea europaea var. sylvestris]	mes-MIR403b-p5_2ss5TA21AT	S4	794	-29	-20.2	0.696552	12	1	0.0306881
FRAX13_000207840.1_R0	gene_11764	mitochondrial Rho GTPase 1 [Sesamum indicum]	PC-5p-208187_18	S4	1096	-49.9	-36.6	0.733467	6.5	4	0.0316476
FRAX13_000161790.1_R0	gene_12531	homeobox-leucine zipper protein HOX32-like [Olea europaea var. sylvestris]	cme-MIR166i-p3_1ss20CA	S4	597	-38.2	-32.9	0.861257	4.5	4	0.0316476
FRAX13_000395190.1_R0	gene_16530	hypersensitive-induced response protein 1-like [Olea europaea var. sylvestris]	mtr-miR396b-5p_1ss2TC	S4	564	-37.4	-29.9	0.799465	4	4	0.0316476
FRAX13_000013720.1_R0	gene_17652	uncharacterized protein LOC111393278 [Olea europaea var. sylvestris]	mdm-MIR11020-p3_2ss1GA17GA	S4	1262	-26.4	-22.6	0.856061	6	4	0.0316476
FRAX13_000295250.1_R0	gene_19149	transcription factor MYBS3-like isoform X1 [Olea europaea var. sylvestris]	mtr-miR166c_1ss9GT	S4	73	-39.8	-31.8	0.798995	15	4	0.0316476
FRAX13_000007840.1_R0	gene_19413	transcription factor TCP4-like [Olea europaea var. sylvestris]	gma-miR319d_L+1R-1_2ss14G-22TC	S4	1031	-42.8	-35.4	0.827103	3	4	0.0316476
FRAX13_000077660.2_R1	gene_23455	Peptidyl-prolyl cis-trans isomerase [Actinidia chinensis var. chinensis]	PC-5p-187844_21	S4	520	-40.7	-29.7	0.72973	20.5	4	0.0316476
FRAX13_000170540.1_R0	gene_33156	pleckstrin homology domain-containing protein 1-like [Olea europaea var. sylvestris]	PC-5p-319361_7	S4	144	-43	-28.8	0.669767	12.5	4	0.0316476
FRAX13_000133810.1_R0	gene_3367	putative LisH domain-containing protein C1711.05-like protein [Olea europaea subsp. europaea]	PC-3p-260344_12	S4	301	-39.2	-28.1	0.716837	8.5	4	0.0316476
FRAX13_000014280.1_R0	gene_7214	ethylene-responsive transcription factor RAP2-7-like isoform X1 [Olea europaea var. sylvestris]	mtr-miR172a_R-1	S4	1288	-35.6	-36.1	1	1	4	0.0316476
FRAX13_000162430.1_R0	gene_9217	tubulin beta chain-like [Olea europaea var. sylvestris]	PC-5p-523203_5	S4	440	-49.4	-35.66	0.721862	16.5	4	0.0316476
FRAX13_000210090.1_R0	gene_10229	protein TIC 20-I, chloroplastic-like [Olea europaea var. sylvestris]	ptc-miR6478_2ss20TC21GA	S4	683	-41.5	-30.6	0.737349	13	2	0.032295
FRAX13_000133540.1_R0	gene_27135	hypothetical protein B456_001G276600 [Gossypium raimondii]	ath-miR8175_L+1_1ss3AT	S4	162	-47.8	-35.5	0.742678	16	2	0.032295
FRAX13_000153380.1_R0	gene_2956	cytidine deaminase 1-like [Olea europaea var. sylvestris]	PC-3p-100644_59	S4	736	-42.7	-28.1	0.65808	7.5	2	0.032295
FRAX13_000186360.2_R0	gene_29870	beta-amylase 1, chloroplastic [Olea europaea var. sylvestris]	PC-5p-58592_129	S4	1666	-40.5	-29.9	0.738272	9	2	0.032295
FRAX13_000122170.1_R0	gene_19839	ribulose bisphosphate carboxylase small chain, chloroplastic-like [Olea europaea var. sylvestris]	stu-miR167d-3p_L+4	S4	194	-43.5	-28.8	0.662069	7.5	3	0.0323496
FRAX13_000365550.1_R0	gene_12838	luc7-like protein 3 [Olea europaea var. sylvestris]	gra-MIR7504g-p5_2ss8TC19TA	S4	758	-31.9	-23.4	0.733542	5.5	1	0.0327695
FRAX13_000392740.1_R0	gene_27554	non-specific lipid-transfer protein 1-like [Olea europaea var. sylvestris]	mtr-miR168c-3p_1ss1CT	S4	129	-37.6	-26.4	0.702128	8.5	3	0.0334463
FRAX13_000253580.1_R1	gene_31829	hypothetical protein EUGRSUZ_J00924, partial [Eucalyptus grandis]	gra-MIR530b-p5_1ss8GA	S4	47	-37.6	-27.2	0.723404	5.5	3	0.0334463
FRAX13_000211770.1_R0	gene_29764	mitogen-activated protein kinase kinase kinase 1-like isoform X2 [Olea europaea var. sylvestris]	mes-MIR156a-p3_2ss12AT19GA	S4	1739	-41.9	-29.3	0.699284	6	1	0.0343276
FRAX13_000122170.1_R0	gene_19839	ribulose bisphosphate carboxylase small chain, chloroplastic-like [Olea europaea var. sylvestris]	PC-3p-182794_22	S4	449	-42	-28.1	0.669048	9.5	3	0.0345416
FRAX13_000203660.1_R0	gene_14969	caffeoyl-CoA-O-methyltransferase [Broussonetia papyrifera]	PC-3p-72299_96	S4	284	-37.9	-26.8	0.707124	8.5	1	0.0348464
FRAX13_000389930.1_R1	gene_11308	KH domain-containing protein At2g38610-like [Olea europaea var. sylvestris]	gma-MIR169f-p5_1ss5AG	S4	517	-35.4	-26.7	0.754237	6.5	1	0.0353649
FRAX13_000123500.1_R0	gene_10497	uncharacterized protein LOC113696267 [Coffea arabica]	PC-3p-207499_18	S4	66	-40.8	-27.6	0.676471	14	3	0.0356358
FRAX13_000196560.1_R0	gene_21160	glyceraldehyde-3-phosphate dehydrogenase B, chloroplastic [Olea europaea var. sylvestris]	stu-miR6027_R-1_1ss20TC	S4	284	-38.2	-27.8	0.727749	4.5	3	0.0356358
FRAX13_000171860.1_R0	gene_24423	metallothionein-like protein type 2 [Olea europaea var. sylvestris]	PC-3p-251697_12	S4	62	-48	-31.9	0.664583	9.5	3	0.0356358
FRAX13_000136810.1_R0	gene_27990	calcium load-activated calcium channel-like [Olea europaea var. sylvestris]	csi-miR399e-5p_2ss9-A13TC	S4	304	-41	-27.2	0.663415	6	0	0.0363182
FRAX13_000124120.2_R0	gene_10447	MICOS complex subunit MIC60 [Olea europaea var. sylvestris]	gma-miR171k-5p	S4	107	-36.5	-25.2	0.690411	9	1	0.0364012
FRAX13_000133890.1_R0	gene_18845	protein EXORDIUM-like 2 [Olea europaea var. sylvestris]	mtr-miR167b-5p_R+1_1ss14AG	S4	781	-44.9	-31.9	0.710468	8.5	2	0.0375752
FRAX13_000370140.1_R0	gene_23381	S-adenosylmethionine decarboxylase proenzyme-like [Olea europaea var. sylvestris]	PC-5p-196786_19	S4	551	-43.1	-29.2	0.677494	13.5	2	0.0375752
FRAX13_000003230.1_R0	gene_27415	probable E3 ubiquitin-protein ligase XERICO [Olea europaea var. sylvestris]	PC-5p-122864_43	S4	313	-45.8	-31.1	0.679039	10	2	0.0375752
FRAX13_000031260.1_R0	gene_29571	uncharacterized protein LOC111406035 isoform X1 [Olea europaea var. sylvestris]	PC-3p-263986_11	S4	169	-36.7	-25.7	0.700272	10.5	2	0.0375752
FRAX13_000289810.1_R0	gene_6111	glutamine synthetase cytosolic isozyme 2-like isoform X1 [Olea europaea var. sylvestris]	hbr-MIR6173-p5	S4	700	-46.5	-32.3	0.694624	22	2	0.0375752
FRAX13_000112880.1_R0	gene_32195	uncharacterized protein LOC111412300 [Olea europaea var. sylvestris]	stu-MIR319a-p5	S4	570	-40.3	-27.2	0.674938	13	1	0.0379534
FRAX13_000063930.2_R0	gene_9473	stem-specific protein TSJT1-like [Sesamum indicum]	gma-MIR5368-p3_2ss10CG18TC_1	S4	360	-36.6	-28.2	0.770492	4.5	1	0.0379534
FRAX13_000100160.1_R0	gene_20228	thiamine thiazole synthase 1, chloroplastic-like [Olea europaea var. sylvestris]	csi-miR172b-5p_1ss6AG	S4	362	-37.3	-26.7	0.715818	7.5	3	0.0389108
FRAX13_000273800.1_R0	gene_22840	glycine-rich RNA-binding protein-like isoform X1 [Olea europaea var. sylvestris]	ath-miR8175_L+1_1ss3AT	S4	438	-47.8	-33	0.690377	10	3	0.0389108
FRAX13_000283560.1_R4	gene_19243	metallothionein-like protein 2 [Olea europaea var. sylvestris]	PC-5p-71231_98	S4	72	-43.3	-28.7	0.662818	11	3	0.04
FRAX13_000154010.1_R0	gene_3670	60S ribosomal protein L37-3 [Sesamum indicum]	mes-MIR167a-p3	S4	87	-41.8	-27.72	0.663158	15	0	0.0415983
FRAX13_000227480.1_R0	gene_12375	WPP domain protein 2 [Dorcoceras hygrometricum]	PC-5p-309013_8	S4	191	-51.2	-34.4	0.671875	8.5	4	0.0419726
FRAX13_000312910.1_R0	gene_21244	chlorophyll a-b binding protein 21, chloroplastic-like [Olea europaea var. sylvestris]	lus-miR396d_L-1R-1	S4	380	-30.8	-27.4	0.88961	5	4	0.0419726
FRAX13_000124800.4_R0	gene_2182	mitogen-activated protein kinase 9-like isoform X2 [Olea europaea var. sylvestris]	PC-5p-172574_24	S4	1450	-44.3	-33.3	0.751693	4.5	4	0.0419726
FRAX13_000133200.1_R0	gene_22836	histone H2AX [Olea europaea var. sylvestris]	PC-3p-236620_14	S4	87	-44.3	-31.6	0.713318	9.5	4	0.0419726
FRAX13_000001500.1_R1	gene_23673	PREDICTED: proteinase inhibitor-like [Erythranthe guttata]	PC-5p-208187_18	S4	57	-49.9	-36.1	0.723447	6	4	0.0419726
FRAX13_000121850.1_R0	gene_26911	growth-regulating factor 1-like isoform X2 [Olea europaea var. sylvestris]	mtr-miR396b-5p	S4	533	-35.1	-29.2	0.831909	4	4	0.0419726
FRAX13_000075150.1_R0	gene_27008	squamosa promoter-binding-like protein 2 [Fraxinus mandshurica]	mdm-miR156t	S4	1123	-38.4	-39.9	1	0	4	0.0419726
FRAX13_000122560.1_R1	gene_29434	hypothetical protein CDL12_30131 [Handroanthus impetiginosus]	PC-3p-106934_53	S4	298	-42	-28.8	0.685714	9.5	4	0.0419726
FRAX13_000042370.1_R0	gene_13451	40S ribosomal protein S17-like [Olea europaea var. sylvestris]	cpa-MIR156b-p3	S4	227	-40.7	-29.3	0.719902	9.5	3	0.0421748
FRAX13_000285280.1_R1	gene_7309	oxygen-evolving enhancer protein 2, chloroplastic-like [Olea europaea var. sylvestris]	mtr-miR395a_L-1R-1	S4	406	-33.6	-24.9	0.741071	5	3	0.0421748
FRAX13_000021200.1_R0	gene_21007	uncharacterized protein PAM68-like [Olea europaea var. sylvestris]	PC-3p-464779_5	S4	306	-39.2	-26.3	0.670918	7.5	2	0.0428265
FRAX13_000155290.1_R0	gene_23717	T-complex protein 1 subunit delta [Olea europaea var. sylvestris]	PC-5p-102579_57	S4	1318	-41.8	-27.9	0.667464	9.5	2	0.0428265
FRAX13_000170830.1_R1	gene_4120	NADH dehydrogenase [ubiquinone] 1 beta subcomplex subunit 9 [Olea europaea var. sylvestris]	cpa-MIR156b-p3	S4	50	-40.7	-31.4	0.771499	6	2	0.0428265
FRAX13_000185480.1_R0	gene_15823	60S acidic ribosomal protein P2B-like [Olea europaea var. sylvestris]	mdm-MIR171i-p5_1ss14TC	S4	101	-32.4	-24.8	0.765432	6.5	3	0.0432603
FRAX13_000151890.2_R0	gene_5117	protein TPR2 [Sesamum indicum]	PC-3p-334248_7	S4	3305	-32.6	-21.4	0.656442	14	0	0.0433519
FRAX13_000161610.1_R0	gene_2825	LOW QUALITY PROTEIN: protein ecdysoneless homolog [Sesamum indicum]	gma-miR828a_R-1	S4	628	-33.6	-22.2	0.660714	5.5	0	0.0458015
FRAX13_000100160.1_R0	gene_20228	thiamine thiazole synthase 1, chloroplastic-like [Olea europaea var. sylvestris]	stu-MIR167d-p3_2ss6TC19CT	S4	468	-35.7	-25.8	0.722689	7	3	0.04759
FRAX13_000398330.1_R0	gene_30581	superoxide dismutase [Cu-Zn] 2-like [Olea europaea var. sylvestris]	gma-miR828a_R-1	S4	391	-33.6	-23.54	0.700595	10.5	3	0.04759
FRAX13_000226770.1_R0	gene_14846	21 kDa protein-like [Olea europaea var. sylvestris]	nta-MIR6024-p3_2ss2AT17CG	S4	422	-34.4	-29.6	0.860465	5.5	2	0.0480492
FRAX13_000157350.3_R0	gene_20334	fructose-bisphosphate aldolase 1, chloroplastic [Olea europaea var. sylvestris]	PC-3p-189214_21	S4	925	-47.6	-32.3	0.678571	5	2	0.0480492
FRAX13_000145020.1_R0	gene_25623	60S ribosomal protein L37-3 [Olea europaea var. sylvestris]	PC-5p-219452_16	S4	198	-43.7	-30.8	0.704805	6	2	0.0480492
FRAX13_000375700.1_R0	gene_7658	protein JINGUBANG-like [Olea europaea var. sylvestris]	ptc-MIR156g-p3	S4	1020	-38.2	-29.4	0.769634	7.5	2	0.0480492
FRAX13_000257340.1_R0	gene_19587	unknown protein	PC-3p-167278_26	S4	563	-50.4	-33.3	0.660714	12	2	0.0480492
FRAX13_000364480.1_R0	gene_17868	venom phosphodiesterase 2-like [Olea europaea var. sylvestris]	ssl-MIR399-p5	S4	1020	-43.1	-28.4	0.658933	7	1	0.048238
FRAX13_000292120.1_R0	gene_29760	zinc finger CCCH domain-containing protein 17 [Olea europaea var. sylvestris]	gra-miR827b_L+1_1ss21GT	S4	1889	-30.1	-20.6	0.684385	10.5	1	0.048238
FRAX13_000307690.1_R0	gene_4560	transcription factor ILR3-like [Olea europaea var. sylvestris]	gma-miR4995_L-4R+1	S4	585	-32.8	-23.7	0.722561	7	0	0.0485935
FRAX13_000396500.1_R0	gene_19495	chlorophyll a-b binding protein 21, chloroplastic [Sesamum indicum]	PC-3p-163409_27	S4	432	-34.6	-24.4	0.705202	7	3	0.0497475
FRAX13_000139430.1_R0	gene_27136	hypothetical protein BC332_33819 [Capsicum chinense]	ptc-miR160a_L+2R-1	S4	281	-47.5	-31.9	0.671579	10.5	3	0.0497475
