# Supplementary material for: MicroRNA and Degradome Profiling Uncover Defense Response of Fraxinus velutina Torr. to Salt Stress
Source: Front Plant Sci. 2022 Apr 1;13:847853. doi: 10.3389/fpls.2022.847853 (PMC9011107; doi:10.3389/fpls.2022.847853)
Supplement: Supplementary Table 7 — Identification of the differentially expressed miRNAs. [file Table_7.XLSX]

## Sheet: R7SL vs. R7CL
Table S7 Identification of differentially expressed miRNAs
miRNA_name	log2FC	pvalue	FDR	regulations	R7SL_1	R7SL_2	R7SL_3	R7CL_1	R7CL_2	R7CL_3
ptc-miR403a_R+1	-1.14083	0.0469925	0.200751	down	19	19	13	26	27	28
ath-MIR8175-p3_2ss16TC20AC	-1.44586	0.043562	0.19254	down	7	13	7	17	17	18
csi-miR164a-3p_2ss9CT10TG	-1.03706	0.039378	0.180291	down	50	21	53	71	66	54
PC-5p-41153_206	2.62804	0.036512	0.171798	up	14	12	9	3	1	0
csi-miR160c-5p_1ss19CT	-1.2143	0.0346786	0.165453	down	12	24	15	26	28	30
cme-MIR160c-p3_2ss13AG17AG	-3.49806	0.0343578	0.164692	down	0	0	2	8	4	5
PC-3p-21580_436	1.45415	0.030854	0.152922	up	24	46	23	6	8	10
ptc-miR6478_R-1_1ss20TC	-1.48961	0.0283922	0.143507	down	13	14	5	18	22	24
mtr-miR319a-3p_R+1_1	-4.14548	0.0266168	0.136562	down	1	0	0	2	6	6
mtr-miR319a-3p_R+1_2	-4.14548	0.0266168	0.136562	down	1	0	0	2	6	6
stu-miR167c-3p	-2.33393	0.0254996	0.132832	down	3	7	0	13	10	11
stu-miR169a-5p_R+2_1ss17GA	-2.00865	0.0254159	0.132832	down	7	11	0	12	17	21
mtr-miR169f_R+1_2ss1AT17GA	-2.00865	0.0254159	0.132832	down	7	11	0	12	17	21
gma-MIR5368-p5_2ss8CT18TC	3.49743	0.0246582	0.131125	up	10	19	4	0	2	0
gma-MIR5368-p5_1ss19CT	2.1885	0.0243664	0.130252	up	17	34	9	2	6	1
PC-3p-45502_181	2.27403	0.0227771	0.124361	up	17	21	10	3	2	2
aqc-miR477f_L+3_1ss23AT	-4.76813	0.0217985	0.120304	down	0	0	0	3	3	5
PC-5p-71598_97	-4.88019	0.0168194	0.0964754	down	0	0	0	2	4	6
mtr-miR159a_R+1	1.07677	0.0161269	0.0930255	up	114	88	190	44	46	50
mtr-miR398a-3p_L+1R-3	-2.35503	0.0142798	0.0852614	down	5	7	0	16	15	11
mtr-miR172a_1ss21GT	1.05636	0.01316	0.079505	up	242	165	405	101	111	82
PC-3p-1719_3650	1.00842	0.0125086	0.0764746	up	104	168	81	33	46	45
gma-miR403a_R-1	-1.21575	0.0118337	0.0727842	down	28	26	24	42	40	50
sly-miR482e-3p_L-2_1ss10CT	-1.32874	0.0105403	0.0664298	down	20	21	22	35	46	34
PC-5p-55753_138	4.81508	0.00943956	0.0602362	up	6	6	9	0	0	0
mdm-MIR156u-p3_1ss9TG	2.1505	0.00927896	0.0599609	up	35	37	11	6	5	2
mtr-miR172c-5p_1ss13AC	-3.35294	0.00919641	0.0598059	down	0	0	4	15	7	9
PC-3p-189214_21	4.9146	0.0086167	0.0571276	up	3	5	14	0	0	0
cas-MIR5139-p3_2ss9AG18GC	-3.46069	0.00829107	0.055348	down	0	4	0	12	7	10
mtr-miR395a_L-1R-1	4.92844	0.00669943	0.0456008	up	5	8	10	0	0	0
mtr-miR172c-5p_1ss7TC	-1.26373	0.00655215	0.0448976	down	25	30	41	56	56	57
ath-miR8175_L-2	-1.1541	0.00608538	0.0419809	down	148	134	46	205	162	147
gma-MIR5368-p5_2ss12CG20TC	3.99258	0.00595216	0.0413412	up	17	24	5	0	2	0
gma-miR6300_R+7	-1.66029	0.0057863	0.0407435	down	11	14	11	26	26	30
mtr-miR395a_L+1R-1_1ss2AC	2.18586	0.00474389	0.0353541	up	23	28	30	3	6	4
csi-MIR169d-p5_1ss17TC	-1.31557	0.00458654	0.0344328	down	642	942	122	940	1111	841
csi-MIR169j-p5_1ss17TC	-1.31557	0.00458654	0.0344328	down	642	942	122	940	1111	841
csi-miR160b-3p_1ss7GA	-1.58894	0.00421844	0.032142	down	17	16	17	36	46	27
gma-miR4995_L+1R+1	4.60773	0.00401147	0.0307948	up	11	21	6	1	0	0
ptc-miR6478_R-1	-1.36013	0.00343113	0.0269475	down	34	41	18	59	52	58
gma-MIR171g-p3	-5.39668	0.00306607	0.0244567	down	0	0	0	4	6	7
gma-miR5368_L+1	1.446	0.00305802	0.0244567	up	108	134	42	24	25	24
PC-3p-72501_96	4.67509	0.00297146	0.0240783	up	9	19	11	0	1	0
PC-5p-36629_239	5.17304	0.00284773	0.0232603	up	8	8	11	0	0	0
ptc-miR160g	-5.42253	0.0028451	0.0232603	down	0	0	0	6	7	4
mtr-miR164d_1ss13GA	-5.42242	0.00279495	0.0232004	down	0	0	0	7	5	5
ath-miR858a_L-1R+1	1.05531	0.00267761	0.0224085	up	19478	13409	27496	7709	7212	6874
PC-3p-45407_182	3.0424	0.0020568	0.0174999	up	22	32	15	0	3	3
gma-miR169j-5p_1ss20GT	-3.03255	0.00173301	0.0149949	down	4	4	0	15	15	16
gma-MIR395a-p5_2ss11AC20TG	5.37465	0.00171621	0.0149765	up	8	5	17	0	0	0
PC-5p-37465_232	3.08462	0.00160175	0.0140981	up	21	33	17	0	3	3
mtr-miR167b-5p_2ss9CT21GT	-1.34199	0.00153508	0.0136289	down	61	48	104	137	141	126
vvi-MIR156i-p3	-2.09327	0.00143972	0.0128943	down	8	6	14	25	38	26
ptc-miR6478_R+2_1ss21GA	-1.30493	0.00138143	0.0124818	down	55	91	31	99	99	107
ath-miR8175_L+1_1ss3AT	-4.52307	0.00128744	0.0117364	down	2	0	0	11	9	14
PC-3p-59079_127	3.62233	0.00114497	0.0105317	up	16	27	27	4	0	0
gma-MIR5368-p5_2ss10CG18TC	4.52215	0.00108427	0.010064	up	25	37	5	0	2	0
gra-MIR530b-p5_1ss8GA	-1.34488	0.000967301	0.00906068	down	61	60	31	77	104	96
mtr-miR166a_R+4	1.52961	0.000809333	0.00772271	up	133	102	241	36	42	47
ath-miR8175_L+2	-1.85326	0.000652465	0.00634445	down	17	25	8	40	40	47
mtr-miR166c	-1.00575	0.000549413	0.00549951	down	25243	23248	29167	41662	36139	36646
ptc-miR6478_R-2	-2.38448	0.000538518	0.00544383	down	11	8	3	31	26	25
mtr-miR164a_1ss21AT	-1.08716	0.000498359	0.00508825	down	156	156	118	199	218	245
stu-MIR167d-p3_2ss6TC19CT	-5.85587	0.000480885	0.00495943	down	0	0	0	9	7	7
sly-miR319a_L-1R+1	-1.21025	0.000406472	0.00423477	down	455	630	220	783	682	633
gma-miR6300_R+1_2	-1.39655	0.000378825	0.00398743	down	55	65	39	116	94	87
gma-miR6300_R+1_1	-1.39655	0.000378825	0.00398743	down	55	65	39	116	94	87
hbr-miR396a_R-1_2ss19TC20CT	1.21196	0.000335055	0.00363926	up	297	272	235	92	85	74
gma-miR403a_R-1_1ss20TC	-1.48786	0.000320541	0.00351906	down	35	41	49	69	85	104
ptc-miR160a_L-2R+2	-5.49962	0.000277204	0.00311017	down	1	0	0	14	10	11
PC-5p-102320_57	-6.09588	0.00017284	0.00196077	down	0	0	0	11	10	6
mtr-MIR1510a-p3_2ss6CA22TA	-6.08284	0.000167649	0.00192326	down	0	0	0	10	8	9
mtr-MIR1510a-p5_2ss6CA22TA	-6.08284	0.000167649	0.00192326	down	0	0	0	10	8	9
csi-miR171c-5p_1ss10GA	-6.15395	0.0001406	0.00165003	down	0	0	0	14	7	7
gma-miR6300_R+6_1	-2.29041	0.000138373	0.00164277	down	8	11	9	29	31	39
gma-miR6300_R+6_2	-2.29041	0.000138373	0.00164277	down	8	11	9	29	31	39
ptc-miR160a_1ss21AT	-3.5908	0.000119146	0.00144819	down	5	0	2	18	17	29
mdm-miR171i_1ss10CT	-4.1349	0.000118411	0.00144819	down	2	2	0	15	15	20
lja-miR171c	-4.1349	0.000118411	0.00144819	down	2	2	0	15	15	20
gma-MIR6300-p3_1ss17AG	-5.76563	8.7927e-05	0.00110831	down	0	1	0	17	13	12
sly-miR168a-3p	-1.1038	6.23317e-05	0.000805578	down	1408	1307	1389	2204	2107	2135
mtr-miR166e-5p_2ss10GT21GT	-1.14642	5.89394e-05	0.000771502	down	267	298	279	400	495	464
peu-MIR2916-p5_1ss5AG	-1.20225	5.54895e-05	0.000745458	down	272	300	186	443	397	405
gma-MIR5368-p5_1ss13CA	2.38729	4.83681e-05	0.000667349	up	69	99	35	9	12	6
sly-MIR482e-p3_2ss8CT21CG	-1.27714	2.56257e-05	0.00037377	down	814	765	1076	1445	1598	1731
sly-MIR482e-p5_2ss8CT21CG	-1.27714	2.56257e-05	0.00037377	down	814	765	1076	1445	1598	1731
ppe-miR1511-3p_L+1R-4	-3.0366	1.31786e-05	0.000197872	down	8	10	2	60	27	26
cas-miR5139_L-1	-3.0366	1.31786e-05	0.000197872	down	8	10	2	60	27	26
gma-miR6300_R+4	-2.70432	3.53692e-06	5.4715e-05	down	7	12	7	36	38	47
ptc-miR160b-3p_1ss16TA	-3.03086	2.94139e-06	4.62025e-05	down	7	8	4	38	46	26
mtr-miR164a	-1.5038	2.17151e-06	3.46423e-05	down	4710	4885	3064	11272	7186	6968
gma-MIR5368-p3_1ss21CT	2.72377	1.57572e-06	2.55367e-05	up	94	174	42	11	14	7
gma-miR403a_1ss21GT	-2.13336	1.49107e-06	2.45546e-05	down	22	24	39	87	84	105
ptc-miR6478_1ss21GA	-2.27108	1.38013e-06	2.34853e-05	down	28	34	10	80	74	91
mtr-miR156b-5p	-1.47238	8.75214e-07	1.51457e-05	down	799	712	738	1564	1744	1232
gma-miR156a	-1.47238	8.75214e-07	1.51457e-05	down	799	712	738	1564	1744	1232
mes-miR156a	-1.47238	8.75214e-07	1.51457e-05	down	799	712	738	1564	1744	1232
cpa-miR156a	-1.47238	8.75214e-07	1.51457e-05	down	799	712	738	1564	1744	1232
stu-miR156e	-1.47238	8.75214e-07	1.51457e-05	down	799	712	738	1564	1744	1232
mtr-miR396a-5p_L-2	2.33212	8.25489e-07	1.51457e-05	up	100	94	115	15	17	13
ptc-miR403a	-1.3369	6.18633e-07	1.21466e-05	down	1326	1486	1496	2420	2899	2610
PC-5p-12507_741	2.69233	3.2463e-07	6.49896e-06	up	66	93	97	7	9	13
gma-MIR5368-p3_2ss2AT19CA_1	1.92957	2.95405e-07	6.03217e-06	up	497	722	232	91	97	76
gma-MIR5368-p3_2ss2AT19CA_2	1.92957	2.95405e-07	6.03217e-06	up	497	722	232	91	97	76
gma-MIR5368-p5_2ss2AT19CA_1	1.92957	2.95405e-07	6.03217e-06	up	497	722	232	91	97	76
mes-miR477d_L+1	-3.09189	1.60316e-07	3.4826e-06	down	11	16	2	66	52	53
ptc-MIR171c-p3	-2.96061	1.43496e-07	3.18498e-06	down	9	6	13	56	55	50
mtr-MIR171e-p3	-2.96061	1.43496e-07	3.18498e-06	down	9	6	13	56	55	50
mtr-miR164d_1ss21TC	-4.688	1.38751e-07	3.18498e-06	down	2	2	1	30	37	25
ptc-MIR166d-p5_1ss3AG	-2.42656	8.2107e-08	1.99598e-06	down	22	17	27	94	84	83
mtr-miR396a-5p_R+2	1.60036	2.68047e-08	6.67503e-07	up	801	981	917	170	226	254
PC-5p-30628_296	-7.70329	1.39982e-08	3.57304e-07	down	0	0	0	20	31	33
gma-MIR5368-p3_1ss23CT	3.46971	3.27013e-09	9.0238e-08	up	90	181	51	5	9	6
ppe-MIR477b-p5_1ss12CT	-3.37576	2.82689e-09	8.01736e-08	down	9	17	2	63	70	68
ath-MIR396b-p3_2ss9AT20AG	2.83057	2.3506e-09	6.85704e-08	up	113	110	144	13	12	13
ptc-miR319e_R+1	-2.34479	6.98123e-10	2.15995e-08	down	102	157	43	375	357	328
gma-miR319d_L+1R-1_2ss14G-22TC	-2.34479	6.98123e-10	2.15995e-08	down	102	157	43	375	357	328
stu-miR477b-5p_1ss13AT	-8.1781	5.57774e-10	1.83706e-08	down	0	0	0	44	37	34
ptc-miR156g	-2.20312	1.55698e-10	5.67741e-09	down	61	68	49	178	231	180
vvi-miR156f	-2.20312	1.55698e-10	5.67741e-09	down	61	68	49	178	231	180
mdm-miR156aa_L+1	-2.20312	1.55698e-10	5.67741e-09	down	61	68	49	178	231	180
mtr-miR156e	-2.20312	1.55698e-10	5.67741e-09	down	61	68	49	178	231	180
rco-miR156f	-2.20312	1.55698e-10	5.67741e-09	down	61	68	49	178	231	180
ppe-miR156f_L+1	-2.20312	1.55698e-10	5.67741e-09	down	61	68	49	178	231	180
mtr-miR166c_1ss9GT	-2.09649	2.86612e-11	1.33014e-09	down	101	117	135	357	369	377
mtr-miR396a-5p	1.73523	2.33004e-11	1.13284e-09	up	102061	106492	108026	21334	23835	24326
mtr-miR396a-5p_L-1R+1	1.77687	1.74072e-11	8.88639e-10	up	6722	7821	7609	1308	1645	1772
mtr-miR396b-5p_R-1	1.72889	1.73089e-11	8.88639e-10	up	6979	7085	6050	1432	1462	1507
ptc-miR6478_R+4_1ss21GA	-4.39741	1.23584e-11	7.4223e-10	down	3	5	3	53	50	63
mtr-miR396a-5p_R+1	1.8098	1.02827e-11	6.56162e-10	up	3578	4120	4123	718	839	907
aqc-miR477f_L+3R-1	-4.15473	7.31925e-12	4.98197e-10	down	7	12	0	64	87	84
mtr-miR164d	-8.8573	4.45781e-12	3.25102e-10	down	0	0	0	57	73	55
vvi-miR2111-5p_R-1	-3.47264	3.77483e-12	2.96469e-10	down	14	7	24	143	126	104
nta-miR1446_R-1_1ss20GA	-4.35648	8.7633e-13	8.13393e-11	down	5	3	5	63	59	73
ptc-miR160a	-2.5156	5.98338e-13	6.10903e-11	down	142	104	181	653	590	571
ath-miR160a-5p	-2.5156	5.98338e-13	6.10903e-11	down	142	104	181	653	590	571
mtr-miR166a_1ss9GT	-2.00372	7.01321e-14	8.95061e-12	down	910	964	943	2853	2622	2733
aqc-miR171f_1ss2AG	-3.09466	4.62189e-17	7.86491e-15	down	36	33	51	255	250	250
mes-MIR171b-p3	-3.09466	4.62189e-17	7.86491e-15	down	36	33	51	255	250	250
mes-MIR156a-p3_2ss12AT19GA	-10.4485	2.39005e-17	6.1006e-15	down	0	0	0	185	170	204
vvi-miR319b_R-1	-3.33298	1.74676e-26	1.78344e-23	down	462	596	263	3573	3055	2689

## Sheet: S4SL vs. S4CL
miRNA_name	log2FC	pvalue	FDR	regulations	S4SL_1	S4SL_2	S4SL_3	S4CL_1	S4CL_2	S4CL_3
ptc-MIR156g-p3	5.045	0.0494045	0.160688	up	9	5	3	0	0	0
rco-MIR156g-p3	5.045	0.0494045	0.160688	up	9	5	3	0	0	0
ppe-miR1511-3p_L+1R-4	5.04602	0.0483799	0.160013	up	5	5	6	0	0	0
cas-miR5139_L-1	5.04602	0.0483799	0.160013	up	5	5	6	0	0	0
lja-MIR167-p3_1ss19CT	-1.60112	0.046047	0.155986	down	19	4	30	79	58	52
gra-miR827b_L+1_1ss21GT	-1.13094	0.0404132	0.141302	down	50	34	33	83	107	94
mtr-miR396a-5p_1ss6CA	5.16059	0.0391686	0.138433	up	6	3	8	0	0	0
mtr-miR408-3p_L-1	2.2332	0.0385692	0.136809	up	94	3	26	3	16	9
stu-MIR167d-p3_2ss6TC19CT	-3.31258	0.0373131	0.1343	down	0	0	4	19	21	10
PC-3p-90283_69	3.17945	0.0371449	0.134188	up	16	17	15	0	6	0
mtr-miR164d	-2.08807	0.0358634	0.130522	down	4	3	11	32	34	25
mes-miR159a-5p_2ss10GC19CT	5.7931	0.0353677	0.129681	up	0	0	23	0	0	0
ath-miR156c-3p_2ss8GA13AT	1.12989	0.0351262	0.12928	up	97	132	209	76	84	75
gra-miR166d_L+2R+1_2ss6TG18TC	1.51726	0.0336123	0.12512	up	48	50	34	16	18	17
ptc-miR530a_R+1_1ss20TC	1.12242	0.0334764	0.125089	up	106	369	263	138	121	130
PC-3p-85636_75	5.48592	0.0333336	0.125033	up	11	13	0	0	0	0
ath-miR8175_L+2	-1.46133	0.0323964	0.123891	down	34	14	15	59	77	53
PC-3p-113872_48	5.52053	0.0313726	0.12188	up	17	8	0	0	0	0
mtr-MIR2592ay-p5_2ss6AG17CG_1	-2.54437	0.0310047	0.1217	down	3	4	2	15	21	22
mtr-MIR2592ay-p5_2ss6AG17CG_2	-2.54437	0.0310047	0.1217	down	3	4	2	15	21	22
gma-MIR4995-p5_1	-5.15776	0.0308383	0.1217	down	0	0	0	8	9	5
gma-MIR4995-p5_2	-5.15776	0.0308383	0.1217	down	0	0	0	8	9	5
ptc-MIR169h-p3	-1.14394	0.0298874	0.120908	down	118	55	180	329	309	276
mtr-MIR5222-p5_2ss7TA18AT	-2.81193	0.0289937	0.11778	down	0	5	3	13	20	32
mtr-MIR5222-p3_2ss7TA18AT_1	-2.81193	0.0289937	0.11778	down	0	5	3	13	20	32
mtr-MIR5222-p3_2ss7TA18AT_2	-2.81193	0.0289937	0.11778	down	0	5	3	13	20	32
stu-miR167d-3p_2ss12TA19CT	5.91357	0.028034	0.115803	up	0	0	25	0	0	0
PC-5p-41153_206	2.77107	0.0276507	0.114891	up	41	40	4	3	10	0
PC-3p-10351_871	2.00958	0.0269405	0.113196	up	129	28	11	6	18	19
PC-3p-119729_45	5.3454	0.0257785	0.109252	up	13	4	4	0	0	0
gma-MIR4995-p3_1ss14GC	-5.27208	0.02394	0.103248	down	0	0	0	4	11	9
mtr-miR159a_L-1R-2	2.77313	0.0230075	0.100108	up	17	26	23	3	0	8
gra-MIR530b-p5_1ss8GA	-1.0804	0.0225056	0.0992477	down	87	64	97	191	181	226
mdm-MIR11004-p5	2.46648	0.0223084	0.098823	up	40	8	26	3	8	4
mdm-MIR11004-p3	2.46648	0.0223084	0.098823	up	40	8	26	3	8	4
gma-MIR5368-p5_2ss2AT19CA_2	-3.39365	0.021755	0.0972518	down	2	0	2	12	17	19
stu-MIR8005a-p5_1ss6GA_2	5.69977	0.0205446	0.0922622	up	15	13	0	0	0	0
stu-MIR8005a-p3_1ss6GA_1	5.69977	0.0205446	0.0922622	up	15	13	0	0	0	0
stu-MIR8005a-p5_1ss6GA_1	5.69977	0.0205446	0.0922622	up	15	13	0	0	0	0
stu-MIR8005a-p3_1ss6GA_2	5.69977	0.0205446	0.0922622	up	15	13	0	0	0	0
PC-3p-87992_72	5.7343	0.0202604	0.0922622	up	6	22	0	0	0	0
stu-MIR8005a-p3_1ss19GT	5.70753	0.0201957	0.0922622	up	13	15	0	0	0	0
mtr-miR169f_R-1_1ss1AT	-3.42341	0.0199199	0.0919884	down	2	0	2	12	19	18
mtr-miR396b-3p_2ss8AG18GA	-1.84522	0.0188358	0.0882309	down	8	9	35	96	79	52
csi-miR399e-5p_2ss9-A13TC	5.87093	0.0172087	0.081783	up	30	0	2	0	0	0
hbr-MIR6173-p3_2ss17AG18GC	-5.39326	0.0166911	0.0812964	down	0	0	0	7	9	10
mtr-miR167b-5p_R-1	-1.2718	0.0151322	0.0759715	down	74	37	83	154	204	180
mtr-miR169b_R+1	-5.45988	0.0149197	0.0752908	down	0	0	0	13	10	4
mtr-miR398a-3p_L+1R-3	5.64516	0.0146806	0.0744677	up	22	3	2	0	0	0
bra-miR168a-5p_L+1	3.16434	0.0146252	0.0744677	up	22	15	19	3	4	0
PC-5p-59478_126	2.6395	0.0135854	0.0700004	up	28	44	24	8	9	0
sly-miR319a_L-1R+1	1.06548	0.0135019	0.0699383	up	943	2626	1430	865	897	930
ptc-miR399b	5.61762	0.0134874	0.0699383	up	15	9	2	0	0	0
gma-MIR4995-p5_1ss1AG	-3.67986	0.0126142	0.0671157	down	0	0	4	24	14	26
PC-3p-72841_95	6.01617	0.01229	0.0661093	up	34	2	0	0	0	0
PC-5p-109837_51	5.71357	0.00984005	0.0547353	up	8	16	3	0	0	0
PC-3p-85506_75	3.33878	0.00889509	0.0500477	up	36	22	9	3	4	0
mtr-miR164a_1ss12GC	-1.22002	0.00871562	0.0496081	down	410	476	1001	1723	1700	1809
mtr-miR166e-5p_2ss10GT21GT	1.00034	0.00809194	0.0463275	up	494	487	315	249	233	230
mtr-miR396a-5p_R+2	1.30487	0.00723413	0.0424085	up	307	232	542	165	186	164
nta-MIR172e-p3_2ss14CG18TA	-2.532	0.0068358	0.0405591	down	7	2	8	28	41	44
ath-miR169b-3p_2ss14TG15C-	2.69459	0.0067074	0.0400399	up	52	81	19	13	12	0
rgl-miR7972_L+3_1ss17TC	1.50857	0.00661564	0.0399797	up	193	123	58	52	46	42
PC-5p-119054_45	5.85437	0.00633538	0.0387646	up	11	16	3	0	0	0
csi-miR536-3p_2ss1TC20TA	-2.5879	0.00564536	0.0349798	down	3	2	16	56	55	44
gma-miR391-5p_R-1_2ss20TC21GT	-1.64042	0.00456088	0.0286225	down	68	54	206	351	535	358
stu-miR482a-5p_1ss3AG	1.99762	0.0044128	0.0278718	up	60	49	48	11	16	17
mtr-miR169b	-2.2806	0.00440928	0.0278718	down	12	3	23	80	86	53
gma-miR394a-5p_1ss20CT	6.00298	0.00434902	0.0278281	up	18	14	2	0	0	0
mtr-miR398b_1ss20TC	3.29737	0.00413673	0.0266438	up	88	0	75	6	4	9
ptc-miR6478_2ss20TC21GA	-2.8216	0.00352044	0.0229767	down	5	6	2	29	35	36
PC-5p-33658_265	-3.69606	0.00350808	0.0229767	down	2	0	3	25	22	28
mtr-miR396b-3p_L+2	-2.44387	0.00348598	0.0229767	down	6	5	11	45	41	53
mtr-miR408-3p_L-1R+1	2.72277	0.00328601	0.0220343	up	98	4	112	9	15	14
PC-3p-38281_226	6.01759	0.0031874	0.0216699	up	13	14	6	0	0	0
gma-MIR5368-p3_2ss13GA17AG_3	-5.93599	0.00313086	0.0214344	down	0	0	0	7	16	15
gma-MIR5368-p3_2ss13GA17AG_1	-5.93599	0.00313086	0.0214344	down	0	0	0	7	16	15
gma-MIR5368-p3_2ss13GA17AG_2	-5.93599	0.00313086	0.0214344	down	0	0	0	7	16	15
rgl-miR7972_1ss14TA	1.10891	0.00299481	0.0209423	up	1423	1105	1552	670	783	704
PC-3p-76301_89	6.09557	0.0028618	0.0201561	up	4	18	11	0	0	0
PC-3p-151321_31	6.11777	0.00280025	0.0198655	up	11	22	3	0	0	0
mtr-miR393a_L+1	-1.34689	0.00278536	0.0198655	down	404	165	421	990	937	958
gma-miR171j-5p_1ss16CA	2.16418	0.00269132	0.0193736	up	44	86	40	14	17	11
PC-3p-9149_965	2.62158	0.00255476	0.0185267	up	460	38	13	29	25	29
sly-MIR482e-p3_2ss8CT21CG	-1.18174	0.00226293	0.0169115	down	509	468	680	1431	1474	1419
sly-MIR482e-p5_2ss8CT21CG	-1.18174	0.00226293	0.0169115	down	509	468	680	1431	1474	1419
ath-MIR396b-p3_2ss9AT20AG	1.60695	0.0020403	0.015728	up	123	103	126	39	46	46
hbr-miR6173_L-3R+1	-6.05176	0.00189154	0.014697	down	0	0	0	12	15	14
gma-MIR5368-p5_2ss12CG20TC	-1.93929	0.00185248	0.0145086	down	35	11	34	106	135	109
bol-MIR9410-p5_2ss5TG18TA	-6.08453	0.00178967	0.0142446	down	0	0	0	11	10	21
vvi-MIR168-p5_2ss16CT20CA	1.91443	0.00174511	0.0140038	up	63	111	129	40	23	30
mtr-miR159a_R-1_1ss18TC	6.17848	0.0017277	0.0139787	up	17	13	7	0	0	0
csi-miR160c-5p_1ss19CT	1.8448	0.0016595	0.0135388	up	133	129	49	31	36	26
PC-3p-82188_80	6.23557	0.0015053	0.0123839	up	17	17	5	0	0	0
mdm-miR171i_1ss10CT	-3.03791	0.00136307	0.0113088	down	4	3	5	37	27	48
lja-miR171c	-3.03791	0.00136307	0.0113088	down	4	3	5	37	27	48
mtr-miR390_L-1	3.72294	0.0012965	0.010942	up	23	62	13	4	0	4
mtr-miR168b_L-2R+2	1.37572	0.00117104	0.00996908	up	289	258	324	124	128	130
cca-MIR156c-p5_2ss7CT17AC	-6.2255	0.0011574	0.00993943	down	0	0	0	20	6	20
ptc-miR160a	1.24539	0.000809344	0.00713827	up	517	517	463	218	238	252
ath-miR160a-5p	1.24539	0.000809344	0.00713827	up	517	517	463	218	238	252
mtr-miR393a_L+1_1ss22CT	-1.62773	0.000795069	0.00713827	down	83	52	113	293	300	294
ptc-miR6478_R+2_2ss20TC21GA	-3.20809	0.000734114	0.0067168	down	3	5	3	44	38	31
vvi-miR319b_R-1	1.81955	0.000704522	0.00650686	up	780	4549	1276	697	653	721
ptc-miR6478_R+1_1ss21GA	-3.41673	0.000575124	0.00541391	down	3	4	2	35	34	37
gma-miR394a-5p	1.18219	0.000558535	0.00530879	up	1917	2008	1852	1019	896	945
mtr-miR167b-5p_R-2	-1.52027	0.000435785	0.00426634	down	165	107	193	538	489	501
mdm-MIR11020-p5_2ss1GA17GA	-6.50201	0.000281621	0.00278492	down	0	0	0	17	15	24
mdm-MIR11020-p3_2ss1GA17GA	-6.50201	0.000281621	0.00278492	down	0	0	0	17	15	24
gma-MIR5368-p5_2ss8CT18TC	-2.70725	0.000279494	0.00278492	down	11	8	6	67	61	51
mtr-miR167a_1ss14AG	-1.62305	0.000247608	0.00252508	down	1164	1440	2673	6673	6319	6239
mtr-miR396a-5p_R+1	1.72133	0.000190208	0.0020023	up	1747	993	2813	661	672	648
PC-3p-92527_67	6.82053	0.000151533	0.00161251	up	41	13	6	0	0	0
mtr-miR168c-3p	1.29438	0.000124883	0.00135845	up	3075	2603	2750	1268	1244	1349
cpa-miR159a_R+1_1ss21AT	6.81554	0.000110372	0.00121409	up	23	27	8	0	0	0
ath-miR858a_L-1R+1	1.27634	0.000105606	0.00117487	up	19830	16925	17853	8388	8366	8583
gma-MIR5368-p5	-4.19778	9.0993e-05	0.00103584	down	3	0	3	38	44	43
mtr-miR168b_L-1R+1	1.55072	8.06616e-05	0.000929032	up	883	751	1088	381	351	332
mtr-miR166g-5p	1.6256	6.99922e-05	0.000815742	up	516	949	485	225	258	219
mtr-miR396a-5p	1.97139	6.95342e-05	0.000815742	up	30880	19852	70573	12278	12641	12264
mtr-miR166a_L+1R-1	4.50904	5.90502e-05	0.000722627	up	56	69	25	7	0	0
gma-MIR5368-p5_2ss10CG18TC	-2.36973	5.58946e-05	0.000692669	down	44	11	37	152	201	186
mtr-miR396a-5p_L-1R+1	1.86354	5.22471e-05	0.000655768	up	3079	1709	5003	1022	1094	1054
gma-MIR5368-p5_1ss10CA	-5.69639	3.2335e-05	0.000411116	down	0	0	2	35	47	40
mtr-miR390	2.5489	2.96297e-05	0.000381678	up	267	1318	167	99	113	111
lus-MIR160e-p5_1ss4AT	-6.95682	2.88716e-05	0.000376871	down	0	0	0	17	27	33
PC-3p-132291_38	7.37178	1.55102e-05	0.000216922	up	41	44	3	0	0	0
gma-MIR171g-p5_2ss16AC20AG	7.20839	1.17509e-05	0.000166727	up	26	35	14	0	0	0
sly-miR168a-3p	1.47741	1.15308e-05	0.000166009	up	2208	2428	1573	810	805	848
mtr-miR168b	1.47398	9.28081e-06	0.000135611	up	7856	7406	7050	3295	2889	2813
ath-miR827_2ss9CT21TA	-1.9479	6.44188e-06	9.55545e-05	down	163	83	154	598	609	543
gma-miR169j-5p_1ss20GT	-2.15932	6.4018e-06	9.55545e-05	down	57	52	96	372	327	366
gma-MIR4995-p5_2ss14GC19TC	-5.54186	5.50969e-06	8.4281e-05	down	3	0	0	52	48	49
hbr-miR6173_L-1R+1	-7.25014	5.08064e-06	8.0225e-05	down	0	0	0	30	25	39
mtr-miR159a_L-1_1ss21AT	3.05212	5.06884e-06	8.0225e-05	up	87	84	55	9	9	12
gma-miR399i	2.42621	4.52671e-06	7.38608e-05	up	697	328	125	69	74	81
mtr-miR159a_R+2_1	7.39242	4.12191e-06	6.83958e-05	up	27	42	16	0	0	0
mtr-miR159a_R+2_2	7.39242	4.12191e-06	6.83958e-05	up	27	42	16	0	0	0
mtr-miR166c_1ss9GT	1.91473	3.73653e-06	6.41765e-05	up	448	298	283	108	104	89
mtr-MIR171c-p3	7.54311	2.6842e-06	4.77787e-05	up	64	21	13	0	0	0
stu-miR167d-3p_L+4	2.96621	2.48066e-06	4.49734e-05	up	222	100	66	15	26	12
mtr-miR166a_R-1	1.71233	9.60301e-07	1.77384e-05	up	1453	1370	943	461	378	425
mtr-miR159a_R+1	2.91108	5.32585e-07	1.00269e-05	up	102	151	86	16	17	17
cst-MIR11334-p5_2ss9TG18TC	-4.29106	3.0512e-07	5.85711e-06	down	2	2	6	69	71	88
peu-MIR2916-p3_1ss15TC	-1.77846	3.03748e-07	5.85711e-06	down	2570	1507	1682	7401	7195	7283
gma-MIR5368-p3_1ss21CT	-2.51764	2.82799e-07	5.65022e-06	down	200	51	162	874	893	908
mtr-miR172a_1ss21GT	2.1966	2.28131e-07	4.65292e-06	up	280	348	289	75	79	71
gma-MIR5368-p3_1ss23CT	-2.50272	1.30268e-07	2.71346e-06	down	245	69	201	1084	1119	1099
bol-MIR9410-p3_2ss4TG17TA_2	-4.09553	1.07603e-07	2.29007e-06	down	3	6	4	60	86	104
bol-MIR9410-p3_2ss4TG17TA_1	-4.09553	1.07603e-07	2.29007e-06	down	3	6	4	60	86	104
cas-miR171c-5p_2ss8GA21CT	7.98933	7.91294e-08	1.76063e-06	up	60	46	24	0	0	0
PC-3p-45502_181	8.21808	5.70868e-08	1.29972e-06	up	62	83	11	0	0	0
gma-miR6300_R+1_2	-2.14996	4.39747e-08	1.02503e-06	down	221	123	171	881	808	868
gma-miR6300_R+1_1	-2.14996	4.39747e-08	1.02503e-06	down	221	123	171	881	808	868
ath-miR167c-5p_L+1R-1_3ss2TA14AG21TA	-2.92784	1.64413e-08	4.02402e-07	down	34	47	100	605	535	499
sly-MIR167b-p5_2ss14AG21GA	-2.92784	1.64413e-08	4.02402e-07	down	34	47	100	605	535	499
mtr-miR166a	1.89556	9.29561e-09	2.39484e-07	up	68297	80611	58181	22470	20246	19207
mtr-miR167b-5p_R+1_1ss14AG	-2.10904	5.49229e-09	1.45323e-07	down	463	445	529	2499	2293	2254
gma-miR4995_L+1R-3	-8.30081	4.55999e-09	1.24006e-07	down	0	0	0	55	60	80
mtr-miR159a_1ss21AT	1.96946	2.06476e-09	5.94529e-08	up	4069	3329	2947	926	982	1026
gma-MIR5368-p5_1ss19CT	-4.31393	1.89718e-09	5.6283e-08	down	12	0	13	176	195	201
ptc-MIR166d-p5_1ss3AG	3.23893	1.76278e-09	5.39299e-08	up	206	501	148	30	39	30
mtr-miR166b_L+2R-2	2.02011	1.30445e-09	4.11953e-08	up	29161	29228	29761	8208	8244	8088
hbr-miR6173_L+1R-1	-8.6132	4.71211e-10	1.53772e-08	down	0	0	0	72	70	100
gma-MIR5368-p3_2ss2AT19CA_1	-3.08686	4.46427e-10	1.50707e-08	down	739	199	829	5571	5747	6071
gma-MIR5368-p3_2ss2AT19CA_2	-3.08686	4.46427e-10	1.50707e-08	down	739	199	829	5571	5747	6071
gma-MIR5368-p5_2ss2AT19CA_1	-3.08686	4.46427e-10	1.50707e-08	down	739	199	829	5571	5747	6071
mtr-miR159a_1ss1TA	8.68989	4.02275e-10	1.50707e-08	up	86	73	49	0	0	0
bna-MIR169c-p5_2ss12GC17TG	-8.66907	3.24814e-10	1.27197e-08	down	0	0	0	63	102	87
mtr-miR159a	2.06492	2.70604e-10	1.10384e-08	up	46363	35723	37125	10120	10788	10951
ptc-miR6478_R+4_1ss21GA	-4.09987	7.97752e-11	3.55e-09	down	14	11	2	157	167	170
ath-miR159c_R+2_1ss20CT	3.18387	6.08002e-11	2.83445e-09	up	2432	2188	478	168	181	242
mtr-miR166a_1ss21CA	2.42274	3.44998e-11	1.68877e-09	up	939	1000	767	181	219	162
ptc-miR6478_R-1_1ss20TC	-3.70584	3.13751e-11	1.61665e-09	down	10	14	11	168	174	170
hbr-miR6173_L+1	-6.85736	2.43188e-11	1.32267e-09	down	0	0	3	136	129	137
mtr-miR166a_R+1	2.45871	2.08133e-11	1.1986e-09	up	1555	1706	878	297	266	258
ptc-miR6478_R-1	-3.24081	2.05701e-12	1.25863e-10	down	32	24	30	285	311	319
gma-MIR5368-p3_1ss7CA_1	-4.97539	1.38397e-12	9.03269e-11	down	9	0	7	181	178	207
gma-MIR5368-p3_1ss7CA_2	-4.97539	1.38397e-12	9.03269e-11	down	9	0	7	181	178	207
hbr-MIR6173-p5_2ss19AG20GC	-9.48739	5.34574e-13	4.02575e-11	down	0	0	0	146	135	162
ptc-miR6478_R-2	-5.09768	1.19207e-13	9.72533e-12	down	5	2	5	148	152	162
mtr-miR166c	2.58175	1.891e-15	1.68299e-13	up	64518	53895	47020	11158	10014	9462
ptc-miR6478_R+2_1ss21GA	-3.25461	8.6261e-16	8.44496e-14	down	66	45	47	513	580	584
aly-miR166a-3p_R+2_1ss20CT	7.5044	4.67431e-16	5.08461e-14	up	284	284	106	0	0	4
mtr-miR166c_2ss1TA20TC	3.16535	1.43603e-16	1.75734e-14	up	726	832	551	96	79	85
gma-miR4995_L+1R+1	-7.43633	2.4083e-17	3.36819e-15	down	2	2	0	237	260	262
peu-MIR2916-p5_1ss5AG	-2.8785	1.35002e-17	2.20278e-15	down	402	346	255	2486	2769	2877
hbr-MIR6173-p3_1ss2CT	-6.06619	5.8582e-18	1.14703e-15	down	0	4	6	266	226	283
gma-MIR5368-p5_1ss13CA	-4.24634	3.77997e-19	9.25149e-17	down	31	13	30	505	562	525
mtr-miR159a_L-1R-1	3.91772	8.6365e-20	2.81838e-17	up	661	512	462	38	28	54
ptc-miR6478_1ss21GA	-4.38024	1.70744e-20	8.35793e-18	down	25	13	14	397	386	410
mtr-miR166c_1ss2CN	3.70135	6.17685e-23	6.04714e-20	up	1238	962	699	85	85	74

## Sheet: R7SR vs. R7CR
miRNA_name	log2FC	pvalue	FDR	regulations	R7SR_1	R7SR_2	R7SR_3	R7CR_1	R7CR_2	R7CR_3
gma-MIR5368-p5_2ss8AC19AT	-5.81614	0.0426561	0.0797974	down	0	0	0	20	0	27
mtr-miR396b-3p_L+2	-1.29997	0.0408576	0.0768383	down	24	21	19	60	106	80
ppe-MIR172a-p3_1ss21CT	-8.08502	0.0385564	0.0730922	down	0	0	0	0	102	125
PC-5p-113347_49	5.66734	0.0385411	0.0730922	up	7	6	5	0	0	0
bra-MIR5720-p3_2ss11TG18GT	-8.15087	0.0369996	0.0707081	down	0	0	0	145	0	98
PC-3p-45407_182	5.71785	0.0363923	0.0699245	up	5	4	9	0	0	0
han-miR3630-3p_L-1R-1_1ss2GA	-4.80998	0.0347122	0.0670598	down	0	2	0	64	0	22
aqc-miR477f_L+3_1ss23AT	5.72972	0.0341215	0.0662798	up	8	7	4	0	0	0
gma-MIR171g-p3	6.31152	0.0312254	0.0609885	up	19	0	9	0	0	0
lus-MIR166d-p3_2ss10GA17GT	-5.98169	0.0312232	0.0609885	down	0	0	0	32	0	22
PC-5p-19897_474	5.85766	0.0272781	0.0535739	up	8	3	9	0	0	0
mtr-miR169b_R+1	-6.04688	0.0267615	0.0528522	down	0	0	0	28	32	0
aly-miR319a-3p_R+1_1ss21TC	5.88185	0.024008	0.0479485	up	6	10	5	0	0	0
mtr-miR393a_R+1_1ss21CT	-6.11671	0.0235497	0.0471659	down	0	0	0	40	23	0
PC-5p-27755_332	5.90231	0.0223429	0.0448756	up	8	6	7	0	0	0
mtr-miR159a_L-1R-2	-2.07952	0.020879	0.0421744	down	10	8	12	121	23	58
PC-5p-71598_97	5.98816	0.0201766	0.040872	up	7	13	3	0	0	0
PC-3p-34260_260	6.00724	0.0172277	0.0354041	up	9	9	5	0	0	0
csi-miR403b-5p_2ss20CT21CG	1.55891	0.0160921	0.0331666	up	54	54	41	24	23	31
PC-3p-113685_49	6.07803	0.0151026	0.0312178	up	5	13	6	0	0	0
ppe-miR1511-3p_L+1R-4	2.56354	0.01495	0.0309928	up	77	71	72	36	0	22
cas-miR5139_L-1	2.56354	0.01495	0.0309928	up	77	71	72	36	0	22
mtr-miR156h-3p_2ss6TC10TG	1.48879	0.0145997	0.0304447	up	56	56	54	28	28	36
rco-MIR156h-p3	1.48879	0.0145997	0.0304447	up	56	56	54	28	28	36
PC-3p-59079_127	-4.77847	0.0135782	0.0286517	down	0	4	0	72	102	0
nta-MIR482a-p5_2ss10AT18GT	-6.38273	0.0134578	0.0284823	down	0	0	0	40	0	31
PC-3p-12391_748	6.1241	0.0129216	0.0275947	up	6	7	11	0	0	0
PC-5p-71958_97	6.12258	0.0128501	0.0275249	up	12	8	5	0	0	0
PC-3p-36612_239	6.14166	0.0116431	0.0252445	up	10	8	7	0	0	0
ptc-miR160a_1ss21AT	6.15962	0.011346	0.0246758	up	10	6	9	0	0	0
PC-3p-38281_226	6.18745	0.0109516	0.0240393	up	7	6	12	0	0	0
sly-MIR9479-p5_2ss15GC18AG	-6.48868	0.0105261	0.0231771	down	0	0	0	40	0	36
sly-miR482e-3p_L-2_1ss10CT	1.74481	0.00881397	0.0196513	up	58	36	60	28	23	22
PC-3p-45502_181	6.2823	0.00778563	0.0175797	up	8	8	11	0	0	0
PC-3p-34007_262	6.29805	0.0073035	0.0166501	up	12	9	7	0	0	0
gma-MIR319b-p3_2ss9TC18CG	6.33032	0.00704577	0.0161665	up	14	10	5	0	0	0
PC-5p-102320_57	6.37318	0.00683238	0.0157278	up	4	15	10	0	0	0
mtr-miR398a-3p_L+1R-1	6.12612	0.00678148	0.0156615	up	551	587	556	40	0	0
PC-3p-30324_299	6.34762	0.00621417	0.0143982	up	10	12	7	0	0	0
mtr-miR160f_2ss5GC21GA	6.41822	0.00586234	0.0137629	up	10	17	4	0	0	0
csi-miR395b-5p_R-1	6.37938	0.0056313	0.0132644	up	8	10	11	0	0	0
cpa-MIR156b-p3	-1.90994	0.00495874	0.0118375	down	17	18	14	64	83	134
stu-miR482a-5p_1ss3AG	6.43244	0.00484457	0.011604	up	12	13	6	0	0	0
ath-miR827_2ss9CT21TA	-1.66808	0.00477791	0.0114832	down	27	34	12	121	129	107
ath-MIR828-p3_2ss8GA17TG	6.45516	0.00424427	0.0103409	up	10	12	9	0	0	0
csi-miR171c-5p_1ss10GA	6.4997	0.00381845	0.00943304	up	8	15	9	0	0	0
gma-miR403a_2ss20TC21GA	3.86773	0.00346973	0.0086621	up	76	72	66	24	0	0
gma-miR167k	6.24843	0.00346525	0.0086621	up	502	451	354	0	28	0
gra-MIR530b-p5_1ss8GA	-2.07045	0.00229953	0.00580202	down	12	15	12	64	92	98
ptc-miR160g	6.66224	0.00207384	0.00525126	up	10	17	9	0	0	0
gma-miR156c_R+2	6.70674	0.0017836	0.00458178	up	9	18	10	0	0	0
ptc-MIR171c-p5	6.74991	0.00156473	0.00403417	up	8	19	11	0	0	0
gma-miR171k-5p	6.74991	0.00156473	0.00403417	up	8	19	11	0	0	0
mtr-miR171e-5p	6.74991	0.00156473	0.00403417	up	8	19	11	0	0	0
PC-3p-23597_398	6.73616	0.00153094	0.00399056	up	12	10	15	0	0	0
hbr-miR396a_R-1_2ss19TC20CT	-3.36875	0.00134196	0.0035109	down	10	2	2	117	23	80
vvi-MIR156i-p3	4.81732	0.00132479	0.0034788	up	817	641	715	72	55	0
PC-5p-39636_216	6.80277	0.00118688	0.00315167	up	9	16	14	0	0	0
gma-MIR4995-p5_1ss1AG	-7.27916	0.001171	0.00312121	down	0	0	0	72	69	0
mtr-miR408-3p_L-1R+1	1.11894	0.000936799	0.00253508	up	189	199	159	153	120	121
ath-miR167c-5p_L+1R-1_3ss2TA14AG21TA	-1.39209	0.000932568	0.0025333	down	54	56	48	217	180	246
sly-MIR167b-p5_2ss14AG21GA	-1.39209	0.000932568	0.0025333	down	54	56	48	217	180	246
nta-MIR166c-p5_1ss3AG	6.90768	0.000721315	0.00198993	up	16	11	15	0	0	0
mtr-miR396a-5p_L-1R+1	-1.03787	0.000679947	0.00189052	down	122	125	99	338	397	371
csi-MIR399b-p5_2ss3GT20GT	-7.48836	0.000605532	0.00169025	down	0	0	0	80	83	0
hbr-miR6171_L-3_1ss18CA	-3.59626	0.00054069	0.00151521	down	0	5	6	72	65	76
cme-miR171a	-1.29606	0.000373653	0.00105968	down	86	69	56	255	302	250
PC-5p-58592_129	7.21023	0.000165187	0.000478032	up	14	21	17	0	0	0
gma-miR403a_R-1_1ss20TC	1.9439	0.000164202	0.000477129	up	110	100	110	64	42	27
ath-miR8175_L+1_1ss3AT	-2.80201	0.000158263	0.000461762	down	4	12	15	165	106	80
gma-MIR6300-p3_1ss17AG	-3.04678	0.000124735	0.000370029	down	7	7	6	80	139	45
PC-5p-12507_741	-2.9465	0.000108681	0.000323761	down	4	7	12	113	83	89
bol-MIR9410-p5_2ss5TG18TA	-5.27898	9.55632e-05	0.000285883	down	0	0	3	104	51	40
gra-MIR8751b-p3_2ss16TA19GA	-6.92838	8.91032e-05	0.000267687	down	0	0	0	32	37	36
gra-MIR8751b-p5_2ss16TA19GA	-6.92838	8.91032e-05	0.000267687	down	0	0	0	32	37	36
hbr-miR6173_L-3R+1	-6.96227	7.51494e-05	0.000227696	down	0	0	0	40	42	27
ath-miR156b-3p_L-1_2ss9TA23TA	7.3824	6.11044e-05	0.000185936	up	23	19	17	0	0	0
ath-miR169b-3p_2ss14TG15C-	7.42123	5.02623e-05	0.000153603	up	22	24	15	0	0	0
gma-MIR4995-p3_1ss14GC	-7.13874	3.21583e-05	9.91314e-05	down	0	0	0	48	28	45
mtr-miR396a-5p_L-2	-5.52413	2.10357e-05	6.54136e-05	down	3	0	0	88	46	76
mtr-miR167b-5p_2ss9CT21GT	5.39923	1.23906e-05	3.87001e-05	up	454	440	348	20	28	0
mtr-miR398b_1ss20TC	1.89227	7.83833e-06	2.48097e-05	up	151	139	117	52	55	63
mtr-miR166c_1ss2CN	8.94612	7.75797e-06	2.46655e-05	up	2193	1986	1836	20	0	0
stu-miR167d-3p_2ss11TC12TA	7.73965	6.88074e-06	2.1975e-05	up	23	27	25	0	0	0
csi-miR167d-3p_L-4_1ss15TC	7.73965	6.88074e-06	2.1975e-05	up	23	27	25	0	0	0
csi-miR169n-3p_L-1R-1	-7.51759	5.87491e-06	1.90197e-05	down	0	0	0	28	46	80
mtr-miR156b-5p_L+1_1ss20AG	7.79084	5.85421e-06	1.90197e-05	up	19	28	30	0	0	0
csi-miR160b-3p_1ss7GA	7.77298	5.73248e-06	1.87296e-05	up	22	31	24	0	0	0
hbr-MIR6173-p3_2	-7.48268	3.50478e-06	1.15576e-05	down	0	0	0	40	60	54
hbr-MIR6173-p3_1	-7.48268	3.50478e-06	1.15576e-05	down	0	0	0	40	60	54
mdm-miR3627a_R+2	1.31695	2.89463e-06	9.63519e-06	up	405	377	409	217	259	272
ath-miR403-5p_L-1_2ss3TG22TG	7.89704	2.50644e-06	8.38238e-06	up	34	31	20	0	0	0
vvi-miR3630-3p_L-2_1ss22CT	-4.33968	2.23169e-06	7.4989e-06	down	5	0	7	141	79	165
mtr-miR164d	7.94372	1.96553e-06	6.63601e-06	up	22	33	31	0	0	0
ath-miR8175_L-2_1ss11AG	-7.90448	7.29206e-07	2.52199e-06	down	0	0	0	129	32	49
mtr-miR167b-5p_R+1_1ss14AG	-1.81669	7.0013e-07	2.4333e-06	down	143	223	369	1439	1339	1393
mdm-miR397a_1ss20AT	8.10077	5.71562e-07	2.02619e-06	up	29	40	28	0	0	0
mtr-miR159a_R+1	8.10961	4.9996e-07	1.78127e-06	up	33	32	32	0	0	0
ptc-miR6478_L-1R+2_1ss21GA	-7.80029	3.56262e-07	1.27571e-06	down	0	0	0	80	60	54
mtr-miR172b_R+1	-4.98653	3.38803e-07	1.21935e-06	down	4	2	0	121	102	71
gma-MIR4995-p5_1	-8.05412	2.17274e-07	7.94056e-07	down	0	0	0	117	32	80
gma-MIR4995-p5_2	-8.05412	2.17274e-07	7.94056e-07	down	0	0	0	117	32	80
mtr-miR169b_R+3	-7.86737	2.01662e-07	7.4468e-07	down	0	0	0	76	69	58
lja-MIR7531-p3_2ss11TC17CA	-7.98319	1.35044e-07	5.06595e-07	down	0	0	0	76	51	89
lja-MIR7531-p5_2ss11TC17CA_2	-7.98319	1.35044e-07	5.06595e-07	down	0	0	0	76	51	89
hbr-MIR6171-p3_2ss15CA19GA	-7.95164	1.16462e-07	4.41558e-07	down	0	0	0	72	65	76
gma-MIR5368-p3_2ss10CG18TC_2	-7.99351	1.08931e-07	4.17472e-07	down	0	0	0	104	65	54
gma-MIR5368-p3_2ss10CG18TC_1	-7.99351	1.08931e-07	4.17472e-07	down	0	0	0	104	65	54
gma-miR403a_R-1	8.34431	1.04693e-07	4.05613e-07	up	52	30	33	0	0	0
mtr-miR164d_1ss21TC	8.3358	9.58011e-08	3.73203e-07	up	33	40	40	0	0	0
csi-miR160c-5p_1ss19CT	8.40111	6.99363e-08	2.73949e-07	up	52	29	38	0	0	0
cca-MIR156c-p5_2ss7CT17AC	-8.14146	5.32068e-08	2.10747e-07	down	0	0	0	129	65	54
gma-miR391-5p_R-1_2ss20TC21GT	-3.37933	5.22447e-08	2.08098e-07	down	12	17	6	201	120	232
ptc-miR403a_R+1	8.44976	3.64432e-08	1.45979e-07	up	37	47	39	0	0	0
mtr-miR396a-5p_R+1	-1.95847	2.32605e-08	9.42381e-08	down	66	67	49	450	319	335
mtr-miR164a_R-2	-2.49311	1.67321e-08	6.81785e-08	down	41	36	39	506	236	290
gma-miR403a_1ss21GT	8.57749	1.26361e-08	5.20873e-08	up	41	48	45	0	0	0
ath-miR8175_L+2R-1	-8.23654	1.22157e-08	5.06486e-08	down	0	0	0	84	102	76
mtr-miR156b-3p_L-1	1.46247	1.01377e-08	4.228e-08	up	415	395	395	217	261	210
ptc-MIR156b-p3	1.46247	1.01377e-08	4.228e-08	up	415	395	395	217	261	210
cas-miR156f-3p_1ss15CT	1.46247	1.01377e-08	4.228e-08	up	415	395	395	217	261	210
stu-miR156h-3p_1ss8G-	1.46247	1.01377e-08	4.228e-08	up	415	395	395	217	261	210
PC-5p-30628_296	8.68072	5.0898e-09	2.18707e-08	up	47	56	42	0	0	0
mtr-miR166a_R+4	8.70993	4.07178e-09	1.7603e-08	up	53	45	49	0	0	0
stu-miR167c-3p	8.76044	2.43809e-09	1.08038e-08	up	53	54	46	0	0	0
hbr-MIR6173-p5_1ss1GC	-8.55639	1.5459e-09	6.89334e-09	down	0	0	0	157	97	76
bra-miR168a-5p_L+1	8.86148	1.00417e-09	4.50604e-09	up	58	56	50	0	0	0
ath-MIR396b-p3_2ss9AT20AG	-8.58496	7.84861e-10	3.54437e-09	down	0	0	0	96	129	107
gma-MIR5368-p5_1ss10CA	-8.79051	4.98718e-10	2.26661e-09	down	0	0	0	209	111	71
csi-miR164a-3p_2ss9CT10TG	-6.35799	3.16783e-10	1.44903e-09	down	0	4	0	225	120	161
ath-miR159c_R+2_1ss20CT	8.99598	3.0104e-10	1.38595e-09	up	63	62	55	0	0	0
vvi-MIR172d-p5_2ss7GT17CT	-8.97111	2.33363e-10	1.0814e-09	down	0	0	0	221	65	147
hbr-MIR6173-p3_2ss17AG18GC	-9.00862	1.6024e-10	7.52386e-10	down	0	0	0	229	69	147
han-miR3630-3p_L-2_1ss22TA	-8.83009	1.47825e-10	6.98719e-10	down	0	0	0	185	115	98
bra-miR398-5p_2ss8CT19AG	-1.98102	5.90389e-11	2.82828e-10	down	125	104	95	828	526	643
sly-miR319a_L-1R+1	1.67575	4.93112e-11	2.37835e-10	up	1000	895	810	599	342	388
ptc-miR319e_R+1	2.38087	3.23034e-11	1.5687e-10	up	533	473	379	213	92	112
gma-miR319d_L+1R-1_2ss14G-22TC	2.38087	3.23034e-11	1.5687e-10	up	533	473	379	213	92	112
ptc-MIR156g-p3	9.29434	1.99506e-11	9.82289e-11	up	84	74	64	0	0	0
rco-MIR156g-p3	9.29434	1.99506e-11	9.82289e-11	up	84	74	64	0	0	0
cme-MIR160c-p3_2ss13AG17AG	-9.40234	5.88356e-12	2.97961e-11	down	0	0	0	265	92	223
gma-MIR5368-p3_2ss13GA17AG_3	-9.22118	4.11169e-12	2.09726e-11	down	0	0	0	213	189	121
gma-MIR5368-p3_2ss13GA17AG_1	-9.22118	4.11169e-12	2.09726e-11	down	0	0	0	213	189	121
gma-MIR5368-p3_2ss13GA17AG_2	-9.22118	4.11169e-12	2.09726e-11	down	0	0	0	213	189	121
gma-MIR5368-p3_1ss9AT	-9.46061	6.09098e-13	3.22277e-12	down	0	0	0	261	157	192
bra-MIR5724-p5_2ss2TA18AC	-6.41136	4.79453e-13	2.55588e-12	down	3	0	2	309	129	228
aqc-miR477f_L+3R-1	9.77709	2.4173e-13	1.29838e-12	up	126	107	79	0	0	0
gma-MIR5368-p5_2ss2AT19CA_2	-9.7782	4.26868e-14	2.32807e-13	down	0	0	0	253	199	299
mes-miR477d_L+1	9.93361	4.26564e-14	2.32807e-13	up	122	119	104	0	0	0
sly-MIR9479-p5_2ss1GA18GC	-9.91248	2.7414e-14	1.51848e-13	down	0	0	0	386	175	272
sly-MIR9479-p3_2ss1GA18GC	-9.91248	2.7414e-14	1.51848e-13	down	0	0	0	386	175	272
mtr-miR166g-5p	1.50624	1.61665e-14	9.16963e-14	up	733	714	632	406	388	353
gma-MIR10423-p3_1ss3AC	-4.66029	1.35979e-14	7.77492e-14	down	5	7	6	342	175	201
mtr-miR169b	-9.88328	1.32224e-14	7.62167e-14	down	0	0	0	265	360	201
sly-miR168a-3p	1.49954	1.05838e-14	6.15076e-14	up	2449	2283	2070	1093	1228	1411
mtr-miR159a	1.5186	1.46901e-15	8.6794e-15	up	11487	12724	14067	7994	6004	7077
gma-MIR5368-p5_2ss8CT18TC	-10.1678	6.4158e-16	3.82253e-15	down	0	0	0	342	388	272
stu-miR477b-5p_1ss13AT	10.4471	2.99933e-16	1.80214e-15	up	187	160	146	0	0	0
lja-MIR167-p3_1ss19CT	-10.3222	2.54882e-16	1.54454e-15	down	0	0	0	466	397	259
ppe-MIR477b-p5_1ss12CT	10.53	1.59123e-16	9.72568e-16	up	213	174	138	0	0	0
mtr-miR396b-3p	-1.50131	1.37673e-16	8.48784e-16	down	617	537	409	2223	2462	2192
mtr-miR172d-5p_L-3_2ss5GC10TC	-3.57046	1.04455e-16	6.49638e-16	down	25	16	15	326	333	371
mtr-miR172c-5p_2ss2TC7TC	-3.57046	1.04455e-16	6.49638e-16	down	25	16	15	326	333	371
mtr-miR172a_1ss21GT	2.39993	1.00619e-16	6.36956e-16	up	457	555	561	201	148	125
aqc-miR171f_1ss2AG	3.28113	7.18115e-17	4.58688e-16	up	382	347	201	44	69	36
mes-MIR171b-p3	3.28113	7.18115e-17	4.58688e-16	up	382	347	201	44	69	36
aly-miR166a-3p_R+2_1ss20CT	10.7709	3.83027e-17	2.49143e-16	up	199	159	248	0	0	0
mtr-miR393a_L+1_1ss22CT	-7.30646	3.44588e-17	2.26215e-16	down	0	0	4	297	402	313
ath-miR8175	-4.08878	2.23291e-17	1.49352e-16	down	14	10	9	362	268	250
gma-miR6300_R+1_2	-2.33522	2.15358e-17	1.45418e-16	down	170	182	265	1857	1589	1527
gma-miR6300_R+1_1	-2.33522	2.15358e-17	1.45418e-16	down	170	182	265	1857	1589	1527
cst-MIR11334-p5_2ss9TG18TC	-9.5113	1.86013e-17	1.28042e-16	down	2	0	0	1073	393	795
gma-MIR5368-p5	-10.7766	6.99836e-18	4.86454e-17	down	0	0	0	655	365	496
gma-miR4995_L+1R-3	-10.9845	1.27184e-18	8.9281e-18	down	0	0	0	655	411	670
gma-MIR4995-p5_2ss14GC19TC	-10.9405	9.36677e-19	6.64104e-18	down	0	0	0	611	462	616
bol-MIR9410-p3_2ss4TG17TA_2	-4.3478	6.51298e-19	4.66435e-18	down	13	10	20	595	305	487
bol-MIR9410-p3_2ss4TG17TA_1	-4.3478	6.51298e-19	4.66435e-18	down	13	10	20	595	305	487
hbr-miR6173_L+1R-1	-11.4282	5.95716e-20	4.35425e-19	down	0	0	0	1057	466	848
hbr-miR6173_L-1R+1	-11.2083	4.64589e-20	3.43118e-19	down	0	0	0	727	637	679
nta-MIR172e-p3_2ss15CG19TA	-6.05109	5.70901e-21	4.26073e-20	down	2	4	4	474	254	317
gma-MIR5368-p3_1ss7CA_1	-11.5212	3.40231e-21	2.56621e-20	down	0	0	0	928	730	875
gma-MIR5368-p3_1ss7CA_2	-11.5212	3.40231e-21	2.56621e-20	down	0	0	0	928	730	875
mtr-miR393a_R+1	-5.01458	2.66938e-21	2.05716e-20	down	16	7	5	643	314	442
hbr-MIR6173-p5	-11.5906	1.88159e-21	1.46599e-20	down	0	0	0	800	1118	763
mtr-miR396b-5p_1ss7AG	1.90795	4.55627e-22	3.58933e-21	up	2837	2970	3475	1334	1233	1335
nta-miR1446_R-1_1ss20GA	11.9131	2.05469e-22	1.63682e-21	up	554	460	356	0	0	0
mtr-miR166a_R+1	1.96514	8.6843e-23	6.99678e-22	up	970	918	927	434	388	317
bna-MIR169c-p5_2ss12GC17TG	-11.9317	8.58849e-23	6.99678e-22	down	0	0	0	1294	933	1143
ptc-MIR169h-p3	-11.9917	8.24377e-23	6.79631e-22	down	0	0	0	1025	1053	1402
gma-miR6300_R+7	-3.19486	4.96957e-23	4.1452e-22	down	46	45	56	643	891	603
hbr-miR6173_L+1	-12.0525	1.41136e-23	1.19125e-22	down	0	0	0	1334	1238	1112
mtr-miR166a_1ss21CA	2.71508	4.99693e-24	4.26846e-23	up	992	992	963	241	175	281
ath-miR164b-3p_2ss10AG16AC	2.25461	3.3262e-24	2.87594e-23	up	1656	1399	1061	442	397	491
gma-miR394a-5p	2.40239	1.15684e-24	1.0126e-23	up	954	943	795	273	222	295
gma-MIR5368-p5_2ss12CG20TC	-12.4167	5.1055e-25	4.58203e-24	down	0	0	0	1837	1570	1348
ptc-MIR166d-p5_1ss3AG	4.24361	1.70672e-25	1.55136e-24	up	846	850	704	48	37	107
gma-MIR5368-p5_2ss10CG18TC	-12.796	1.38582e-26	1.27604e-25	down	0	0	0	2424	1995	1764
mtr-miR168b	1.73687	4.45019e-28	4.15156e-27	up	11021	11866	12202	6290	5136	5184
mes-MIR156a-p3_2ss12AT19GA	13.2333	2.49811e-28	2.36155e-27	up	1229	1120	1045	0	0	0
ptc-miR6478_R-2	-3.93519	1.39411e-28	1.33571e-27	down	55	38	25	1081	693	1000
gma-miR4995_L+1R+1	-13.4353	2.09697e-29	2.03664e-28	down	0	0	0	3529	3094	2973
ptc-miR6478_R+1_1ss21GA	-4.76493	1.44678e-29	1.42468e-28	down	14	12	7	506	471	420
mtr-MIR2592ay-p5_2ss6AG17CG_1	-5.63521	8.11883e-30	8.10739e-29	down	11	10	4	900	420	603
mtr-MIR2592ay-p5_2ss6AG17CG_2	-5.63521	8.11883e-30	8.10739e-29	down	11	10	4	900	420	603
ptc-miR6478_2ss20TC21GA	-7.32906	7.20812e-30	7.4066e-29	down	4	3	0	651	614	491
ptc-miR160a	3.95667	3.28845e-30	3.4287e-29	up	753	752	685	44	115	63
ath-miR160a-5p	3.95667	3.28845e-30	3.4287e-29	up	753	752	685	44	115	63
hbr-MIR6173-p5_2ss19AG20GC	-13.692	2.93408e-30	3.15192e-29	down	0	0	0	4200	3242	3960
hbr-MIR6173-p3_1ss2CT	-14.0227	2.29649e-31	2.50494e-30	down	0	0	0	6226	3616	4563
mtr-miR166c_2ss1TA20TC	4.32958	4.17732e-33	4.62768e-32	up	792	754	802	92	69	27
gma-MIR5368-p5_1ss13CA	-14.4337	7.95546e-34	9.09746e-33	down	0	0	0	6953	5995	6184
ptc-miR6478_R+2_2ss20TC21GA	-6.16989	3.70044e-35	4.30101e-34	down	6	7	4	567	877	482
gma-miR5368_L+1	-9.90184	1.14947e-35	1.35829e-34	down	0	10	5	8918	5999	7577
nta-MIR172e-p3_2ss14CG18TA	-6.34033	2.22679e-36	2.67592e-35	down	5	7	6	961	494	817
gma-MIR5368-p5_1ss19CT	-15.0354	1.15019e-36	1.406e-35	down	0	0	0	10088	9389	9532
gma-miR6300_R+4	-3.70904	4.22979e-37	5.26127e-36	down	43	41	54	953	951	942
mtr-miR168c-3p	1.88659	3.75461e-41	5.02267e-40	up	5813	5060	4436	2146	2171	2134
sly-MIR482e-p3_2ss8CT21CG	2.09906	1.5622e-41	2.13e-40	up	2754	2402	2000	860	938	808
sly-MIR482e-p5_2ss8CT21CG	2.09906	1.5622e-41	2.13e-40	up	2754	2402	2000	860	938	808
gma-MIR5368-p3_1ss21CT	-16.213	1.72636e-42	2.49794e-41	down	0	0	0	22330	22016	21310
rgl-miR7972_1ss14TC	1.86494	1.93487e-43	2.85796e-42	up	7797	7243	5749	2902	3085	2893
gma-MIR5368-p3_1ss23CT	-16.7631	2.31439e-45	3.56718e-44	down	0	0	0	32265	33617	30378
ptc-miR156g	4.677	1.31899e-51	2.12537e-50	up	882	818	668	73	41	32
vvi-miR156f	4.677	1.31899e-51	2.12537e-50	up	882	818	668	73	41	32
mdm-miR156aa_L+1	4.677	1.31899e-51	2.12537e-50	up	882	818	668	73	41	32
mtr-miR156e	4.677	1.31899e-51	2.12537e-50	up	882	818	668	73	41	32
rco-miR156f	4.677	1.31899e-51	2.12537e-50	up	882	818	668	73	41	32
ppe-miR156f_L+1	4.677	1.31899e-51	2.12537e-50	up	882	818	668	73	41	32
ptc-miR403a	2.65362	1.62271e-55	3.02763e-54	up	3853	3977	4228	1081	956	982
mes-MIR396f-p3_2ss11GT20GC	-3.08171	1.34253e-55	2.57259e-54	down	139	144	109	1857	1810	1527
rgl-miR7972_1ss14TA	2.67198	1.77078e-57	3.48745e-56	up	1982	1719	1591	426	462	411
mtr-miR164a_1ss12GC	-3.33334	6.36445e-58	1.28926e-56	down	173	183	115	2653	2295	2411
mtr-miR166e-5p_2ss10GT21GA	-2.34457	4.83178e-58	1.00757e-56	down	2442	2451	2120	19983	16635	18921
mtr-miR393a_L+1	-6.31521	4.48128e-58	9.62795e-57	down	7	10	9	1029	1025	1170
gma-miR6300_R+6_1	-4.87655	5.36029e-68	1.18764e-66	down	38	37	59	1945	2323	1982
gma-miR6300_R+6_2	-4.87655	5.36029e-68	1.18764e-66	down	38	37	59	1945	2323	1982
ath-MIR8175-p3_2ss16TC20AC	-5.5435	2.40417e-68	5.68186e-67	down	40	51	98	4771	4762	4634
ptc-miR6478_R-1	-4.3043	8.82443e-70	2.15742e-68	down	84	78	54	2588	1852	2183
mtr-miR156b-5p	3.52489	1.56292e-70	3.95753e-69	up	2508	2481	2274	405	268	316
gma-miR156a	3.52489	1.56292e-70	3.95753e-69	up	2508	2481	2274	405	268	316
mes-miR156a	3.52489	1.56292e-70	3.95753e-69	up	2508	2481	2274	405	268	316
cpa-miR156a	3.52489	1.56292e-70	3.95753e-69	up	2508	2481	2274	405	268	316
stu-miR156e	3.52489	1.56292e-70	3.95753e-69	up	2508	2481	2274	405	268	316
mtr-miR172b	-3.88353	8.71249e-71	2.68572e-69	down	113	114	72	2492	2124	2228
mtr-miR166a	2.59463	2.5468e-87	8.59847e-86	up	122589	119945	119165	33575	29927	30507
mtr-miR167a_1ss14AG	-3.53873	8.37668e-95	2.96953e-93	down	250	232	213	4903	3926	3840
mtr-miR166b_L+2R-2	2.9219	2.17092e-95	8.10096e-94	up	18360	17032	16339	4268	3547	2956
ath-miR8175_L+2	-4.45862	2.528e-97	9.95752e-96	down	69	68	51	2134	2221	2085
ath-miR8175_L-2	-5.62073	6.25443e-102	2.95626e-100	down	264	238	202	25248	11158	17600
ptc-miR6478_R-1_1ss20TC	-6.31868	9.75026e-106	4.93781e-104	down	19	19	11	2090	2249	1777
vvi-miR319b_R-1	4.76548	3.01483e-114	1.64424e-112	up	6408	6511	6365	414	277	415
mtr-miR164a	2.97412	1.74543e-118	1.03126e-116	up	9716	9237	9054	1897	1917	1781
ptc-miR6478_1ss21GA	-5.07915	4.35691e-127	3.08905e-125	down	103	75	55	4365	4000	3866
peu-MIR2916-p5_1ss5AG	-3.5795	1.39439e-129	1.09847e-127	down	2197	2048	1827	43406	33206	36807
ptc-miR6478_R+2_1ss21GA	-5.04059	3.02149e-190	2.67779e-188	down	129	123	88	5816	6429	5224
ptc-miR6478_R+4_1ss21GA	-8.05507	2.24983e-197	2.27875e-195	down	19	15	21	7379	9463	6277
mtr-miR396a-3p_1ss2CT	-5.2088	9.96659e-232	1.17772e-229	down	155	145	138	9252	8022	8094
mtr-miR166c	4.87763	7.8162e-253	1.10834e-250	up	170190	157303	136389	9155	7223	8215
peu-MIR2916-p3_1ss15TC	-4.81671	6.77662e-265	1.20116e-262	down	6494	5331	4416	257736	230403	224467
gma-MIR5368-p3_2ss2AT19CA_1	-13.9195	6.54397e-299	1.54656e-296	down	2	10	5	143811	135716	132146
gma-MIR5368-p3_2ss2AT19CA_2	-13.9195	6.54397e-299	1.54656e-296	down	2	10	5	143811	135716	132146
gma-MIR5368-p5_2ss2AT19CA_1	-13.9195	6.54397e-299	1.54656e-296	down	2	10	5	143811	135716	132146

## Sheet: S4SR vs. S4CR
miRNA_name	log2FC	pvalue	FDR	regulations	S4SR_1	S4SR_2	S4SR_3	S4CR_1	S4CR_2	S4CR_3
mtr-miR172b_1ss21TA	-4.8538	0.0475227	0.100972	down	0	0	0	2	4	4
mtr-miR172c-5p_1ss7TC	-1.46723	0.0472062	0.100757	down	9	8	20	20	21	22
mtr-miR159a_1ss4GT	-4.86754	0.0466587	0.0998155	down	0	0	0	3	2	5
PC-3p-119509_45	-4.86754	0.0466587	0.0998155	down	0	0	0	3	2	5
PC-5p-75918_89	-4.85522	0.0466534	0.0998155	down	0	0	0	3	4	3
PC-3p-145990_32	-4.86139	0.0460848	0.0994965	down	0	0	0	3	3	4
PC-3p-10211_882	-1.28091	0.0457701	0.0990451	down	15	14	22	21	28	28
stu-miR169a-5p_R+2_1ss17GA	-1.73484	0.0454908	0.0987559	down	7	10	5	17	13	16
mtr-miR169f_R+1_2ss1AT17GA	-1.73484	0.0454908	0.0987559	down	7	10	5	17	13	16
gma-miR4995_L+1R+1	-5.10216	0.0445592	0.0977798	down	0	0	0	0	7	5
mtr-miR166a_L+1R-1	1.07511	0.0415658	0.092321	up	56	94	65	29	21	14
mdm-MIR166c-p5_2ss13TA17GA	-1.27063	0.0396988	0.0885661	down	21	18	16	32	28	23
ptc-miR160g	2.26984	0.0382018	0.0856342	up	16	18	20	2	3	2
PC-3p-76090_89	-4.99152	0.0379848	0.0853519	down	0	0	0	5	5	1
ptc-miR160b-3p_1ss16TA	-1.33888	0.0369497	0.0832255	down	29	13	13	27	27	33
PC-3p-42965_195	-4.98329	0.0364706	0.0823444	down	0	0	0	3	6	2
ptc-miR160a_1ss21AT	-1.72442	0.0364525	0.0823444	down	12	7	7	10	23	21
PC-3p-78873_85	-4.99329	0.0351303	0.0803391	down	0	0	0	2	4	5
PC-3p-112119_50	-4.99459	0.034035	0.0796577	down	0	0	0	3	4	4
PC-5p-22539_417	-5.00833	0.0340264	0.0796577	down	0	0	0	5	2	4
PC-3p-151321_31	-4.99587	0.0339411	0.0796577	down	0	0	0	4	4	3
cpa-miR159a_R+1_1ss21AT	-5.00275	0.0338032	0.0796577	down	0	0	0	5	3	3
aly-MIR159a-p3_2ss15GA17TC	-3.05577	0.0311291	0.0751752	down	0	0	6	8	10	12
gma-MIR171g-p3	3.58677	0.0309359	0.0749017	up	10	13	15	0	2	0
PC-3p-90283_69	-5.32529	0.0273547	0.0669227	down	0	0	0	0	8	6
PC-3p-93763_65	-5.1268	0.0252959	0.0637683	down	0	0	0	3	3	6
PC-3p-105233_55	-5.1268	0.0252959	0.0637683	down	0	0	0	3	3	6
PC-5p-39550_217	-5.12402	0.0249537	0.0637102	down	0	0	0	5	4	3
PC-3p-21580_436	-2.09196	0.0248068	0.0635191	down	14	0	10	20	21	22
mtr-miR164d	-1.07816	0.0236628	0.0614184	down	35	40	31	48	41	51
mtr-miR172a_1ss21GT	-1.02228	0.0220529	0.0573988	down	78	26	94	76	93	79
mtr-miR156h-3p_2ss6TC10TG	1.46508	0.0216672	0.05671	up	50	38	49	8	13	10
rco-MIR156h-p3	1.46508	0.0216672	0.05671	up	50	38	49	8	13	10
PC-5p-41153_206	-5.25379	0.0212025	0.0558445	down	0	0	0	4	1	8
mtr-miR399l_1ss21GA	-1.07561	0.0209256	0.0553878	down	45	37	33	39	56	57
mtr-MIR2592ay-p5_2ss6AG17CG_1	3.31376	0.020593	0.0546618	up	15	25	7	2	1	0
mtr-MIR2592ay-p5_2ss6AG17CG_2	3.31376	0.020593	0.0546618	up	15	25	7	2	1	0
PC-5p-37982_228	-5.24212	0.0201183	0.053706	down	0	0	0	2	3	8
PC-3p-128194_40	-5.25009	0.0188565	0.050918	down	0	0	0	5	2	6
vvi-MIR156i-p3	1.67124	0.0183351	0.0500873	up	49	37	31	8	7	8
gma-MIR166k-p3_2ss13TC18TG	-5.24535	0.0181996	0.050009	down	0	0	0	5	3	5
csi-miR164a-3p_2ss9CT10TG	-4.0614	0.0180479	0.050009	down	10	0	0	37	34	34
PC-5p-59478_126	-3.23942	0.0175266	0.0490222	down	0	0	6	10	9	15
gma-miR6300_R+6_1	1.35911	0.0156164	0.0439416	up	55	124	48	20	17	19
gma-miR6300_R+6_2	1.35911	0.0156164	0.0439416	up	55	124	48	20	17	19
gma-miR395a_L-1R+1	-2.38056	0.0141269	0.0399907	down	10	0	8	14	26	18
cas-MIR5139-p3_2ss9AG18GC	2.88278	0.0137484	0.0392751	up	16	42	11	0	3	3
ptc-miR160a_L+2R-1	-5.35391	0.01353	0.0388686	down	0	0	0	6	3	5
sly-miR482e-3p_L-2_1ss10CT	-1.36397	0.0130484	0.0379701	down	21	16	40	43	39	40
gma-MIR5368-p5_2ss12CG20TC	-5.43681	0.0128944	0.0376389	down	0	0	0	1	6	8
mtr-miR167b-5p_R-1	-1.15989	0.0124535	0.0364654	down	37	57	30	57	69	49
ptc-miR393a-3p_1ss8TG	-5.43745	0.0112664	0.0331968	down	0	0	0	6	7	2
mtr-miR172c-5p_1ss13AC	-5.43046	0.0110865	0.0327699	down	0	0	0	3	8	4
csi-miR536-3p_2ss1TC20TA	-3.35843	0.0109753	0.0325437	down	0	0	6	12	11	14
mtr-miR169a	-2.80025	0.0104502	0.0310851	down	6	0	4	17	15	11
gma-MIR5368-p5_1ss10CA	-5.44666	0.0103757	0.030962	down	0	0	0	7	5	3
PC-3p-72501_96	-5.44794	0.0101619	0.0304209	down	0	0	0	4	4	7
mtr-MIR2603-p3_2ss9AC17AC	2.34177	0.0101499	0.0304209	up	22	47	19	4	4	3
mtr-miR167b-5p_R+1_1ss21GA	-3.93669	0.0100987	0.0304209	down	0	0	3	6	12	10
PC-3p-16433_576	-3.06885	0.0100448	0.0303612	down	10	0	0	11	22	20
PC-5p-47548_171	-5.44982	0.00992086	0.0301472	down	0	0	0	6	4	5
ath-MIR5658-p3_2ss19AG21AT	5.16247	0.00894506	0.0273906	up	12	16	3	0	0	0
rgl-miR7972_L+3_1ss17TC	-1.85236	0.00893955	0.0273906	down	20	23	3	26	40	40
gma-miR6300_R+4	1.475	0.00801461	0.0250323	up	83	101	40	16	17	18
PC-3p-101118_58	-5.54833	0.00759574	0.0238833	down	0	0	0	7	3	6
gma-miR6300_R+7	1.62615	0.00675879	0.0215408	up	67	97	36	12	12	17
csi-miR171c-5p_1ss10GA	1.70159	0.00640246	0.0204748	up	60	55	45	8	15	8
hbr-MIR6171-p3_2ss15CA19GA	-5.62275	0.00570502	0.0183698	down	0	0	0	4	6	7
PC-5p-37465_232	-4.21442	0.00554884	0.0179668	down	0	0	8	25	34	30
PC-3p-4277_1756	-1.21171	0.00554659	0.0179668	down	37	34	67	55	77	66
cpa-MIR156b-p3	-2.02263	0.00486577	0.0159414	down	6	7	21	22	33	30
nta-MIR172e-p3_2ss15CG19TA	2.8139	0.00437377	0.0146365	up	23	27	29	2	2	3
csi-miR160b-3p_1ss7GA	1.10584	0.00436275	0.0146365	up	124	191	116	44	42	40
mtr-miR408-3p_L-1	1.01303	0.0042481	0.014422	up	154	119	186	51	45	45
hbr-MIR6173-p3_1ss2CT	-5.7128	0.00418425	0.0142569	down	0	0	0	8	5	5
gma-MIR393j-p5_2ss19GT20AT	-5.70781	0.00412696	0.0142168	down	0	0	0	6	6	6
vvi-miR3630-3p_L-2_1ss22CT	3.75843	0.00405713	0.0140797	up	14	31	19	0	2	1
gma-MIR5368-p5_2ss10CG18TC	-5.84845	0.00375596	0.0131318	down	0	0	0	1	9	10
mtr-miR169b_R+3	-5.77612	0.00335301	0.0118557	down	0	0	0	5	9	5
gma-miR169j-5p_1ss20GT	-4.08469	0.00328673	0.0117098	down	43	0	30	243	278	241
mtr-miR169b_R+1	-5.78265	0.00317765	0.0114236	down	0	0	0	5	7	7
ath-miR156b-3p_L-1_2ss9TA23TA	3.77229	0.00317221	0.0114236	up	24	21	21	1	0	2
PC-3p-17769_533	-2.51707	0.00309114	0.0112263	down	0	13	11	27	34	25
stu-miR167d-3p_L+4	-3.69231	0.00264868	0.00975295	down	0	0	6	11	19	17
mtr-miR166g-5p_R-2	2.25288	0.00252715	0.00947176	up	48	81	21	7	6	7
PC-3p-34260_260	-5.85761	0.00241467	0.00908653	down	0	0	0	5	7	8
mtr-miR159a_R+2_1	-5.85522	0.00240318	0.00907974	down	0	0	0	6	8	6
mtr-miR159a_R+2_2	-5.85522	0.00240318	0.00907974	down	0	0	0	6	8	6
gma-MIR5368-p5_1ss13CA	-4.87568	0.00237801	0.00907974	down	0	8	0	50	48	54
PC-3p-19517_484	-3.76384	0.00185916	0.00719847	down	0	0	6	19	12	18
mtr-miR172c-5p_1ss1GT	-6.00301	0.0014449	0.00581061	down	0	0	0	6	5	11
gma-MIR5368-p5_1ss19CT	-5.99113	0.00143811	0.00580821	down	0	0	0	5	9	8
PC-5p-55753_138	-6.0002	0.0013969	0.0057157	down	0	0	0	6	6	10
PC-3p-62044_119	-6.00428	0.00137816	0.00566375	down	0	0	0	8	5	9
PC-3p-74451_92	-5.99523	0.00135993	0.00563828	down	0	0	0	7	8	7
PC-3p-7145_1173	-2.34472	0.00131427	0.00547321	down	7	8	8	23	26	24
ath-miR858b_1ss4GA	-3.96565	0.00109855	0.00461589	down	5	0	0	16	16	17
ath-miR858a_L-1R+1_1ss5GA	-3.96565	0.00109855	0.00461589	down	5	0	0	16	16	17
mdm-MIR11004-p5	-6.05476	0.00109103	0.00461589	down	0	0	0	7	10	6
mdm-MIR11004-p3	-6.05476	0.00109103	0.00461589	down	0	0	0	7	10	6
PC-5p-67495_106	-6.06797	0.00107783	0.00461589	down	0	0	0	11	6	6
ath-miR8175_L+1_1ss3AT	-6.06015	0.0010344	0.00449	down	0	0	0	7	8	8
mtr-miR160f_2ss5GC21GA	3.39246	0.000868241	0.00381945	up	27	23	52	3	3	0
PC-3p-26551_349	-6.12167	0.000819819	0.00362344	down	0	0	0	6	8	10
nta-MIR166c-p5_1ss3AG	5.8198	0.000762108	0.00341672	up	16	26	7	0	0	0
mtr-miR169b_1ss14CA	-3.32393	0.000724485	0.00326366	down	6	0	4	13	22	27
PC-3p-53835_144	-6.17189	0.000679865	0.00307746	down	0	0	0	7	12	6
mtr-MIR1510a-p3_2ss6CA22TA	-6.18125	0.000640633	0.00292816	down	0	0	0	6	8	11
mtr-MIR1510a-p5_2ss6CA22TA	-6.18125	0.000640633	0.00292816	down	0	0	0	6	8	11
gma-MIR169f-p5_1ss5AG	-6.17934	0.000617113	0.00284845	down	0	0	0	7	9	9
PC-5p-47361_172	-6.18181	0.000616592	0.00284845	down	0	0	0	7	8	10
mtr-miR159a_R+1	-1.93744	0.000609893	0.00284313	down	23	12	16	38	46	38
PC-3p-64348_113	-6.34053	0.000418284	0.00199966	down	0	0	0	3	10	15
PC-3p-20788_453	-3.04061	0.000390517	0.00189593	down	5	0	13	25	28	37
mtr-miR393a_R+1_1ss21CT	-4.02537	0.000385339	0.00188053	down	0	0	6	21	17	21
stu-miR393-5p_R+1_2ss21CT22CT	-6.29101	0.000373599	0.00183279	down	0	0	0	10	10	7
mtr-MIR168c-p5	1.60623	0.000366621	0.00180802	up	243	286	80	49	42	36
mtr-miR396a-5p_L-2	-4.16034	0.000357199	0.00178029	down	5	0	0	19	17	20
aly-miR166a-3p_R+2_1ss20CT	-1.56864	0.00034211	0.00171421	down	58	21	75	93	91	97
vvi-MIR319f-p5	-6.35192	0.000313888	0.0015898	down	0	0	0	8	6	14
gma-miR399i_R+1	-6.38675	0.000271924	0.00139231	down	0	0	0	10	14	5
mes-MIR156f-p3	-6.39941	0.000246827	0.00127075	down	0	0	0	14	9	6
gma-MIR393i-p3_1ss7CT	-6.39794	0.000219694	0.00113731	down	0	0	0	11	9	9
PC-5p-32159_279	-6.44842	0.000178288	0.000933273	down	0	0	0	9	8	13
PC-3p-47517_171	-6.49443	0.000147212	0.000788215	down	0	0	0	14	10	7
PC-5p-19644_481	-6.54733	0.000120098	0.000650473	down	0	0	0	16	7	9
PC-5p-28776_318	-6.57348	9.49905e-05	0.000523565	down	0	0	0	8	15	10
mtr-miR171d_1ss14CT	-6.58229	8.39513e-05	0.000468228	down	0	0	0	11	11	11
ath-MIR8175-p3_2ss16TC20AC	1.89882	7.31649e-05	0.000410512	up	128	244	80	28	27	22
PC-5p-33658_265	-6.61995	7.04499e-05	0.00039766	down	0	0	0	10	14	10
gma-miR156a_1ss20CT	-1.15566	6.60758e-05	0.000377518	down	155	111	106	185	167	166
stu-miR156f-5p_L-1R+1	-1.15566	6.60758e-05	0.000377518	down	155	111	106	185	167	166
PC-5p-29245_312	-6.66374	5.59644e-05	0.000323695	down	0	0	0	9	13	13
stu-miR6027_R-1_1ss20TC	-1.03726	5.43469e-05	0.000316292	down	154	170	143	196	199	205
ath-miR159c_R+2_1ss20CT	-2.17551	5.01283e-05	0.00029541	down	83	34	146	194	276	259
mtr-miR408-3p_L-1R+1	1.13523	4.63995e-05	0.000275167	up	304	231	365	87	81	86
gra-miR166d_L+2R+1_2ss6TG18TC	-3.36548	3.73891e-05	0.000223144	down	0	7	8	33	32	31
PC-3p-45502_181	-6.74199	3.61028e-05	0.000216848	down	0	0	0	10	15	12
PC-3p-45566_181	-6.78303	2.79797e-05	0.000173622	down	0	0	0	11	14	13
mtr-miR395a_L+1R-1_1ss2AC	-6.82244	2.31615e-05	0.000145653	down	0	0	0	15	14	10
gma-miR171j-5p_1ss16CA	-6.8526	2.04229e-05	0.000129299	down	0	0	0	9	17	14
PC-5p-38533_224	-6.85296	1.97084e-05	0.000125624	down	0	0	0	10	17	13
ptc-miR156g	1.0451	1.74523e-05	0.000112006	up	387	333	364	103	114	111
vvi-miR156f	1.0451	1.74523e-05	0.000112006	up	387	333	364	103	114	111
mdm-miR156aa_L+1	1.0451	1.74523e-05	0.000112006	up	387	333	364	103	114	111
mtr-miR156e	1.0451	1.74523e-05	0.000112006	up	387	333	364	103	114	111
rco-miR156f	1.0451	1.74523e-05	0.000112006	up	387	333	364	103	114	111
ppe-miR156f_L+1	1.0451	1.74523e-05	0.000112006	up	387	333	364	103	114	111
nta-MIR172e-p3_2ss14CG18TA	3.19758	1.53849e-05	0.00010371	up	51	50	61	4	4	3
stu-MIR167d-p3_2ss6TC19CT	-6.89587	1.47585e-05	0.000100208	down	0	0	0	12	13	16
gma-MIR5368-p3_1ss23CT	-5.28269	9.01904e-06	6.25988e-05	down	0	0	3	14	32	26
lus-MIR171h-p5_2ss14GT21GA	4.17726	7.05352e-06	4.9322e-05	up	64	115	19	0	2	5
hbr-miR6171_L-3_1ss18CA	-7.03112	6.39477e-06	4.53932e-05	down	0	0	0	15	14	16
gma-MIR5368-p3_1ss7CA_1	-7.08962	4.65382e-06	3.35433e-05	down	0	0	0	12	17	18
gma-MIR5368-p3_1ss7CA_2	-7.08962	4.65382e-06	3.35433e-05	down	0	0	0	12	17	18
ptc-MIR169k-p3_2ss8GC19AG	-7.12543	3.61963e-06	2.64968e-05	down	0	0	0	16	14	18
gma-miR5368_L+1	1.95654	3.07673e-06	2.28801e-05	up	147	170	109	22	22	25
aly-miR164a-3p_1ss6AG	-7.1535	2.98378e-06	2.23664e-05	down	0	0	0	18	16	15
stu-miR167c-3p	2.00813	1.46388e-06	1.12431e-05	up	200	99	200	25	31	21
ath-miR169b-3p_2ss14TG15C-	2.02703	1.33097e-06	1.03927e-05	up	159	128	124	25	20	18
mtr-miR167b-5p_R-2	-1.5485	8.36242e-07	6.64033e-06	down	88	91	64	156	149	141
gma-MIR5368-p3_1ss21CT	-5.57067	8.20672e-07	6.57239e-06	down	0	0	3	20	37	31
bra-miR398-5p_2ss8CT19AG	1.38179	6.68275e-07	5.44498e-06	up	687	347	818	140	153	146
vvi-MIR168-p5_2ss16CT20CA	-1.7549	5.10414e-07	4.19524e-06	down	60	44	54	122	106	104
mtr-miR168b_L-2R+2	-1.20078	4.37143e-07	3.6248e-06	down	166	159	175	219	265	234
mtr-MIR2592bj-p3_2ss12TC19AT	2.18406	2.26804e-07	1.91455e-06	up	177	232	118	29	20	24
nta-miR1446_R-1_1ss20GA	2.00306	9.36978e-08	7.98135e-07	up	216	134	217	28	35	25
gma-miR169j-5p	-7.72891	6.30829e-08	5.42282e-07	down	0	0	0	29	24	20
mtr-miR164a	-1.01675	6.01366e-08	5.21741e-07	down	7212	8267	5665	8030	11179	7789
mdm-miR397a_1ss20AT	1.77555	3.56362e-08	3.18011e-07	up	479	226	574	68	90	73
ptc-MIR156g-p3	2.9501	1.94542e-08	1.75275e-07	up	90	166	100	11	10	8
rco-MIR156g-p3	2.9501	1.94542e-08	1.75275e-07	up	90	166	100	11	10	8
ath-MIR396b-p3_2ss9AT20AG	-7.8942	1.82446e-08	1.676e-07	down	0	0	0	23	28	31
csi-miR393b-3p_1ss15CA	-7.96414	1.04025e-08	9.84559e-08	down	0	0	0	30	29	27
mtr-miR172b_R+1	-8.02297	7.75304e-09	7.41286e-08	down	0	0	0	22	38	30
mdm-miR3627a_R+2	1.2879	5.83965e-09	5.64098e-08	up	620	493	720	138	173	156
ppe-MIR172a-p3_1ss21CT	-8.16336	2.41648e-09	2.38341e-08	down	0	0	0	32	39	28
gma-miR828a	-8.19731	1.78317e-09	1.77748e-08	down	0	0	0	35	32	34
ath-miR827_2ss9CT21TA	1.05492	1.6847e-09	1.69738e-08	up	1561	1162	1535	427	420	428
PC-5p-19897_474	-8.29278	8.40481e-10	8.94922e-09	down	0	0	0	36	36	36
mtr-miR169b	-8.30775	7.67776e-10	8.26903e-09	down	0	0	0	39	34	36
ptc-MIR169h-p3	-7.1482	6.10543e-10	6.65208e-09	down	0	0	6	184	164	166
PC-5p-20237_466	-8.3448	5.89012e-10	6.49299e-09	down	0	0	0	41	39	32
mtr-miR156b-3p_L-1	1.68785	3.80322e-10	4.2424e-09	up	311	349	366	65	75	59
ptc-MIR156b-p3	1.68785	3.80322e-10	4.2424e-09	up	311	349	366	65	75	59
cas-miR156f-3p_1ss15CT	1.68785	3.80322e-10	4.2424e-09	up	311	349	366	65	75	59
stu-miR156h-3p_1ss8G-	1.68785	3.80322e-10	4.2424e-09	up	311	349	366	65	75	59
lja-MIR167-p3_1ss19CT	-8.40826	3.4067e-10	3.99009e-09	down	0	0	0	39	39	39
ppe-MIR477b-p5_1ss12CT	1.80816	9.68684e-11	1.17878e-09	up	410	274	415	66	67	62
ppe-miR1511-3p_L+1R-4	7.26143	8.36541e-11	1.03137e-09	up	193	90	212	0	2	0
cas-miR5139_L-1	7.26143	8.36541e-11	1.03137e-09	up	193	90	212	0	2	0
mtr-miR164a_1ss21AT	-1.85544	4.62606e-11	5.93783e-10	down	101	104	76	201	240	198
mtr-miR396b-5p_R-1	-2.30339	3.84359e-11	5.002e-10	down	512	792	400	1982	1685	1637
mtr-miR166c_1ss2CN	1.41811	2.62139e-11	3.4595e-10	up	1033	749	1231	258	217	223
mtr-miR395a_1ss1AC	-2.24458	6.58025e-12	8.80813e-11	down	45	42	73	151	164	155
sly-MIR482e-p3_2ss8CT21CG	-1.00988	3.06708e-12	4.16501e-11	down	1473	1253	1565	1730	1851	1801
sly-MIR482e-p5_2ss8CT21CG	-1.00988	3.06708e-12	4.16501e-11	down	1473	1253	1565	1730	1851	1801
PC-5p-4916_1585	-6.29421	1.64714e-12	2.30353e-11	down	0	0	4	60	71	63
nta-miR167a_2ss14AG22GC	-9.1558	9.89806e-13	1.40522e-11	down	0	0	0	49	75	73
cme-miR171a	-2.12846	2.97282e-13	4.3524e-12	down	60	88	74	180	216	212
mes-miR477d_L+1	1.67913	2.02673e-13	3.06297e-12	up	916	1008	687	172	161	179
mtr-miR172d-5p_L-3_2ss5GC10TC	-4.67854	1.30123e-13	1.99877e-12	down	0	8	6	72	75	77
mtr-miR172c-5p_2ss2TC7TC	-4.67854	1.30123e-13	1.99877e-12	down	0	8	6	72	75	77
mtr-miR166e-5p_2ss10GT21GT	-2.15528	6.63933e-14	1.07259e-12	down	148	80	224	408	423	409
mtr-miR156b-5p	1.18692	1.77302e-14	2.91459e-13	up	4398	3359	3894	1092	1024	1073
gma-miR156a	1.18692	1.77302e-14	2.91459e-13	up	4398	3359	3894	1092	1024	1073
mes-miR156a	1.18692	1.77302e-14	2.91459e-13	up	4398	3359	3894	1092	1024	1073
cpa-miR156a	1.18692	1.77302e-14	2.91459e-13	up	4398	3359	3894	1092	1024	1073
stu-miR156e	1.18692	1.77302e-14	2.91459e-13	up	4398	3359	3894	1092	1024	1073
mtr-miR168b_L-1R+1	-1.4718	1.17845e-14	2.12347e-13	down	443	329	504	751	716	729
hbr-miR396a_R-1_2ss19TC20CT	-7.28029	7.24745e-15	1.33154e-13	down	0	0	3	100	95	94
mtr-miR393a_L+1_1ss22CT	-9.8302	3.01229e-15	5.76023e-14	down	0	0	0	90	113	111
gma-MIR5368-p3_2ss2AT19CA_1	-2.05473	2.91713e-15	5.69448e-14	down	147	191	109	366	387	416
gma-MIR5368-p3_2ss2AT19CA_2	-2.05473	2.91713e-15	5.69448e-14	down	147	191	109	366	387	416
gma-MIR5368-p5_2ss2AT19CA_1	-2.05473	2.91713e-15	5.69448e-14	down	147	191	109	366	387	416
ath-miR167c-5p_L+1R-1_3ss2TA14AG21TA	-2.5482	2.84948e-15	5.69448e-14	down	40	56	47	157	214	154
sly-MIR167b-p5_2ss14AG21GA	-2.5482	2.84948e-15	5.69448e-14	down	40	56	47	157	214	154
gma-miR391-5p_R-1_2ss20TC21GT	-2.51595	2.87069e-19	6.72459e-18	down	60	52	67	205	228	205
csi-miR167c-3p_1ss10TA	-2.10427	3.42775e-20	8.23539e-19	down	122	141	177	348	437	394
vvi-miR319b_R-1	1.39599	1.36039e-21	3.4451e-20	up	6988	6572	6139	1625	1629	1430
mtr-miR166a_1ss9GT	-1.8977	5.2497e-22	1.40542e-20	down	572	504	692	1671	1115	1293
mtr-miR393a_R+1	-3.27552	1.41348e-22	3.89539e-21	down	32	43	23	188	209	200
mtr-miR393a_L+1	-12.2976	9.38413e-25	2.66452e-23	down	0	0	0	518	615	603
gra-MIR530b-p5_1ss8GA	-2.56006	4.39459e-25	1.28679e-23	down	82	128	102	373	386	393
mtr-miR159a	-1.44682	2.58764e-25	7.82135e-24	down	9814	11722	10480	18068	18873	17689
mtr-miR396b-5p	-1.81361	9.87238e-26	3.08347e-24	down	3221	4350	3225	8684	7882	7237
ptc-MIR166d-p5_1ss3AG	2.28209	4.00541e-26	1.29416e-24	up	888	697	785	103	102	99
gma-miR6300_R+1_2	3.05465	6.01512e-27	2.01292e-25	up	989	1666	774	82	88	91
gma-miR6300_R+1_1	3.05465	6.01512e-27	2.01292e-25	up	989	1666	774	82	88	91
mtr-miR166e-5p_2ss10GT21GA	-1.83189	9.92632e-32	3.72039e-30	down	3859	2836	4268	8583	8015	7620
mtr-miR396a-5p_R+2	-4.03783	1.83318e-33	7.15703e-32	down	18	25	19	215	213	209
mtr-miR396a-5p	-3.64094	4.57821e-37	1.86512e-35	down	2617	3591	2071	23944	20901	20172
mtr-miR396a-3p_1ss2CT	-4.52164	3.76746e-42	1.68101e-40	down	286	393	186	4144	4262	4148
mes-MIR156a-p3_2ss12AT19GA	2.97181	4.42318e-46	2.18133e-44	up	1004	943	1195	90	79	80
mtr-miR167b-5p_R+1_1ss14AG	-2.92608	7.21722e-48	3.97796e-46	down	176	269	302	1145	1225	1167
mtr-miR159a_1ss21AT	-2.36787	1.91491e-50	1.12142e-48	down	519	509	514	1480	1883	1619
ath-miR858a_L-1R+1	-2.31856	1.05242e-50	6.57412e-49	down	1955	1960	1597	5676	5687	5867
peu-MIR2916-p5_1ss5AG	3.11782	9.88237e-56	6.61413e-54	up	6270	8358	5113	444	500	489
mtr-miR172b	-3.23042	3.79845e-57	2.7378e-55	down	118	95	139	670	702	682
mtr-miR396b-3p	-2.58472	2.76769e-58	2.1611e-56	down	453	418	393	1533	1621	1589
mtr-miR164a_1ss12GC	-5.68003	1.27356e-58	1.08484e-56	down	91	34	71	1957	2086	2193
mes-MIR396f-p3_2ss11GT20GC	-3.33679	1.13605e-58	1.06447e-56	down	152	179	120	922	987	953
peu-MIR2916-p3_1ss15TC	2.88821	4.48171e-68	4.66595e-66	up	20091	21860	15923	1620	1626	1662
stu-miR477b-5p_1ss13AT	3.56038	6.35304e-74	7.441e-72	up	1476	1441	1507	75	74	85
mtr-miR167b-5p_1ss21GT	-3.02573	4.66026e-92	6.23809e-90	down	490	426	457	2309	2398	2274
mtr-miR396b-5p_1ss7AG	-2.97635	1.77544e-99	2.77264e-97	down	2354	2303	2477	13015	11169	10801
mtr-miR396a-5p_R+1	-4.93509	5.56501e-103	1.04288e-100	down	44	60	40	987	898	873
mtr-miR396a-5p_L-1R+1	-4.71392	4.90468e-121	1.14892e-118	down	87	120	80	1632	1578	1513
mtr-miR167a_1ss14AG	-4.19946	9.80161e-142	3.06137e-139	down	363	324	293	3581	4354	3357
