# Supplementary material for: MicroRNA and Degradome Profiling Uncover Defense Response of Fraxinus velutina Torr. to Salt Stress
Source: Front Plant Sci. 2022 Apr 1;13:847853. doi: 10.3389/fpls.2022.847853 (PMC9011107; doi:10.3389/fpls.2022.847853)
Supplement: Supplementary Table 8 — Identification of target genes of the differentially expressed miRNAs. [file Table_8.XLSX]

## Sheet: R7SL vs. R7CL
Table S8 Identification of target genes of the differentially expressed miRNAs
miRNA	log2FC	regulations	transcript	Gene ID	log2FC	regulations	Description
mtr-miR164d	-8.8573	down	FRAX13_000377180.1_R0	gene_1392	2.24656	up	NAC domain-containing protein 21/22-like [Olea europaea var. sylvestris]
mtr-miR164d_1ss13GA	-5.42242	down	FRAX13_000009950.1_R1	gene_1225	2.49505	up	NAC1 transcription factor family protein [Fraxinus mandshurica]
PC-3p-189214_21	4.9146	up	FRAX13_000157350.3_R0	gene_20334	-2.5949	down	fructose-bisphosphate aldolase 1, chloroplastic [Olea europaea var. sylvestris]
ptc-miR160g	-5.42253	down	FRAX13_000237750.1_R0	gene_14571	2.32657	up	auxin response factor 18-like [Olea europaea var. sylvestris]
mtr-miR396a-5p_R+2	1.60036	up	FRAX13_000056290.1_R0	gene_4149	-6.62582	down	growth-regulating factor 1-like isoform X2 [Olea europaea var. sylvestris]
mes-MIR171b-p3	-3.09466	down	FRAX13_000246880.2_R0	gene_11698	2.9458	up	scarecrow-like protein 22 isoform X1 [Olea europaea var. sylvestris]
ptc-MIR171c-p3	-2.96061	down	FRAX13_000246880.2_R0	gene_11698	2.9458	up	scarecrow-like protein 22 isoform X1 [Olea europaea var. sylvestris]
sly-MIR482e-p3_2ss8CT21CG	-1.27714	down	FRAX13_000069400.1_R0	gene_26277	2.02077	up	Apoptotic ATPase [Handroanthus impetiginosus]

## Sheet: S4SL vs. S4CL
transcript	Gene ID	log2FC	regulations	Description	miRNA	log2FC	regulations
FRAX13_000177050.1_R0	gene_6569	4.01299	up	protein CHUP1, chloroplastic-like [Olea europaea var. sylvestris]	gma-MIR5368-p3_2ss13GA17AG_1	-5.93599	down
FRAX13_000375700.1_R0	gene_7658	-2.04275	down	protein JINGUBANG-like [Olea europaea var. sylvestris]	ptc-MIR156g-p3	5.045	up
FRAX13_000393970.1_R0	gene_3866	-3.17873	down	basic blue protein-like [Olea europaea var. sylvestris]	mtr-miR408-3p_L-1R+1	2.72277	up
FRAX13_000309370.1_R1	gene_13365	2.87932	up	uncharacterized protein LOC111377036 [Olea europaea var. sylvestris]	mtr-MIR5222-p3_2ss7TA18AT_2	-2.81193	down
FRAX13_000393970.1_R0	gene_3866	-3.17873	down	basic blue protein-like [Olea europaea var. sylvestris]	mtr-miR408-3p_L-1	2.2332	up
FRAX13_000377180.1_R0	gene_1392	2.94581	up	NAC domain-containing protein 21/22-like [Olea europaea var. sylvestris]	mtr-miR164d	-2.08807	down
FRAX13_000330820.1_R1	gene_5523	2.41633	up	gibberellin 2-beta-dioxygenase 8-like isoform X2 [Olea europaea var. sylvestris]	mtr-miR167a_1ss14AG	-1.62305	down

## Sheet: R7SR vs. R7CR
miRNA	log2FC	regulations	transcript	Gene ID	log2FC	regulations	Description
csi-miR160c-5p_1ss19CT	8.40111	up	FRAX13_000014800.1_R1	gene_29485	-10.8151	down	auxin response factor 18-like [Olea europaea var. sylvestris]
ppe-MIR477b-p5_1ss12CT	10.53	up	FRAX13_000177010.1_R0	gene_31901	-7.99478	down	uncharacterized protein LOC111397245 [Olea europaea var. sylvestris]
mtr-miR164d	7.94372	up	FRAX13_000377180.1_R0	gene_1392	-10.5875	down	NAC domain-containing protein 21/22-like [Olea europaea var. sylvestris]
ppe-MIR477b-p5_1ss12CT	10.53	up	FRAX13_000299180.1_R8	gene_28806	-7.76492	down	putative late blight resistance protein homolog R1A-10 [Olea europaea var. sylvestris]
ptc-miR160g	6.66224	up	FRAX13_000237750.1_R1	gene_2584	-11.5531	down	auxin response factor 18-like [Olea europaea var. sylvestris]
gma-miR403a_1ss21GT	8.57749	up	FRAX13_000374100.1_R0	gene_14729	-8.67193	down	photosystem I reaction center subunit III, chloroplastic [Olea europaea var. sylvestris]
ptc-miR160g	6.66224	up	FRAX13_000237750.1_R0	gene_14571	-10.7597	down	auxin response factor 18-like [Olea europaea var. sylvestris]
mtr-miR159a_R+1	8.10961	up	FRAX13_000091660.2_R0	gene_15806	-8.74592	down	uncharacterized protein LOC111402544 [Olea europaea var. sylvestris]
ptc-miR160a_1ss21AT	6.15962	up	FRAX13_000027470.2_R1	gene_22284	-10.7482	down	auxin response factor 18-like [Olea europaea var. sylvestris]
hbr-MIR6173-p5_2ss19AG20GC	-13.692	down	FRAX13_000197560.1_R0	gene_20511	4.32775	up	heat shock cognate 70 kDa protein [Olea europaea var. sylvestris]
gma-MIR5368-p3_2ss10CG18TC_1	-7.99351	down	FRAX13_000063930.2_R0	gene_9473	7.12486	up	stem-specific protein TSJT1-like [Sesamum indicum]
mtr-miR396a-5p_L-2	-5.52413	down	FRAX13_000342850.1_R0	gene_13477	9.75698	up	transcription factor TGA2.3-like [Olea europaea var. sylvestris]
mtr-miR164d	7.94372	up	FRAX13_000258310.1_R0	gene_7679	-6.66743	down	oxygen-evolving enhancer protein 1, chloroplastic-like isoform X1 [Olea europaea var. sylvestris]
ath-miR160a-5p	3.95667	up	FRAX13_000237750.1_R1	gene_2584	-11.5531	down	auxin response factor 18-like [Olea europaea var. sylvestris]
mtr-miR393a_L+1_1ss22CT	-7.30646	down	FRAX13_000133160.1_R0	gene_28670	6.07311	up	protein TRANSPORT INHIBITOR RESPONSE 1-like [Olea europaea var. sylvestris]
ptc-miR160a	3.95667	up	FRAX13_000027470.2_R1	gene_22284	-10.7482	down	auxin response factor 18-like [Olea europaea var. sylvestris]
ptc-miR160a	3.95667	up	FRAX13_000014800.1_R0	gene_3588	-10.4919	down	auxin response factor 18-like [Olea europaea var. sylvestris]
ptc-MIR156g-p3	9.29434	up	FRAX13_000375700.1_R0	gene_7658	-4.33857	down	protein JINGUBANG-like [Olea europaea var. sylvestris]
aqc-miR171f_1ss2AG	3.28113	up	FRAX13_000341870.1_R0	gene_14070	-12.0219	down	scarecrow-like protein 27 isoform X1 [Olea europaea var. sylvestris]
gma-miR167k	6.24843	up	FRAX13_000233720.1_R0	gene_32110	-6.15144	down	auxin response factor 8-like isoform X2 [Olea europaea var. sylvestris]
mtr-miR393a_L+1	-6.31521	down	FRAX13_000133160.1_R0	gene_28670	6.07311	up	protein TRANSPORT INHIBITOR RESPONSE 1-like [Olea europaea var. sylvestris]
rgl-miR7972_1ss14TA	2.67198	up	FRAX13_000187960.1_R0	gene_22372	-13.9604	down	transcriptional activator DEMETER-like isoform X3 [Olea europaea var. sylvestris]
gma-miR156a	3.52489	up	FRAX13_000348650.1_R2	gene_18511	-9.94159	down	squamosa promoter-binding-like protein 14 [Olea europaea var. sylvestris]
mtr-miR156b-5p	3.52489	up	FRAX13_000348650.1_R2	gene_18511	-9.94159	down	squamosa promoter-binding-like protein 14 [Olea europaea var. sylvestris]
mtr-miR166b_L+2R-2	2.9219	up	FRAX13_000346530.2_R9	gene_14367	-11.2055	down	NAC domain-containing protein 82-like isoform X2 [Olea europaea var. sylvestris]
gma-miR319d_L+1R-1_2ss14G-22TC	2.38087	up	FRAX13_000007840.1_R0	gene_19413	-13.0779	down	transcription factor TCP4-like [Olea europaea var. sylvestris]
gma-miR319d_L+1R-1_2ss14G-22TC	2.38087	up	FRAX13_000135760.1_R0	gene_18919	-11.5719	down	teosinte branched 1 cycloidea and PCF transcription factor 4 [Fraxinus mandshurica]
ath-miR8175_L-2	-5.62073	down	FRAX13_000273800.1_R0	gene_22840	3.54906	up	glycine-rich RNA-binding protein-like isoform X1 [Olea europaea var. sylvestris]
mtr-miR393a_L+1	-6.31521	down	FRAX13_000333380.1_R0	gene_22719	3.12061	up	protein TRANSPORT INHIBITOR RESPONSE 1-like isoform X2 [Olea europaea var. sylvestris]
ptc-miR319e_R+1	2.38087	up	FRAX13_000091670.1_R0	gene_32715	-8.20544	down	transcription factor TCP4-like [Olea europaea var. sylvestris]
mtr-miR393a_R+1	-5.01458	down	FRAX13_000333380.1_R0	gene_22719	3.12061	up	protein TRANSPORT INHIBITOR RESPONSE 1-like isoform X2 [Olea europaea var. sylvestris]
ath-miR8175_L+1_1ss3AT	-2.80201	down	FRAX13_000273800.1_R0	gene_22840	3.54906	up	glycine-rich RNA-binding protein-like isoform X1 [Olea europaea var. sylvestris]
sly-miR319a_L-1R+1	1.67575	up	FRAX13_000142340.1_R0	gene_26104	-4.74045	down	teosinte branched 1 cycloidea and PCF transcription factor 2 [Fraxinus mandshurica]
mtr-miR396b-5p_1ss7AG	1.90795	up	FRAX13_000275590.1_R0	gene_7355	-2.54152	down	growth-regulating factor 7-like [Olea europaea var. sylvestris]
cpa-MIR156b-p3	-1.90994	down	FRAX13_000042370.1_R0	gene_13451	2.35469	up	40S ribosomal protein S17-like [Olea europaea var. sylvestris]

## Sheet: S4SR vs. S4CR
miRNA	log2FC	regulations	transcript	Gene ID	log2FC	regulations	Description
ptc-miR160g	2.26984	up	FRAX13_000237750.1_R1	gene_2584	-11.9868	down	auxin response factor 18-like [Olea europaea var. sylvestris]
ppe-MIR477b-p5_1ss12CT	1.80816	up	FRAX13_000177010.1_R0	gene_31901	-15.0074	down	uncharacterized protein LOC111397245 [Olea europaea var. sylvestris]
aly-MIR159a-p3_2ss15GA17TC	-3.05577	down	FRAX13_000274030.1_R0	gene_8991	8.768	up	uncharacterized protein LOC111386524 [Olea europaea var. sylvestris]
mtr-miR396b-5p	-1.81361	down	FRAX13_000300530.1_R0	gene_25351	14.1883	up	LOB domain-containing protein 41-like [Coffea arabica]
ptc-miR160g	2.26984	up	FRAX13_000237750.1_R0	gene_14571	-10.3809	down	auxin response factor 18-like [Olea europaea var. sylvestris]
PC-5p-47361_172	-6.18181	down	FRAX13_000396800.1_R0	gene_9882	2.48291	up	Ubiquitin-40S ribosomal protein S27a [Medicago truncatula]
mtr-miR408-3p_L-1	1.01303	up	FRAX13_000379100.1_R0	gene_28448	-14.3599	down	serine carboxypeptidase-like 26 isoform X1 [Olea europaea var. sylvestris]
mtr-miR166a_L+1R-1	1.07511	up	FRAX13_000185220.1_R0	gene_7804	-12.227	down	homeobox-leucine zipper protein REVOLUTA-like isoform X1 [Olea europaea var. sylvestris]
gma-miR156a	1.18692	up	FRAX13_000348650.1_R2	gene_18511	-10.5407	down	squamosa promoter-binding-like protein 14 [Olea europaea var. sylvestris]
mtr-miR156b-5p	1.18692	up	FRAX13_000348650.1_R2	gene_18511	-10.5407	down	squamosa promoter-binding-like protein 14 [Olea europaea var. sylvestris]
mtr-miR396b-5p_1ss7AG	-2.97635	down	FRAX13_000346890.1_R0	gene_8772	2.86864	up	xylose isomerase [Olea europaea var. sylvestris]
ath-miR858a_L-1R+1	-2.31856	down	FRAX13_000227870.3_R1	gene_30090	3.64951	up	glucan endo-1,3-beta-glucosidase 14 [Olea europaea var. sylvestris]
nta-MIR172e-p3_2ss14CG18TA	3.19758	up	FRAX13_000133820.1_R0	gene_11688	-2.60723	down	protein RTF1 homolog [Olea europaea var. sylvestris]
aly-MIR159a-p3_2ss15GA17TC	-3.05577	down	FRAX13_000223360.1_R0	gene_22077	2.31829	up	uncharacterized protein LOC111386524 [Olea europaea var. sylvestris]
ppe-MIR477b-p5_1ss12CT	1.80816	up	FRAX13_000299180.1_R8	gene_28806	-2.86026	down	putative late blight resistance protein homolog R1A-10 [Olea europaea var. sylvestris]
mtr-MIR168c-p5	1.60623	up	FRAX13_000057710.1_R0	gene_5267	-2.62022	down	protein argonaute 1B-like [Olea europaea var. sylvestris]
